# Supplementary material for: Genomic analysis of T Cell receptors reveals lynch syndrome specific immune signatures
Source: Nat Commun. 2026 Apr 3;17:4790. doi: 10.1038/s41467-026-71243-z (PMC13219734; doi:10.1038/s41467-026-71243-z)
Supplement: Supplementary file 3 — Supplementary Data 1 [file 41467_2026_71243_MOESM3_ESM.xlsx]

## Sheet: Supplementary Data 1
Supplementary Data 1.AUROC values of the LS classifier’s performance based on overlapping TCRβ segments.
method	region	parameters	loocv_auc
Exact match	aa	fisher_cutoff=1e-10, positive_cutoff=0.1, wilcox_cutoff=1e-10	0.9
Exact match	aa_j	fisher_cutoff=1e-10, positive_cutoff=0.1, wilcox_cutoff=1e-10	0.9
Exact match	aa	fisher_cutoff=1e-10, positive_cutoff=0.1, wilcox_cutoff=1e-05	0.9
Exact match	aa_j	fisher_cutoff=1e-10, positive_cutoff=0.1, wilcox_cutoff=1e-05	0.9
Exact match	aa	fisher_cutoff=1e-10, positive_cutoff=0.1, wilcox_cutoff=1e-04	0.9
Exact match	aa_j	fisher_cutoff=1e-10, positive_cutoff=0.1, wilcox_cutoff=1e-04	0.9
Exact match	aa	fisher_cutoff=1e-10, positive_cutoff=0.1, wilcox_cutoff=0.001	0.9
Exact match	aa_j	fisher_cutoff=1e-10, positive_cutoff=0.1, wilcox_cutoff=0.001	0.9
Exact match	aa	fisher_cutoff=1e-10, positive_cutoff=0.1, wilcox_cutoff=0.01	0.9
Exact match	aa_j	fisher_cutoff=1e-10, positive_cutoff=0.1, wilcox_cutoff=0.01	0.9
Exact match	aa	fisher_cutoff=1e-10, positive_cutoff=0.1, wilcox_cutoff=0.1	0.9
Exact match	aa_j	fisher_cutoff=1e-10, positive_cutoff=0.1, wilcox_cutoff=0.1	0.9
Exact match	aa	fisher_cutoff=1e-05, positive_cutoff=0.1, wilcox_cutoff=1e-10	0.9
Exact match	aa_j	fisher_cutoff=1e-05, positive_cutoff=0.1, wilcox_cutoff=1e-10	0.9
Exact match	aa	fisher_cutoff=1e-04, positive_cutoff=0.1, wilcox_cutoff=1e-10	0.9
Exact match	aa_j	fisher_cutoff=1e-04, positive_cutoff=0.1, wilcox_cutoff=1e-10	0.9
Exact match	aa	fisher_cutoff=0.001, positive_cutoff=0.1, wilcox_cutoff=1e-10	0.9
Exact match	aa_j	fisher_cutoff=0.001, positive_cutoff=0.1, wilcox_cutoff=1e-10	0.9
Exact match	aa	fisher_cutoff=0.01, positive_cutoff=0.1, wilcox_cutoff=1e-10	0.9
Exact match	aa_j	fisher_cutoff=0.01, positive_cutoff=0.1, wilcox_cutoff=1e-10	0.9
Exact match	aa	fisher_cutoff=0.1, positive_cutoff=0.1, wilcox_cutoff=1e-10	0.9
Exact match	aa_j	fisher_cutoff=0.1, positive_cutoff=0.1, wilcox_cutoff=1e-10	0.9
Levenstain Distance	aa	<= 1	0.89
Exact match	aa	fisher_cutoff=1e-15, positive_cutoff=0.1, wilcox_cutoff=1e-15	0.88
Exact match	aa_j	fisher_cutoff=1e-15, positive_cutoff=0.1, wilcox_cutoff=1e-15	0.88
Exact match	aa	fisher_cutoff=1e-15, positive_cutoff=0.1, wilcox_cutoff=1e-10	0.88
Exact match	aa_j	fisher_cutoff=1e-15, positive_cutoff=0.1, wilcox_cutoff=1e-10	0.88
Exact match	aa	fisher_cutoff=1e-15, positive_cutoff=0.1, wilcox_cutoff=1e-05	0.88
Exact match	aa_j	fisher_cutoff=1e-15, positive_cutoff=0.1, wilcox_cutoff=1e-05	0.88
Exact match	aa	fisher_cutoff=1e-15, positive_cutoff=0.1, wilcox_cutoff=1e-04	0.88
Exact match	aa_j	fisher_cutoff=1e-15, positive_cutoff=0.1, wilcox_cutoff=1e-04	0.88
Exact match	aa	fisher_cutoff=1e-15, positive_cutoff=0.1, wilcox_cutoff=0.001	0.88
Exact match	aa_j	fisher_cutoff=1e-15, positive_cutoff=0.1, wilcox_cutoff=0.001	0.88
Exact match	aa	fisher_cutoff=1e-15, positive_cutoff=0.1, wilcox_cutoff=0.01	0.88
Exact match	aa_j	fisher_cutoff=1e-15, positive_cutoff=0.1, wilcox_cutoff=0.01	0.88
Exact match	aa	fisher_cutoff=1e-15, positive_cutoff=0.1, wilcox_cutoff=0.1	0.88
Exact match	aa_j	fisher_cutoff=1e-15, positive_cutoff=0.1, wilcox_cutoff=0.1	0.88
Exact match	aa	fisher_cutoff=1e-10, positive_cutoff=0.1, wilcox_cutoff=1e-15	0.88
Exact match	aa_j	fisher_cutoff=1e-10, positive_cutoff=0.1, wilcox_cutoff=1e-15	0.88
Exact match	aa	fisher_cutoff=1e-05, positive_cutoff=0.1, wilcox_cutoff=1e-15	0.88
Exact match	aa_j	fisher_cutoff=1e-05, positive_cutoff=0.1, wilcox_cutoff=1e-15	0.88
Exact match	aa	fisher_cutoff=1e-04, positive_cutoff=0.1, wilcox_cutoff=1e-15	0.88
Exact match	aa_j	fisher_cutoff=1e-04, positive_cutoff=0.1, wilcox_cutoff=1e-15	0.88
Exact match	aa	fisher_cutoff=0.001, positive_cutoff=0.1, wilcox_cutoff=1e-15	0.88
Exact match	aa_j	fisher_cutoff=0.001, positive_cutoff=0.1, wilcox_cutoff=1e-15	0.88
Exact match	aa	fisher_cutoff=0.01, positive_cutoff=0.1, wilcox_cutoff=1e-15	0.88
Exact match	aa_j	fisher_cutoff=0.01, positive_cutoff=0.1, wilcox_cutoff=1e-15	0.88
Exact match	aa	fisher_cutoff=0.1, positive_cutoff=0.1, wilcox_cutoff=1e-15	0.88
Exact match	aa_j	fisher_cutoff=0.1, positive_cutoff=0.1, wilcox_cutoff=1e-15	0.88
Exact match	aa_j	fisher_cutoff=1e-15, positive_cutoff=0.5, wilcox_cutoff=1e-15	0.85
Exact match	aa	fisher_cutoff=1e-15, positive_cutoff=0.5, wilcox_cutoff=1e-10	0.85
Exact match	aa_j	fisher_cutoff=1e-15, positive_cutoff=0.5, wilcox_cutoff=1e-10	0.85
Exact match	aa	fisher_cutoff=1e-15, positive_cutoff=0.5, wilcox_cutoff=1e-05	0.85
Exact match	aa_j	fisher_cutoff=1e-15, positive_cutoff=0.5, wilcox_cutoff=1e-05	0.85
Exact match	aa	fisher_cutoff=1e-15, positive_cutoff=0.5, wilcox_cutoff=1e-04	0.85
Exact match	aa_j	fisher_cutoff=1e-15, positive_cutoff=0.5, wilcox_cutoff=1e-04	0.85
Exact match	aa	fisher_cutoff=1e-15, positive_cutoff=0.5, wilcox_cutoff=0.001	0.85
Exact match	aa_j	fisher_cutoff=1e-15, positive_cutoff=0.5, wilcox_cutoff=0.001	0.85
Exact match	aa	fisher_cutoff=1e-15, positive_cutoff=0.5, wilcox_cutoff=0.01	0.85
Exact match	aa_j	fisher_cutoff=1e-15, positive_cutoff=0.5, wilcox_cutoff=0.01	0.85
Exact match	aa	fisher_cutoff=1e-15, positive_cutoff=0.5, wilcox_cutoff=0.1	0.85
Exact match	aa_j	fisher_cutoff=1e-15, positive_cutoff=0.5, wilcox_cutoff=0.1	0.85
Exact match	aa_j	fisher_cutoff=1e-10, positive_cutoff=0.5, wilcox_cutoff=1e-15	0.85
Exact match	aa	fisher_cutoff=1e-10, positive_cutoff=0.5, wilcox_cutoff=1e-10	0.85
Exact match	aa_j	fisher_cutoff=1e-10, positive_cutoff=0.5, wilcox_cutoff=1e-10	0.85
Exact match	aa	fisher_cutoff=1e-10, positive_cutoff=0.5, wilcox_cutoff=1e-05	0.85
Exact match	aa_j	fisher_cutoff=1e-10, positive_cutoff=0.5, wilcox_cutoff=1e-05	0.85
Exact match	aa	fisher_cutoff=1e-10, positive_cutoff=0.5, wilcox_cutoff=1e-04	0.85
Exact match	aa_j	fisher_cutoff=1e-10, positive_cutoff=0.5, wilcox_cutoff=1e-04	0.85
Exact match	aa	fisher_cutoff=1e-10, positive_cutoff=0.5, wilcox_cutoff=0.001	0.85
Exact match	aa_j	fisher_cutoff=1e-10, positive_cutoff=0.5, wilcox_cutoff=0.001	0.85
Exact match	aa	fisher_cutoff=1e-10, positive_cutoff=0.5, wilcox_cutoff=0.01	0.85
Exact match	aa_j	fisher_cutoff=1e-10, positive_cutoff=0.5, wilcox_cutoff=0.01	0.85
Exact match	aa	fisher_cutoff=1e-10, positive_cutoff=0.5, wilcox_cutoff=0.1	0.85
Exact match	aa_j	fisher_cutoff=1e-10, positive_cutoff=0.5, wilcox_cutoff=0.1	0.85
Exact match	aa_j	fisher_cutoff=1e-05, positive_cutoff=0.5, wilcox_cutoff=1e-15	0.85
Exact match	aa	fisher_cutoff=1e-05, positive_cutoff=0.5, wilcox_cutoff=1e-10	0.85
Exact match	aa_j	fisher_cutoff=1e-05, positive_cutoff=0.5, wilcox_cutoff=1e-10	0.85
Exact match	aa	fisher_cutoff=1e-05, positive_cutoff=0.5, wilcox_cutoff=1e-05	0.85
Exact match	aa_j	fisher_cutoff=1e-05, positive_cutoff=0.5, wilcox_cutoff=1e-05	0.85
Exact match	aa	fisher_cutoff=1e-05, positive_cutoff=0.5, wilcox_cutoff=1e-04	0.85
Exact match	aa_j	fisher_cutoff=1e-05, positive_cutoff=0.5, wilcox_cutoff=1e-04	0.85
Exact match	aa	fisher_cutoff=1e-05, positive_cutoff=0.5, wilcox_cutoff=0.001	0.85
Exact match	aa_j	fisher_cutoff=1e-05, positive_cutoff=0.5, wilcox_cutoff=0.001	0.85
Exact match	aa	fisher_cutoff=1e-05, positive_cutoff=0.5, wilcox_cutoff=0.01	0.85
Exact match	aa_j	fisher_cutoff=1e-05, positive_cutoff=0.5, wilcox_cutoff=0.01	0.85
Exact match	aa	fisher_cutoff=1e-05, positive_cutoff=0.5, wilcox_cutoff=0.1	0.85
Exact match	aa_j	fisher_cutoff=1e-05, positive_cutoff=0.5, wilcox_cutoff=0.1	0.85
Exact match	aa_j	fisher_cutoff=1e-04, positive_cutoff=0.5, wilcox_cutoff=1e-15	0.85
Exact match	aa	fisher_cutoff=1e-04, positive_cutoff=0.5, wilcox_cutoff=1e-10	0.85
Exact match	aa_j	fisher_cutoff=1e-04, positive_cutoff=0.5, wilcox_cutoff=1e-10	0.85
Exact match	aa	fisher_cutoff=1e-04, positive_cutoff=0.5, wilcox_cutoff=1e-05	0.85
Exact match	aa_j	fisher_cutoff=1e-04, positive_cutoff=0.5, wilcox_cutoff=1e-05	0.85
Exact match	aa	fisher_cutoff=1e-04, positive_cutoff=0.5, wilcox_cutoff=1e-04	0.85
Exact match	aa_j	fisher_cutoff=1e-04, positive_cutoff=0.5, wilcox_cutoff=1e-04	0.85
Exact match	aa	fisher_cutoff=1e-04, positive_cutoff=0.5, wilcox_cutoff=0.001	0.85
Exact match	aa_j	fisher_cutoff=1e-04, positive_cutoff=0.5, wilcox_cutoff=0.001	0.85
Exact match	aa	fisher_cutoff=1e-04, positive_cutoff=0.5, wilcox_cutoff=0.01	0.85
Exact match	aa_j	fisher_cutoff=1e-04, positive_cutoff=0.5, wilcox_cutoff=0.01	0.85
Exact match	aa	fisher_cutoff=1e-04, positive_cutoff=0.5, wilcox_cutoff=0.1	0.85
Exact match	aa_j	fisher_cutoff=1e-04, positive_cutoff=0.5, wilcox_cutoff=0.1	0.85
Exact match	aa_j	fisher_cutoff=0.001, positive_cutoff=0.5, wilcox_cutoff=1e-15	0.85
Exact match	aa	fisher_cutoff=0.001, positive_cutoff=0.5, wilcox_cutoff=1e-10	0.85
Exact match	aa_j	fisher_cutoff=0.001, positive_cutoff=0.5, wilcox_cutoff=1e-10	0.85
Exact match	aa	fisher_cutoff=0.001, positive_cutoff=0.5, wilcox_cutoff=1e-05	0.85
Exact match	aa_j	fisher_cutoff=0.001, positive_cutoff=0.5, wilcox_cutoff=1e-05	0.85
Exact match	aa	fisher_cutoff=0.001, positive_cutoff=0.5, wilcox_cutoff=1e-04	0.85
Exact match	aa_j	fisher_cutoff=0.001, positive_cutoff=0.5, wilcox_cutoff=1e-04	0.85
Exact match	aa	fisher_cutoff=0.001, positive_cutoff=0.5, wilcox_cutoff=0.001	0.85
Exact match	aa_j	fisher_cutoff=0.001, positive_cutoff=0.5, wilcox_cutoff=0.001	0.85
Exact match	aa	fisher_cutoff=0.001, positive_cutoff=0.5, wilcox_cutoff=0.01	0.85
Exact match	aa_j	fisher_cutoff=0.001, positive_cutoff=0.5, wilcox_cutoff=0.01	0.85
Exact match	aa	fisher_cutoff=0.001, positive_cutoff=0.5, wilcox_cutoff=0.1	0.85
Exact match	aa_j	fisher_cutoff=0.001, positive_cutoff=0.5, wilcox_cutoff=0.1	0.85
Exact match	aa_j	fisher_cutoff=0.01, positive_cutoff=0.5, wilcox_cutoff=1e-15	0.85
Exact match	aa	fisher_cutoff=0.01, positive_cutoff=0.5, wilcox_cutoff=1e-10	0.85
Exact match	aa_j	fisher_cutoff=0.01, positive_cutoff=0.5, wilcox_cutoff=1e-10	0.85
Exact match	aa	fisher_cutoff=0.01, positive_cutoff=0.5, wilcox_cutoff=1e-05	0.85
Exact match	aa_j	fisher_cutoff=0.01, positive_cutoff=0.5, wilcox_cutoff=1e-05	0.85
Exact match	aa	fisher_cutoff=0.01, positive_cutoff=0.5, wilcox_cutoff=1e-04	0.85
Exact match	aa_j	fisher_cutoff=0.01, positive_cutoff=0.5, wilcox_cutoff=1e-04	0.85
Exact match	aa	fisher_cutoff=0.01, positive_cutoff=0.5, wilcox_cutoff=0.001	0.85
Exact match	aa_j	fisher_cutoff=0.01, positive_cutoff=0.5, wilcox_cutoff=0.001	0.85
Exact match	aa	fisher_cutoff=0.01, positive_cutoff=0.5, wilcox_cutoff=0.01	0.85
Exact match	aa_j	fisher_cutoff=0.01, positive_cutoff=0.5, wilcox_cutoff=0.01	0.85
Exact match	aa	fisher_cutoff=0.01, positive_cutoff=0.5, wilcox_cutoff=0.1	0.85
Exact match	aa_j	fisher_cutoff=0.01, positive_cutoff=0.5, wilcox_cutoff=0.1	0.85
Exact match	aa_j	fisher_cutoff=0.1, positive_cutoff=0.5, wilcox_cutoff=1e-15	0.85
Exact match	aa	fisher_cutoff=0.1, positive_cutoff=0.5, wilcox_cutoff=1e-10	0.85
Exact match	aa_j	fisher_cutoff=0.1, positive_cutoff=0.5, wilcox_cutoff=1e-10	0.85
Exact match	aa	fisher_cutoff=0.1, positive_cutoff=0.5, wilcox_cutoff=1e-05	0.85
Exact match	aa_j	fisher_cutoff=0.1, positive_cutoff=0.5, wilcox_cutoff=1e-05	0.85
Exact match	aa	fisher_cutoff=0.1, positive_cutoff=0.5, wilcox_cutoff=1e-04	0.85
Exact match	aa_j	fisher_cutoff=0.1, positive_cutoff=0.5, wilcox_cutoff=1e-04	0.85
Exact match	aa	fisher_cutoff=0.1, positive_cutoff=0.5, wilcox_cutoff=0.001	0.85
Exact match	aa_j	fisher_cutoff=0.1, positive_cutoff=0.5, wilcox_cutoff=0.001	0.85
Exact match	aa	fisher_cutoff=0.1, positive_cutoff=0.5, wilcox_cutoff=0.01	0.85
Exact match	aa_j	fisher_cutoff=0.1, positive_cutoff=0.5, wilcox_cutoff=0.01	0.85
Exact match	aa	fisher_cutoff=0.1, positive_cutoff=0.5, wilcox_cutoff=0.1	0.85
Exact match	aa_j	fisher_cutoff=0.1, positive_cutoff=0.5, wilcox_cutoff=0.1	0.85
Exact match	aa	fisher_cutoff=1e-15, positive_cutoff=0.5, wilcox_cutoff=1e-15	0.84
Exact match	aa_j_v	fisher_cutoff=1e-15, positive_cutoff=0.5, wilcox_cutoff=1e-15	0.84
Exact match	aa_v	fisher_cutoff=1e-15, positive_cutoff=0.5, wilcox_cutoff=1e-15	0.84
Exact match	aa_j_v	fisher_cutoff=1e-15, positive_cutoff=0.5, wilcox_cutoff=1e-10	0.84
Exact match	aa_v	fisher_cutoff=1e-15, positive_cutoff=0.5, wilcox_cutoff=1e-10	0.84
Exact match	aa_j_v	fisher_cutoff=1e-15, positive_cutoff=0.5, wilcox_cutoff=1e-05	0.84
Exact match	aa_v	fisher_cutoff=1e-15, positive_cutoff=0.5, wilcox_cutoff=1e-05	0.84
Exact match	aa_j_v	fisher_cutoff=1e-15, positive_cutoff=0.5, wilcox_cutoff=1e-04	0.84
Exact match	aa_v	fisher_cutoff=1e-15, positive_cutoff=0.5, wilcox_cutoff=1e-04	0.84
Exact match	aa_j_v	fisher_cutoff=1e-15, positive_cutoff=0.5, wilcox_cutoff=0.001	0.84
Exact match	aa_v	fisher_cutoff=1e-15, positive_cutoff=0.5, wilcox_cutoff=0.001	0.84
Exact match	aa_j_v	fisher_cutoff=1e-15, positive_cutoff=0.5, wilcox_cutoff=0.01	0.84
Exact match	aa_v	fisher_cutoff=1e-15, positive_cutoff=0.5, wilcox_cutoff=0.01	0.84
Exact match	aa_j_v	fisher_cutoff=1e-15, positive_cutoff=0.5, wilcox_cutoff=0.1	0.84
Exact match	aa_v	fisher_cutoff=1e-15, positive_cutoff=0.5, wilcox_cutoff=0.1	0.84
Exact match	aa	fisher_cutoff=1e-10, positive_cutoff=0.5, wilcox_cutoff=1e-15	0.84
Exact match	aa_j_v	fisher_cutoff=1e-10, positive_cutoff=0.5, wilcox_cutoff=1e-15	0.84
Exact match	aa_v	fisher_cutoff=1e-10, positive_cutoff=0.5, wilcox_cutoff=1e-15	0.84
Exact match	aa_j_v	fisher_cutoff=1e-10, positive_cutoff=0.5, wilcox_cutoff=1e-10	0.84
Exact match	aa_v	fisher_cutoff=1e-10, positive_cutoff=0.5, wilcox_cutoff=1e-10	0.84
Exact match	aa_j_v	fisher_cutoff=1e-10, positive_cutoff=0.5, wilcox_cutoff=1e-05	0.84
Exact match	aa_v	fisher_cutoff=1e-10, positive_cutoff=0.5, wilcox_cutoff=1e-05	0.84
Exact match	aa_j_v	fisher_cutoff=1e-10, positive_cutoff=0.5, wilcox_cutoff=1e-04	0.84
Exact match	aa_v	fisher_cutoff=1e-10, positive_cutoff=0.5, wilcox_cutoff=1e-04	0.84
Exact match	aa_j_v	fisher_cutoff=1e-10, positive_cutoff=0.5, wilcox_cutoff=0.001	0.84
Exact match	aa_v	fisher_cutoff=1e-10, positive_cutoff=0.5, wilcox_cutoff=0.001	0.84
Exact match	aa_j_v	fisher_cutoff=1e-10, positive_cutoff=0.5, wilcox_cutoff=0.01	0.84
Exact match	aa_v	fisher_cutoff=1e-10, positive_cutoff=0.5, wilcox_cutoff=0.01	0.84
Exact match	aa_j_v	fisher_cutoff=1e-10, positive_cutoff=0.5, wilcox_cutoff=0.1	0.84
Exact match	aa_v	fisher_cutoff=1e-10, positive_cutoff=0.5, wilcox_cutoff=0.1	0.84
Exact match	aa	fisher_cutoff=1e-05, positive_cutoff=0.5, wilcox_cutoff=1e-15	0.84
Exact match	aa_j_v	fisher_cutoff=1e-05, positive_cutoff=0.5, wilcox_cutoff=1e-15	0.84
Exact match	aa_v	fisher_cutoff=1e-05, positive_cutoff=0.5, wilcox_cutoff=1e-15	0.84
Exact match	aa_j_v	fisher_cutoff=1e-05, positive_cutoff=0.5, wilcox_cutoff=1e-10	0.84
Exact match	aa_v	fisher_cutoff=1e-05, positive_cutoff=0.5, wilcox_cutoff=1e-10	0.84
Exact match	aa_j_v	fisher_cutoff=1e-05, positive_cutoff=0.5, wilcox_cutoff=1e-05	0.84
Exact match	aa_v	fisher_cutoff=1e-05, positive_cutoff=0.5, wilcox_cutoff=1e-05	0.84
Exact match	aa_j_v	fisher_cutoff=1e-05, positive_cutoff=0.5, wilcox_cutoff=1e-04	0.84
Exact match	aa_v	fisher_cutoff=1e-05, positive_cutoff=0.5, wilcox_cutoff=1e-04	0.84
Exact match	aa_j_v	fisher_cutoff=1e-05, positive_cutoff=0.5, wilcox_cutoff=0.001	0.84
Exact match	aa_v	fisher_cutoff=1e-05, positive_cutoff=0.5, wilcox_cutoff=0.001	0.84
Exact match	aa_j_v	fisher_cutoff=1e-05, positive_cutoff=0.5, wilcox_cutoff=0.01	0.84
Exact match	aa_v	fisher_cutoff=1e-05, positive_cutoff=0.5, wilcox_cutoff=0.01	0.84
Exact match	aa_j_v	fisher_cutoff=1e-05, positive_cutoff=0.5, wilcox_cutoff=0.1	0.84
Exact match	aa_v	fisher_cutoff=1e-05, positive_cutoff=0.5, wilcox_cutoff=0.1	0.84
Exact match	aa	fisher_cutoff=1e-04, positive_cutoff=0.5, wilcox_cutoff=1e-15	0.84
Exact match	aa_j_v	fisher_cutoff=1e-04, positive_cutoff=0.5, wilcox_cutoff=1e-15	0.84
Exact match	aa_v	fisher_cutoff=1e-04, positive_cutoff=0.5, wilcox_cutoff=1e-15	0.84
Exact match	aa_j_v	fisher_cutoff=1e-04, positive_cutoff=0.5, wilcox_cutoff=1e-10	0.84
Exact match	aa_v	fisher_cutoff=1e-04, positive_cutoff=0.5, wilcox_cutoff=1e-10	0.84
Exact match	aa_j_v	fisher_cutoff=1e-04, positive_cutoff=0.5, wilcox_cutoff=1e-05	0.84
Exact match	aa_v	fisher_cutoff=1e-04, positive_cutoff=0.5, wilcox_cutoff=1e-05	0.84
Exact match	aa_j_v	fisher_cutoff=1e-04, positive_cutoff=0.5, wilcox_cutoff=1e-04	0.84
Exact match	aa_v	fisher_cutoff=1e-04, positive_cutoff=0.5, wilcox_cutoff=1e-04	0.84
Exact match	aa_j_v	fisher_cutoff=1e-04, positive_cutoff=0.5, wilcox_cutoff=0.001	0.84
Exact match	aa_v	fisher_cutoff=1e-04, positive_cutoff=0.5, wilcox_cutoff=0.001	0.84
Exact match	aa_j_v	fisher_cutoff=1e-04, positive_cutoff=0.5, wilcox_cutoff=0.01	0.84
Exact match	aa_v	fisher_cutoff=1e-04, positive_cutoff=0.5, wilcox_cutoff=0.01	0.84
Exact match	aa_j_v	fisher_cutoff=1e-04, positive_cutoff=0.5, wilcox_cutoff=0.1	0.84
Exact match	aa_v	fisher_cutoff=1e-04, positive_cutoff=0.5, wilcox_cutoff=0.1	0.84
Exact match	aa	fisher_cutoff=0.001, positive_cutoff=0.5, wilcox_cutoff=1e-15	0.84
Exact match	aa_j_v	fisher_cutoff=0.001, positive_cutoff=0.5, wilcox_cutoff=1e-15	0.84
Exact match	aa_v	fisher_cutoff=0.001, positive_cutoff=0.5, wilcox_cutoff=1e-15	0.84
Exact match	aa_j_v	fisher_cutoff=0.001, positive_cutoff=0.5, wilcox_cutoff=1e-10	0.84
Exact match	aa_v	fisher_cutoff=0.001, positive_cutoff=0.5, wilcox_cutoff=1e-10	0.84
Exact match	aa_j_v	fisher_cutoff=0.001, positive_cutoff=0.5, wilcox_cutoff=1e-05	0.84
Exact match	aa_v	fisher_cutoff=0.001, positive_cutoff=0.5, wilcox_cutoff=1e-05	0.84
Exact match	aa_j_v	fisher_cutoff=0.001, positive_cutoff=0.5, wilcox_cutoff=1e-04	0.84
Exact match	aa_v	fisher_cutoff=0.001, positive_cutoff=0.5, wilcox_cutoff=1e-04	0.84
Exact match	aa_j_v	fisher_cutoff=0.001, positive_cutoff=0.5, wilcox_cutoff=0.001	0.84
Exact match	aa_v	fisher_cutoff=0.001, positive_cutoff=0.5, wilcox_cutoff=0.001	0.84
Exact match	aa_j_v	fisher_cutoff=0.001, positive_cutoff=0.5, wilcox_cutoff=0.01	0.84
Exact match	aa_v	fisher_cutoff=0.001, positive_cutoff=0.5, wilcox_cutoff=0.01	0.84
Exact match	aa_j_v	fisher_cutoff=0.001, positive_cutoff=0.5, wilcox_cutoff=0.1	0.84
Exact match	aa_v	fisher_cutoff=0.001, positive_cutoff=0.5, wilcox_cutoff=0.1	0.84
Exact match	aa	fisher_cutoff=0.01, positive_cutoff=0.5, wilcox_cutoff=1e-15	0.84
Exact match	aa_j_v	fisher_cutoff=0.01, positive_cutoff=0.5, wilcox_cutoff=1e-15	0.84
Exact match	aa_v	fisher_cutoff=0.01, positive_cutoff=0.5, wilcox_cutoff=1e-15	0.84
Exact match	aa_j_v	fisher_cutoff=0.01, positive_cutoff=0.5, wilcox_cutoff=1e-10	0.84
Exact match	aa_v	fisher_cutoff=0.01, positive_cutoff=0.5, wilcox_cutoff=1e-10	0.84
Exact match	aa_j_v	fisher_cutoff=0.01, positive_cutoff=0.5, wilcox_cutoff=1e-05	0.84
Exact match	aa_v	fisher_cutoff=0.01, positive_cutoff=0.5, wilcox_cutoff=1e-05	0.84
Exact match	aa_j_v	fisher_cutoff=0.01, positive_cutoff=0.5, wilcox_cutoff=1e-04	0.84
Exact match	aa_v	fisher_cutoff=0.01, positive_cutoff=0.5, wilcox_cutoff=1e-04	0.84
Exact match	aa_j_v	fisher_cutoff=0.01, positive_cutoff=0.5, wilcox_cutoff=0.001	0.84
Exact match	aa_v	fisher_cutoff=0.01, positive_cutoff=0.5, wilcox_cutoff=0.001	0.84
Exact match	aa_j_v	fisher_cutoff=0.01, positive_cutoff=0.5, wilcox_cutoff=0.01	0.84
Exact match	aa_v	fisher_cutoff=0.01, positive_cutoff=0.5, wilcox_cutoff=0.01	0.84
Exact match	aa_j_v	fisher_cutoff=0.01, positive_cutoff=0.5, wilcox_cutoff=0.1	0.84
Exact match	aa_v	fisher_cutoff=0.01, positive_cutoff=0.5, wilcox_cutoff=0.1	0.84
Exact match	aa	fisher_cutoff=0.1, positive_cutoff=0.5, wilcox_cutoff=1e-15	0.84
Exact match	aa_j_v	fisher_cutoff=0.1, positive_cutoff=0.5, wilcox_cutoff=1e-15	0.84
Exact match	aa_v	fisher_cutoff=0.1, positive_cutoff=0.5, wilcox_cutoff=1e-15	0.84
Exact match	aa_j_v	fisher_cutoff=0.1, positive_cutoff=0.5, wilcox_cutoff=1e-10	0.84
Exact match	aa_v	fisher_cutoff=0.1, positive_cutoff=0.5, wilcox_cutoff=1e-10	0.84
Exact match	aa_j_v	fisher_cutoff=0.1, positive_cutoff=0.5, wilcox_cutoff=1e-05	0.84
Exact match	aa_v	fisher_cutoff=0.1, positive_cutoff=0.5, wilcox_cutoff=1e-05	0.84
Exact match	aa_j_v	fisher_cutoff=0.1, positive_cutoff=0.5, wilcox_cutoff=1e-04	0.84
Exact match	aa_v	fisher_cutoff=0.1, positive_cutoff=0.5, wilcox_cutoff=1e-04	0.84
Exact match	aa_j_v	fisher_cutoff=0.1, positive_cutoff=0.5, wilcox_cutoff=0.001	0.84
Exact match	aa_v	fisher_cutoff=0.1, positive_cutoff=0.5, wilcox_cutoff=0.001	0.84
Exact match	aa_j_v	fisher_cutoff=0.1, positive_cutoff=0.5, wilcox_cutoff=0.01	0.84
Exact match	aa_v	fisher_cutoff=0.1, positive_cutoff=0.5, wilcox_cutoff=0.01	0.84
Exact match	aa_j_v	fisher_cutoff=0.1, positive_cutoff=0.5, wilcox_cutoff=0.1	0.84
Exact match	aa_v	fisher_cutoff=0.1, positive_cutoff=0.5, wilcox_cutoff=0.1	0.84
Levenstain Distance	aa	<= 2	0.84
Levenstain Distance	aa	<= 3	0.84
TCRdist	aa	< 16	0.82
TCRdist	aa	< 32	0.75
GLIPH	aa	NA	0.64
Exact match	aa_j_v	fisher_cutoff=1e-15, positive_cutoff=0.75, wilcox_cutoff=1e-15	0.62
Exact match	aa_v	fisher_cutoff=1e-15, positive_cutoff=0.75, wilcox_cutoff=1e-15	0.62
Exact match	aa_j_v	fisher_cutoff=1e-15, positive_cutoff=0.75, wilcox_cutoff=1e-10	0.62
Exact match	aa_v	fisher_cutoff=1e-15, positive_cutoff=0.75, wilcox_cutoff=1e-10	0.62
Exact match	aa_j_v	fisher_cutoff=1e-15, positive_cutoff=0.75, wilcox_cutoff=1e-05	0.62
Exact match	aa_v	fisher_cutoff=1e-15, positive_cutoff=0.75, wilcox_cutoff=1e-05	0.62
Exact match	aa_j_v	fisher_cutoff=1e-15, positive_cutoff=0.75, wilcox_cutoff=1e-04	0.62
Exact match	aa_v	fisher_cutoff=1e-15, positive_cutoff=0.75, wilcox_cutoff=1e-04	0.62
Exact match	aa_j_v	fisher_cutoff=1e-15, positive_cutoff=0.75, wilcox_cutoff=0.001	0.62
Exact match	aa_v	fisher_cutoff=1e-15, positive_cutoff=0.75, wilcox_cutoff=0.001	0.62
Exact match	aa_j_v	fisher_cutoff=1e-15, positive_cutoff=0.75, wilcox_cutoff=0.01	0.62
Exact match	aa_v	fisher_cutoff=1e-15, positive_cutoff=0.75, wilcox_cutoff=0.01	0.62
Exact match	aa_j_v	fisher_cutoff=1e-15, positive_cutoff=0.75, wilcox_cutoff=0.1	0.62
Exact match	aa_v	fisher_cutoff=1e-15, positive_cutoff=0.75, wilcox_cutoff=0.1	0.62
Exact match	aa_j_v	fisher_cutoff=1e-10, positive_cutoff=0.75, wilcox_cutoff=1e-15	0.62
Exact match	aa_v	fisher_cutoff=1e-10, positive_cutoff=0.75, wilcox_cutoff=1e-15	0.62
Exact match	aa_j_v	fisher_cutoff=1e-10, positive_cutoff=0.75, wilcox_cutoff=1e-10	0.62
Exact match	aa_v	fisher_cutoff=1e-10, positive_cutoff=0.75, wilcox_cutoff=1e-10	0.62
Exact match	aa_j_v	fisher_cutoff=1e-10, positive_cutoff=0.75, wilcox_cutoff=1e-05	0.62
Exact match	aa_v	fisher_cutoff=1e-10, positive_cutoff=0.75, wilcox_cutoff=1e-05	0.62
Exact match	aa_j_v	fisher_cutoff=1e-10, positive_cutoff=0.75, wilcox_cutoff=1e-04	0.62
Exact match	aa_v	fisher_cutoff=1e-10, positive_cutoff=0.75, wilcox_cutoff=1e-04	0.62
Exact match	aa_j_v	fisher_cutoff=1e-10, positive_cutoff=0.75, wilcox_cutoff=0.001	0.62
Exact match	aa_v	fisher_cutoff=1e-10, positive_cutoff=0.75, wilcox_cutoff=0.001	0.62
Exact match	aa_j_v	fisher_cutoff=1e-10, positive_cutoff=0.75, wilcox_cutoff=0.01	0.62
Exact match	aa_v	fisher_cutoff=1e-10, positive_cutoff=0.75, wilcox_cutoff=0.01	0.62
Exact match	aa_j_v	fisher_cutoff=1e-10, positive_cutoff=0.75, wilcox_cutoff=0.1	0.62
Exact match	aa_v	fisher_cutoff=1e-10, positive_cutoff=0.75, wilcox_cutoff=0.1	0.62
Exact match	aa_j_v	fisher_cutoff=1e-05, positive_cutoff=0.75, wilcox_cutoff=1e-15	0.62
Exact match	aa_v	fisher_cutoff=1e-05, positive_cutoff=0.75, wilcox_cutoff=1e-15	0.62
Exact match	aa_j_v	fisher_cutoff=1e-05, positive_cutoff=0.75, wilcox_cutoff=1e-10	0.62
Exact match	aa_v	fisher_cutoff=1e-05, positive_cutoff=0.75, wilcox_cutoff=1e-10	0.62
Exact match	aa_j_v	fisher_cutoff=1e-05, positive_cutoff=0.75, wilcox_cutoff=1e-05	0.62
Exact match	aa_v	fisher_cutoff=1e-05, positive_cutoff=0.75, wilcox_cutoff=1e-05	0.62
Exact match	aa_j_v	fisher_cutoff=1e-05, positive_cutoff=0.75, wilcox_cutoff=1e-04	0.62
Exact match	aa_v	fisher_cutoff=1e-05, positive_cutoff=0.75, wilcox_cutoff=1e-04	0.62
Exact match	aa_j_v	fisher_cutoff=1e-05, positive_cutoff=0.75, wilcox_cutoff=0.001	0.62
Exact match	aa_v	fisher_cutoff=1e-05, positive_cutoff=0.75, wilcox_cutoff=0.001	0.62
Exact match	aa_j_v	fisher_cutoff=1e-05, positive_cutoff=0.75, wilcox_cutoff=0.01	0.62
Exact match	aa_v	fisher_cutoff=1e-05, positive_cutoff=0.75, wilcox_cutoff=0.01	0.62
Exact match	aa_j_v	fisher_cutoff=1e-05, positive_cutoff=0.75, wilcox_cutoff=0.1	0.62
Exact match	aa_v	fisher_cutoff=1e-05, positive_cutoff=0.75, wilcox_cutoff=0.1	0.62
Exact match	aa_j_v	fisher_cutoff=1e-04, positive_cutoff=0.75, wilcox_cutoff=1e-15	0.62
Exact match	aa_v	fisher_cutoff=1e-04, positive_cutoff=0.75, wilcox_cutoff=1e-15	0.62
Exact match	aa_j_v	fisher_cutoff=1e-04, positive_cutoff=0.75, wilcox_cutoff=1e-10	0.62
Exact match	aa_v	fisher_cutoff=1e-04, positive_cutoff=0.75, wilcox_cutoff=1e-10	0.62
Exact match	aa_j_v	fisher_cutoff=1e-04, positive_cutoff=0.75, wilcox_cutoff=1e-05	0.62
Exact match	aa_v	fisher_cutoff=1e-04, positive_cutoff=0.75, wilcox_cutoff=1e-05	0.62
Exact match	aa_j_v	fisher_cutoff=1e-04, positive_cutoff=0.75, wilcox_cutoff=1e-04	0.62
Exact match	aa_v	fisher_cutoff=1e-04, positive_cutoff=0.75, wilcox_cutoff=1e-04	0.62
Exact match	aa_j_v	fisher_cutoff=1e-04, positive_cutoff=0.75, wilcox_cutoff=0.001	0.62
Exact match	aa_v	fisher_cutoff=1e-04, positive_cutoff=0.75, wilcox_cutoff=0.001	0.62
Exact match	aa_j_v	fisher_cutoff=1e-04, positive_cutoff=0.75, wilcox_cutoff=0.01	0.62
Exact match	aa_v	fisher_cutoff=1e-04, positive_cutoff=0.75, wilcox_cutoff=0.01	0.62
Exact match	aa_j_v	fisher_cutoff=1e-04, positive_cutoff=0.75, wilcox_cutoff=0.1	0.62
Exact match	aa_v	fisher_cutoff=1e-04, positive_cutoff=0.75, wilcox_cutoff=0.1	0.62
Exact match	aa_j_v	fisher_cutoff=0.001, positive_cutoff=0.75, wilcox_cutoff=1e-15	0.62
Exact match	aa_v	fisher_cutoff=0.001, positive_cutoff=0.75, wilcox_cutoff=1e-15	0.62
Exact match	aa_j_v	fisher_cutoff=0.001, positive_cutoff=0.75, wilcox_cutoff=1e-10	0.62
Exact match	aa_v	fisher_cutoff=0.001, positive_cutoff=0.75, wilcox_cutoff=1e-10	0.62
Exact match	aa_j_v	fisher_cutoff=0.001, positive_cutoff=0.75, wilcox_cutoff=1e-05	0.62
Exact match	aa_v	fisher_cutoff=0.001, positive_cutoff=0.75, wilcox_cutoff=1e-05	0.62
Exact match	aa_j_v	fisher_cutoff=0.001, positive_cutoff=0.75, wilcox_cutoff=1e-04	0.62
Exact match	aa_v	fisher_cutoff=0.001, positive_cutoff=0.75, wilcox_cutoff=1e-04	0.62
Exact match	aa_j_v	fisher_cutoff=0.001, positive_cutoff=0.75, wilcox_cutoff=0.001	0.62
Exact match	aa_v	fisher_cutoff=0.001, positive_cutoff=0.75, wilcox_cutoff=0.001	0.62
Exact match	aa_j_v	fisher_cutoff=0.001, positive_cutoff=0.75, wilcox_cutoff=0.01	0.62
Exact match	aa_v	fisher_cutoff=0.001, positive_cutoff=0.75, wilcox_cutoff=0.01	0.62
Exact match	aa_j_v	fisher_cutoff=0.001, positive_cutoff=0.75, wilcox_cutoff=0.1	0.62
Exact match	aa_v	fisher_cutoff=0.001, positive_cutoff=0.75, wilcox_cutoff=0.1	0.62
Exact match	aa_j_v	fisher_cutoff=0.01, positive_cutoff=0.75, wilcox_cutoff=1e-15	0.62
Exact match	aa_v	fisher_cutoff=0.01, positive_cutoff=0.75, wilcox_cutoff=1e-15	0.62
Exact match	aa_j_v	fisher_cutoff=0.01, positive_cutoff=0.75, wilcox_cutoff=1e-10	0.62
Exact match	aa_v	fisher_cutoff=0.01, positive_cutoff=0.75, wilcox_cutoff=1e-10	0.62
Exact match	aa_j_v	fisher_cutoff=0.01, positive_cutoff=0.75, wilcox_cutoff=1e-05	0.62
Exact match	aa_v	fisher_cutoff=0.01, positive_cutoff=0.75, wilcox_cutoff=1e-05	0.62
Exact match	aa_j_v	fisher_cutoff=0.01, positive_cutoff=0.75, wilcox_cutoff=1e-04	0.62
Exact match	aa_v	fisher_cutoff=0.01, positive_cutoff=0.75, wilcox_cutoff=1e-04	0.62
Exact match	aa_j_v	fisher_cutoff=0.01, positive_cutoff=0.75, wilcox_cutoff=0.001	0.62
Exact match	aa_v	fisher_cutoff=0.01, positive_cutoff=0.75, wilcox_cutoff=0.001	0.62
Exact match	aa_j_v	fisher_cutoff=0.01, positive_cutoff=0.75, wilcox_cutoff=0.01	0.62
Exact match	aa_v	fisher_cutoff=0.01, positive_cutoff=0.75, wilcox_cutoff=0.01	0.62
Exact match	aa_j_v	fisher_cutoff=0.01, positive_cutoff=0.75, wilcox_cutoff=0.1	0.62
Exact match	aa_v	fisher_cutoff=0.01, positive_cutoff=0.75, wilcox_cutoff=0.1	0.62
Exact match	aa_j_v	fisher_cutoff=0.1, positive_cutoff=0.75, wilcox_cutoff=1e-15	0.62
Exact match	aa_v	fisher_cutoff=0.1, positive_cutoff=0.75, wilcox_cutoff=1e-15	0.62
Exact match	aa_j_v	fisher_cutoff=0.1, positive_cutoff=0.75, wilcox_cutoff=1e-10	0.62
Exact match	aa_v	fisher_cutoff=0.1, positive_cutoff=0.75, wilcox_cutoff=1e-10	0.62
Exact match	aa_j_v	fisher_cutoff=0.1, positive_cutoff=0.75, wilcox_cutoff=1e-05	0.62
Exact match	aa_v	fisher_cutoff=0.1, positive_cutoff=0.75, wilcox_cutoff=1e-05	0.62
Exact match	aa_j_v	fisher_cutoff=0.1, positive_cutoff=0.75, wilcox_cutoff=1e-04	0.62
Exact match	aa_v	fisher_cutoff=0.1, positive_cutoff=0.75, wilcox_cutoff=1e-04	0.62
Exact match	aa_j_v	fisher_cutoff=0.1, positive_cutoff=0.75, wilcox_cutoff=0.001	0.62
Exact match	aa_v	fisher_cutoff=0.1, positive_cutoff=0.75, wilcox_cutoff=0.001	0.62
Exact match	aa_j_v	fisher_cutoff=0.1, positive_cutoff=0.75, wilcox_cutoff=0.01	0.62
Exact match	aa_v	fisher_cutoff=0.1, positive_cutoff=0.75, wilcox_cutoff=0.01	0.62
Exact match	aa_j_v	fisher_cutoff=0.1, positive_cutoff=0.75, wilcox_cutoff=0.1	0.62
Exact match	aa_v	fisher_cutoff=0.1, positive_cutoff=0.75, wilcox_cutoff=0.1	0.62
Exact match	aa_j_v	fisher_cutoff=1e-15, positive_cutoff=0.1, wilcox_cutoff=1e-15	0.14
Exact match	aa_v	fisher_cutoff=1e-15, positive_cutoff=0.1, wilcox_cutoff=1e-15	0.14
Exact match	aa_j_v	fisher_cutoff=1e-10, positive_cutoff=0.1, wilcox_cutoff=1e-15	0.14
Exact match	aa_v	fisher_cutoff=1e-10, positive_cutoff=0.1, wilcox_cutoff=1e-15	0.14
Exact match	aa_j_v	fisher_cutoff=1e-05, positive_cutoff=0.1, wilcox_cutoff=1e-15	0.14
Exact match	aa_v	fisher_cutoff=1e-05, positive_cutoff=0.1, wilcox_cutoff=1e-15	0.14
Exact match	aa_j_v	fisher_cutoff=1e-04, positive_cutoff=0.1, wilcox_cutoff=1e-15	0.14
Exact match	aa_v	fisher_cutoff=1e-04, positive_cutoff=0.1, wilcox_cutoff=1e-15	0.14
Exact match	aa_j_v	fisher_cutoff=0.001, positive_cutoff=0.1, wilcox_cutoff=1e-15	0.14
Exact match	aa_v	fisher_cutoff=0.001, positive_cutoff=0.1, wilcox_cutoff=1e-15	0.14
Exact match	aa_j_v	fisher_cutoff=0.01, positive_cutoff=0.1, wilcox_cutoff=1e-15	0.14
Exact match	aa_v	fisher_cutoff=0.01, positive_cutoff=0.1, wilcox_cutoff=1e-15	0.14
Exact match	aa_j_v	fisher_cutoff=0.1, positive_cutoff=0.1, wilcox_cutoff=1e-15	0.14
Exact match	aa_v	fisher_cutoff=0.1, positive_cutoff=0.1, wilcox_cutoff=1e-15	0.14
Exact match	aa_j_v	fisher_cutoff=1e-15, positive_cutoff=0.1, wilcox_cutoff=1e-10	0.12
Exact match	aa_v	fisher_cutoff=1e-15, positive_cutoff=0.1, wilcox_cutoff=1e-10	0.12
Exact match	aa_j_v	fisher_cutoff=1e-15, positive_cutoff=0.1, wilcox_cutoff=1e-05	0.12
Exact match	aa_v	fisher_cutoff=1e-15, positive_cutoff=0.1, wilcox_cutoff=1e-05	0.12
Exact match	aa_j_v	fisher_cutoff=1e-15, positive_cutoff=0.1, wilcox_cutoff=1e-04	0.12
Exact match	aa_v	fisher_cutoff=1e-15, positive_cutoff=0.1, wilcox_cutoff=1e-04	0.12
Exact match	aa_j_v	fisher_cutoff=1e-15, positive_cutoff=0.1, wilcox_cutoff=0.001	0.12
Exact match	aa_v	fisher_cutoff=1e-15, positive_cutoff=0.1, wilcox_cutoff=0.001	0.12
Exact match	aa_j_v	fisher_cutoff=1e-15, positive_cutoff=0.1, wilcox_cutoff=0.01	0.12
Exact match	aa_v	fisher_cutoff=1e-15, positive_cutoff=0.1, wilcox_cutoff=0.01	0.12
Exact match	aa_j_v	fisher_cutoff=1e-15, positive_cutoff=0.1, wilcox_cutoff=0.1	0.12
Exact match	aa_v	fisher_cutoff=1e-15, positive_cutoff=0.1, wilcox_cutoff=0.1	0.12
Exact match	aa_j_v	fisher_cutoff=1e-05, positive_cutoff=0.1, wilcox_cutoff=1e-05	0.12
Exact match	aa_v	fisher_cutoff=1e-05, positive_cutoff=0.1, wilcox_cutoff=1e-05	0.12
Exact match	aa_j_v	fisher_cutoff=1e-04, positive_cutoff=0.1, wilcox_cutoff=1e-05	0.12
Exact match	aa_v	fisher_cutoff=1e-04, positive_cutoff=0.1, wilcox_cutoff=1e-05	0.12
Exact match	aa_j_v	fisher_cutoff=0.001, positive_cutoff=0.1, wilcox_cutoff=1e-05	0.12
Exact match	aa_v	fisher_cutoff=0.001, positive_cutoff=0.1, wilcox_cutoff=1e-05	0.12
Exact match	aa_j_v	fisher_cutoff=0.001, positive_cutoff=0.1, wilcox_cutoff=0.001	0.12
Exact match	aa_v	fisher_cutoff=0.001, positive_cutoff=0.1, wilcox_cutoff=0.001	0.12
Exact match	aa_j_v	fisher_cutoff=0.01, positive_cutoff=0.1, wilcox_cutoff=1e-05	0.12
Exact match	aa_v	fisher_cutoff=0.01, positive_cutoff=0.1, wilcox_cutoff=1e-05	0.12
Exact match	aa_j_v	fisher_cutoff=0.01, positive_cutoff=0.1, wilcox_cutoff=0.001	0.12
Exact match	aa_v	fisher_cutoff=0.01, positive_cutoff=0.1, wilcox_cutoff=0.001	0.12
Exact match	aa_j_v	fisher_cutoff=0.1, positive_cutoff=0.1, wilcox_cutoff=1e-05	0.12
Exact match	aa_v	fisher_cutoff=0.1, positive_cutoff=0.1, wilcox_cutoff=1e-05	0.12
Exact match	aa_j_v	fisher_cutoff=0.1, positive_cutoff=0.1, wilcox_cutoff=0.001	0.12
Exact match	aa_v	fisher_cutoff=0.1, positive_cutoff=0.1, wilcox_cutoff=0.001	0.12
Exact match	aa	fisher_cutoff=1e-15, positive_cutoff=0.75, wilcox_cutoff=1e-15	0.11
Exact match	aa_j	fisher_cutoff=1e-15, positive_cutoff=0.75, wilcox_cutoff=1e-15	0.11
Exact match	aa	fisher_cutoff=1e-15, positive_cutoff=0.75, wilcox_cutoff=1e-10	0.11
Exact match	aa_j	fisher_cutoff=1e-15, positive_cutoff=0.75, wilcox_cutoff=1e-10	0.11
Exact match	aa	fisher_cutoff=1e-15, positive_cutoff=0.75, wilcox_cutoff=1e-05	0.11
Exact match	aa_j	fisher_cutoff=1e-15, positive_cutoff=0.75, wilcox_cutoff=1e-05	0.11
Exact match	aa	fisher_cutoff=1e-15, positive_cutoff=0.75, wilcox_cutoff=1e-04	0.11
Exact match	aa_j	fisher_cutoff=1e-15, positive_cutoff=0.75, wilcox_cutoff=1e-04	0.11
Exact match	aa	fisher_cutoff=1e-15, positive_cutoff=0.75, wilcox_cutoff=0.001	0.11
Exact match	aa_j	fisher_cutoff=1e-15, positive_cutoff=0.75, wilcox_cutoff=0.001	0.11
Exact match	aa	fisher_cutoff=1e-15, positive_cutoff=0.75, wilcox_cutoff=0.01	0.11
Exact match	aa_j	fisher_cutoff=1e-15, positive_cutoff=0.75, wilcox_cutoff=0.01	0.11
Exact match	aa	fisher_cutoff=1e-15, positive_cutoff=0.75, wilcox_cutoff=0.1	0.11
Exact match	aa_j	fisher_cutoff=1e-15, positive_cutoff=0.75, wilcox_cutoff=0.1	0.11
Exact match	aa	fisher_cutoff=1e-10, positive_cutoff=0.75, wilcox_cutoff=1e-15	0.11
Exact match	aa_j	fisher_cutoff=1e-10, positive_cutoff=0.75, wilcox_cutoff=1e-15	0.11
Exact match	aa	fisher_cutoff=1e-10, positive_cutoff=0.75, wilcox_cutoff=1e-10	0.11
Exact match	aa_j	fisher_cutoff=1e-10, positive_cutoff=0.75, wilcox_cutoff=1e-10	0.11
Exact match	aa	fisher_cutoff=1e-10, positive_cutoff=0.75, wilcox_cutoff=1e-05	0.11
Exact match	aa_j	fisher_cutoff=1e-10, positive_cutoff=0.75, wilcox_cutoff=1e-05	0.11
Exact match	aa	fisher_cutoff=1e-10, positive_cutoff=0.75, wilcox_cutoff=1e-04	0.11
Exact match	aa_j	fisher_cutoff=1e-10, positive_cutoff=0.75, wilcox_cutoff=1e-04	0.11
Exact match	aa	fisher_cutoff=1e-10, positive_cutoff=0.75, wilcox_cutoff=0.001	0.11
Exact match	aa_j	fisher_cutoff=1e-10, positive_cutoff=0.75, wilcox_cutoff=0.001	0.11
Exact match	aa	fisher_cutoff=1e-10, positive_cutoff=0.75, wilcox_cutoff=0.01	0.11
Exact match	aa_j	fisher_cutoff=1e-10, positive_cutoff=0.75, wilcox_cutoff=0.01	0.11
Exact match	aa	fisher_cutoff=1e-10, positive_cutoff=0.75, wilcox_cutoff=0.1	0.11
Exact match	aa_j	fisher_cutoff=1e-10, positive_cutoff=0.75, wilcox_cutoff=0.1	0.11
Exact match	aa	fisher_cutoff=1e-05, positive_cutoff=0.75, wilcox_cutoff=1e-15	0.11
Exact match	aa_j	fisher_cutoff=1e-05, positive_cutoff=0.75, wilcox_cutoff=1e-15	0.11
Exact match	aa	fisher_cutoff=1e-05, positive_cutoff=0.75, wilcox_cutoff=1e-10	0.11
Exact match	aa_j	fisher_cutoff=1e-05, positive_cutoff=0.75, wilcox_cutoff=1e-10	0.11
Exact match	aa	fisher_cutoff=1e-05, positive_cutoff=0.75, wilcox_cutoff=1e-05	0.11
Exact match	aa_j	fisher_cutoff=1e-05, positive_cutoff=0.75, wilcox_cutoff=1e-05	0.11
Exact match	aa	fisher_cutoff=1e-05, positive_cutoff=0.75, wilcox_cutoff=1e-04	0.11
Exact match	aa_j	fisher_cutoff=1e-05, positive_cutoff=0.75, wilcox_cutoff=1e-04	0.11
Exact match	aa	fisher_cutoff=1e-05, positive_cutoff=0.75, wilcox_cutoff=0.001	0.11
Exact match	aa_j	fisher_cutoff=1e-05, positive_cutoff=0.75, wilcox_cutoff=0.001	0.11
Exact match	aa	fisher_cutoff=1e-05, positive_cutoff=0.75, wilcox_cutoff=0.01	0.11
Exact match	aa_j	fisher_cutoff=1e-05, positive_cutoff=0.75, wilcox_cutoff=0.01	0.11
Exact match	aa	fisher_cutoff=1e-05, positive_cutoff=0.75, wilcox_cutoff=0.1	0.11
Exact match	aa_j	fisher_cutoff=1e-05, positive_cutoff=0.75, wilcox_cutoff=0.1	0.11
Exact match	aa	fisher_cutoff=1e-04, positive_cutoff=0.75, wilcox_cutoff=1e-15	0.11
Exact match	aa_j	fisher_cutoff=1e-04, positive_cutoff=0.75, wilcox_cutoff=1e-15	0.11
Exact match	aa	fisher_cutoff=1e-04, positive_cutoff=0.75, wilcox_cutoff=1e-10	0.11
Exact match	aa_j	fisher_cutoff=1e-04, positive_cutoff=0.75, wilcox_cutoff=1e-10	0.11
Exact match	aa	fisher_cutoff=1e-04, positive_cutoff=0.75, wilcox_cutoff=1e-05	0.11
Exact match	aa_j	fisher_cutoff=1e-04, positive_cutoff=0.75, wilcox_cutoff=1e-05	0.11
Exact match	aa	fisher_cutoff=1e-04, positive_cutoff=0.75, wilcox_cutoff=1e-04	0.11
Exact match	aa_j	fisher_cutoff=1e-04, positive_cutoff=0.75, wilcox_cutoff=1e-04	0.11
Exact match	aa	fisher_cutoff=1e-04, positive_cutoff=0.75, wilcox_cutoff=0.001	0.11
Exact match	aa_j	fisher_cutoff=1e-04, positive_cutoff=0.75, wilcox_cutoff=0.001	0.11
Exact match	aa	fisher_cutoff=1e-04, positive_cutoff=0.75, wilcox_cutoff=0.01	0.11
Exact match	aa_j	fisher_cutoff=1e-04, positive_cutoff=0.75, wilcox_cutoff=0.01	0.11
Exact match	aa	fisher_cutoff=1e-04, positive_cutoff=0.75, wilcox_cutoff=0.1	0.11
Exact match	aa_j	fisher_cutoff=1e-04, positive_cutoff=0.75, wilcox_cutoff=0.1	0.11
Exact match	aa	fisher_cutoff=0.001, positive_cutoff=0.75, wilcox_cutoff=1e-15	0.11
Exact match	aa_j	fisher_cutoff=0.001, positive_cutoff=0.75, wilcox_cutoff=1e-15	0.11
Exact match	aa	fisher_cutoff=0.001, positive_cutoff=0.75, wilcox_cutoff=1e-10	0.11
Exact match	aa_j	fisher_cutoff=0.001, positive_cutoff=0.75, wilcox_cutoff=1e-10	0.11
Exact match	aa	fisher_cutoff=0.001, positive_cutoff=0.75, wilcox_cutoff=1e-05	0.11
Exact match	aa_j	fisher_cutoff=0.001, positive_cutoff=0.75, wilcox_cutoff=1e-05	0.11
Exact match	aa	fisher_cutoff=0.001, positive_cutoff=0.75, wilcox_cutoff=1e-04	0.11
Exact match	aa_j	fisher_cutoff=0.001, positive_cutoff=0.75, wilcox_cutoff=1e-04	0.11
Exact match	aa	fisher_cutoff=0.001, positive_cutoff=0.75, wilcox_cutoff=0.001	0.11
Exact match	aa_j	fisher_cutoff=0.001, positive_cutoff=0.75, wilcox_cutoff=0.001	0.11
Exact match	aa	fisher_cutoff=0.001, positive_cutoff=0.75, wilcox_cutoff=0.01	0.11
Exact match	aa_j	fisher_cutoff=0.001, positive_cutoff=0.75, wilcox_cutoff=0.01	0.11
Exact match	aa	fisher_cutoff=0.001, positive_cutoff=0.75, wilcox_cutoff=0.1	0.11
Exact match	aa_j	fisher_cutoff=0.001, positive_cutoff=0.75, wilcox_cutoff=0.1	0.11
Exact match	aa	fisher_cutoff=0.01, positive_cutoff=0.75, wilcox_cutoff=1e-15	0.11
Exact match	aa_j	fisher_cutoff=0.01, positive_cutoff=0.75, wilcox_cutoff=1e-15	0.11
Exact match	aa	fisher_cutoff=0.01, positive_cutoff=0.75, wilcox_cutoff=1e-10	0.11
Exact match	aa_j	fisher_cutoff=0.01, positive_cutoff=0.75, wilcox_cutoff=1e-10	0.11
Exact match	aa	fisher_cutoff=0.01, positive_cutoff=0.75, wilcox_cutoff=1e-05	0.11
Exact match	aa_j	fisher_cutoff=0.01, positive_cutoff=0.75, wilcox_cutoff=1e-05	0.11
Exact match	aa	fisher_cutoff=0.01, positive_cutoff=0.75, wilcox_cutoff=1e-04	0.11
Exact match	aa_j	fisher_cutoff=0.01, positive_cutoff=0.75, wilcox_cutoff=1e-04	0.11
Exact match	aa	fisher_cutoff=0.01, positive_cutoff=0.75, wilcox_cutoff=0.001	0.11
Exact match	aa_j	fisher_cutoff=0.01, positive_cutoff=0.75, wilcox_cutoff=0.001	0.11
Exact match	aa	fisher_cutoff=0.01, positive_cutoff=0.75, wilcox_cutoff=0.01	0.11
Exact match	aa_j	fisher_cutoff=0.01, positive_cutoff=0.75, wilcox_cutoff=0.01	0.11
Exact match	aa	fisher_cutoff=0.01, positive_cutoff=0.75, wilcox_cutoff=0.1	0.11
Exact match	aa_j	fisher_cutoff=0.01, positive_cutoff=0.75, wilcox_cutoff=0.1	0.11
Exact match	aa	fisher_cutoff=0.1, positive_cutoff=0.75, wilcox_cutoff=1e-15	0.11
Exact match	aa_j	fisher_cutoff=0.1, positive_cutoff=0.75, wilcox_cutoff=1e-15	0.11
Exact match	aa	fisher_cutoff=0.1, positive_cutoff=0.75, wilcox_cutoff=1e-10	0.11
Exact match	aa_j	fisher_cutoff=0.1, positive_cutoff=0.75, wilcox_cutoff=1e-10	0.11
Exact match	aa	fisher_cutoff=0.1, positive_cutoff=0.75, wilcox_cutoff=1e-05	0.11
Exact match	aa_j	fisher_cutoff=0.1, positive_cutoff=0.75, wilcox_cutoff=1e-05	0.11
Exact match	aa	fisher_cutoff=0.1, positive_cutoff=0.75, wilcox_cutoff=1e-04	0.11
Exact match	aa_j	fisher_cutoff=0.1, positive_cutoff=0.75, wilcox_cutoff=1e-04	0.11
Exact match	aa	fisher_cutoff=0.1, positive_cutoff=0.75, wilcox_cutoff=0.001	0.11
Exact match	aa_j	fisher_cutoff=0.1, positive_cutoff=0.75, wilcox_cutoff=0.001	0.11
Exact match	aa	fisher_cutoff=0.1, positive_cutoff=0.75, wilcox_cutoff=0.01	0.11
Exact match	aa_j	fisher_cutoff=0.1, positive_cutoff=0.75, wilcox_cutoff=0.01	0.11
Exact match	aa	fisher_cutoff=0.1, positive_cutoff=0.75, wilcox_cutoff=0.1	0.11
Exact match	aa_j	fisher_cutoff=0.1, positive_cutoff=0.75, wilcox_cutoff=0.1	0.11
Exact match	aa_j_v	fisher_cutoff=1e-10, positive_cutoff=0.1, wilcox_cutoff=1e-10	0.11
Exact match	aa_v	fisher_cutoff=1e-10, positive_cutoff=0.1, wilcox_cutoff=1e-10	0.11
Exact match	aa_j_v	fisher_cutoff=1e-10, positive_cutoff=0.1, wilcox_cutoff=1e-05	0.11
Exact match	aa_v	fisher_cutoff=1e-10, positive_cutoff=0.1, wilcox_cutoff=1e-05	0.11
Exact match	aa_j_v	fisher_cutoff=1e-10, positive_cutoff=0.1, wilcox_cutoff=1e-04	0.11
Exact match	aa_v	fisher_cutoff=1e-10, positive_cutoff=0.1, wilcox_cutoff=1e-04	0.11
Exact match	aa_j_v	fisher_cutoff=1e-10, positive_cutoff=0.1, wilcox_cutoff=0.001	0.11
Exact match	aa_v	fisher_cutoff=1e-10, positive_cutoff=0.1, wilcox_cutoff=0.001	0.11
Exact match	aa_j_v	fisher_cutoff=1e-10, positive_cutoff=0.1, wilcox_cutoff=0.01	0.11
Exact match	aa_v	fisher_cutoff=1e-10, positive_cutoff=0.1, wilcox_cutoff=0.01	0.11
Exact match	aa_j_v	fisher_cutoff=1e-10, positive_cutoff=0.1, wilcox_cutoff=0.1	0.11
Exact match	aa_v	fisher_cutoff=1e-10, positive_cutoff=0.1, wilcox_cutoff=0.1	0.11
Exact match	aa_j_v	fisher_cutoff=1e-05, positive_cutoff=0.1, wilcox_cutoff=1e-10	0.11
Exact match	aa_v	fisher_cutoff=1e-05, positive_cutoff=0.1, wilcox_cutoff=1e-10	0.11
Exact match	aa_j_v	fisher_cutoff=1e-04, positive_cutoff=0.1, wilcox_cutoff=1e-10	0.11
Exact match	aa_v	fisher_cutoff=1e-04, positive_cutoff=0.1, wilcox_cutoff=1e-10	0.11
Exact match	aa_j_v	fisher_cutoff=0.001, positive_cutoff=0.1, wilcox_cutoff=1e-10	0.11
Exact match	aa_v	fisher_cutoff=0.001, positive_cutoff=0.1, wilcox_cutoff=1e-10	0.11
Exact match	aa_j_v	fisher_cutoff=0.01, positive_cutoff=0.1, wilcox_cutoff=1e-10	0.11
Exact match	aa_v	fisher_cutoff=0.01, positive_cutoff=0.1, wilcox_cutoff=1e-10	0.11
Exact match	aa_j_v	fisher_cutoff=0.1, positive_cutoff=0.1, wilcox_cutoff=1e-10	0.11
Exact match	aa_v	fisher_cutoff=0.1, positive_cutoff=0.1, wilcox_cutoff=1e-10	0.11
Exact match	aa_j_v	fisher_cutoff=1e-05, positive_cutoff=0.1, wilcox_cutoff=1e-04	0.1
Exact match	aa_v	fisher_cutoff=1e-05, positive_cutoff=0.1, wilcox_cutoff=1e-04	0.1
Exact match	aa_j_v	fisher_cutoff=1e-05, positive_cutoff=0.1, wilcox_cutoff=0.001	0.1
Exact match	aa_v	fisher_cutoff=1e-05, positive_cutoff=0.1, wilcox_cutoff=0.001	0.1
Exact match	aa_j_v	fisher_cutoff=1e-05, positive_cutoff=0.1, wilcox_cutoff=0.01	0.1
Exact match	aa_v	fisher_cutoff=1e-05, positive_cutoff=0.1, wilcox_cutoff=0.01	0.1
Exact match	aa_j_v	fisher_cutoff=1e-05, positive_cutoff=0.1, wilcox_cutoff=0.1	0.1
Exact match	aa_v	fisher_cutoff=1e-05, positive_cutoff=0.1, wilcox_cutoff=0.1	0.1
Exact match	aa	fisher_cutoff=1e-05, positive_cutoff=0.1, wilcox_cutoff=1e-05	0.09
Exact match	aa_j	fisher_cutoff=1e-05, positive_cutoff=0.1, wilcox_cutoff=1e-05	0.09
Exact match	aa	fisher_cutoff=1e-05, positive_cutoff=0.1, wilcox_cutoff=1e-04	0.09
Exact match	aa_j	fisher_cutoff=1e-05, positive_cutoff=0.1, wilcox_cutoff=1e-04	0.09
Exact match	aa	fisher_cutoff=1e-05, positive_cutoff=0.1, wilcox_cutoff=0.001	0.09
Exact match	aa_j	fisher_cutoff=1e-05, positive_cutoff=0.1, wilcox_cutoff=0.001	0.09
Exact match	aa	fisher_cutoff=1e-05, positive_cutoff=0.1, wilcox_cutoff=0.01	0.09
Exact match	aa_j	fisher_cutoff=1e-05, positive_cutoff=0.1, wilcox_cutoff=0.01	0.09
Exact match	aa	fisher_cutoff=1e-05, positive_cutoff=0.1, wilcox_cutoff=0.1	0.09
Exact match	aa_j	fisher_cutoff=1e-05, positive_cutoff=0.1, wilcox_cutoff=0.1	0.09
Exact match	aa	fisher_cutoff=1e-04, positive_cutoff=0.1, wilcox_cutoff=1e-05	0.09
Exact match	aa_j	fisher_cutoff=1e-04, positive_cutoff=0.1, wilcox_cutoff=1e-05	0.09
Exact match	aa_j_v	fisher_cutoff=1e-04, positive_cutoff=0.1, wilcox_cutoff=1e-04	0.09
Exact match	aa_v	fisher_cutoff=1e-04, positive_cutoff=0.1, wilcox_cutoff=1e-04	0.09
Exact match	aa_j_v	fisher_cutoff=1e-04, positive_cutoff=0.1, wilcox_cutoff=0.001	0.09
Exact match	aa_v	fisher_cutoff=1e-04, positive_cutoff=0.1, wilcox_cutoff=0.001	0.09
Exact match	aa_j_v	fisher_cutoff=1e-04, positive_cutoff=0.1, wilcox_cutoff=0.01	0.09
Exact match	aa_v	fisher_cutoff=1e-04, positive_cutoff=0.1, wilcox_cutoff=0.01	0.09
Exact match	aa_j_v	fisher_cutoff=1e-04, positive_cutoff=0.1, wilcox_cutoff=0.1	0.09
Exact match	aa_v	fisher_cutoff=1e-04, positive_cutoff=0.1, wilcox_cutoff=0.1	0.09
Exact match	aa	fisher_cutoff=0.001, positive_cutoff=0.1, wilcox_cutoff=1e-05	0.09
Exact match	aa_j	fisher_cutoff=0.001, positive_cutoff=0.1, wilcox_cutoff=1e-05	0.09
Exact match	aa_j_v	fisher_cutoff=0.001, positive_cutoff=0.1, wilcox_cutoff=1e-04	0.09
Exact match	aa_v	fisher_cutoff=0.001, positive_cutoff=0.1, wilcox_cutoff=1e-04	0.09
Exact match	aa	fisher_cutoff=0.01, positive_cutoff=0.1, wilcox_cutoff=1e-05	0.09
Exact match	aa_j	fisher_cutoff=0.01, positive_cutoff=0.1, wilcox_cutoff=1e-05	0.09
Exact match	aa_j_v	fisher_cutoff=0.01, positive_cutoff=0.1, wilcox_cutoff=1e-04	0.09
Exact match	aa_v	fisher_cutoff=0.01, positive_cutoff=0.1, wilcox_cutoff=1e-04	0.09
Exact match	aa	fisher_cutoff=0.1, positive_cutoff=0.1, wilcox_cutoff=1e-05	0.09
Exact match	aa_j	fisher_cutoff=0.1, positive_cutoff=0.1, wilcox_cutoff=1e-05	0.09
Exact match	aa_j_v	fisher_cutoff=0.1, positive_cutoff=0.1, wilcox_cutoff=1e-04	0.09
Exact match	aa_v	fisher_cutoff=0.1, positive_cutoff=0.1, wilcox_cutoff=1e-04	0.09
Exact match	aa	fisher_cutoff=1e-04, positive_cutoff=0.1, wilcox_cutoff=1e-04	0.08
Exact match	aa_j	fisher_cutoff=1e-04, positive_cutoff=0.1, wilcox_cutoff=1e-04	0.08
Exact match	aa	fisher_cutoff=1e-04, positive_cutoff=0.1, wilcox_cutoff=0.001	0.08
Exact match	aa_j	fisher_cutoff=1e-04, positive_cutoff=0.1, wilcox_cutoff=0.001	0.08
Exact match	aa	fisher_cutoff=1e-04, positive_cutoff=0.1, wilcox_cutoff=0.01	0.08
Exact match	aa_j	fisher_cutoff=1e-04, positive_cutoff=0.1, wilcox_cutoff=0.01	0.08
Exact match	aa	fisher_cutoff=1e-04, positive_cutoff=0.1, wilcox_cutoff=0.1	0.08
Exact match	aa_j	fisher_cutoff=1e-04, positive_cutoff=0.1, wilcox_cutoff=0.1	0.08
Exact match	aa	fisher_cutoff=0.001, positive_cutoff=0.1, wilcox_cutoff=1e-04	0.08
Exact match	aa_j	fisher_cutoff=0.001, positive_cutoff=0.1, wilcox_cutoff=1e-04	0.08
Exact match	aa	fisher_cutoff=0.01, positive_cutoff=0.1, wilcox_cutoff=1e-04	0.08
Exact match	aa_j	fisher_cutoff=0.01, positive_cutoff=0.1, wilcox_cutoff=1e-04	0.08
Exact match	aa	fisher_cutoff=0.1, positive_cutoff=0.1, wilcox_cutoff=1e-04	0.08
Exact match	aa_j	fisher_cutoff=0.1, positive_cutoff=0.1, wilcox_cutoff=1e-04	0.08
Exact match	aa	fisher_cutoff=0.001, positive_cutoff=0.1, wilcox_cutoff=0.001	0.07
Exact match	aa_j	fisher_cutoff=0.001, positive_cutoff=0.1, wilcox_cutoff=0.001	0.07
Exact match	aa	fisher_cutoff=0.001, positive_cutoff=0.1, wilcox_cutoff=0.01	0.07
Exact match	aa_j	fisher_cutoff=0.001, positive_cutoff=0.1, wilcox_cutoff=0.01	0.07
Exact match	aa	fisher_cutoff=0.001, positive_cutoff=0.1, wilcox_cutoff=0.1	0.07
Exact match	aa_j	fisher_cutoff=0.001, positive_cutoff=0.1, wilcox_cutoff=0.1	0.07
Exact match	aa	fisher_cutoff=0.01, positive_cutoff=0.1, wilcox_cutoff=0.001	0.07
Exact match	aa_j	fisher_cutoff=0.01, positive_cutoff=0.1, wilcox_cutoff=0.001	0.07
Exact match	aa	fisher_cutoff=0.1, positive_cutoff=0.1, wilcox_cutoff=0.001	0.07
Exact match	aa_j	fisher_cutoff=0.1, positive_cutoff=0.1, wilcox_cutoff=0.001	0.07
Exact match	aa	fisher_cutoff=0.01, positive_cutoff=0.1, wilcox_cutoff=0.01	0.06
Exact match	aa_j	fisher_cutoff=0.01, positive_cutoff=0.1, wilcox_cutoff=0.01	0.06
Exact match	aa_j_v	fisher_cutoff=0.01, positive_cutoff=0.1, wilcox_cutoff=0.01	0.06
Exact match	aa_v	fisher_cutoff=0.01, positive_cutoff=0.1, wilcox_cutoff=0.01	0.06
Exact match	aa	fisher_cutoff=0.01, positive_cutoff=0.1, wilcox_cutoff=0.1	0.06
Exact match	aa_j	fisher_cutoff=0.01, positive_cutoff=0.1, wilcox_cutoff=0.1	0.06
Exact match	aa_j_v	fisher_cutoff=0.01, positive_cutoff=0.1, wilcox_cutoff=0.1	0.06
Exact match	aa_v	fisher_cutoff=0.01, positive_cutoff=0.1, wilcox_cutoff=0.1	0.06
Exact match	aa	fisher_cutoff=0.1, positive_cutoff=0.1, wilcox_cutoff=0.01	0.06
Exact match	aa_j	fisher_cutoff=0.1, positive_cutoff=0.1, wilcox_cutoff=0.01	0.06
Exact match	aa_j_v	fisher_cutoff=0.1, positive_cutoff=0.1, wilcox_cutoff=0.01	0.06
Exact match	aa_v	fisher_cutoff=0.1, positive_cutoff=0.1, wilcox_cutoff=0.01	0.06
Exact match	aa	fisher_cutoff=0.1, positive_cutoff=0.1, wilcox_cutoff=0.1	0.06
Exact match	aa_j	fisher_cutoff=0.1, positive_cutoff=0.1, wilcox_cutoff=0.1	0.06
Exact match	aa_j_v	fisher_cutoff=0.1, positive_cutoff=0.1, wilcox_cutoff=0.1	0.06
Exact match	aa_v	fisher_cutoff=0.1, positive_cutoff=0.1, wilcox_cutoff=0.1	0.06
Exact match	aa_j_v	fisher_cutoff=0.001, positive_cutoff=0.1, wilcox_cutoff=0.01	0.04
Exact match	aa_v	fisher_cutoff=0.001, positive_cutoff=0.1, wilcox_cutoff=0.01	0.04
Exact match	aa_j_v	fisher_cutoff=0.001, positive_cutoff=0.1, wilcox_cutoff=0.1	0.04
Exact match	aa_v	fisher_cutoff=0.001, positive_cutoff=0.1, wilcox_cutoff=0.1	0.04
Exact match	aa	fisher_cutoff=0.01, positive_cutoff=0.75, wilcox_cutoff=0.01	0.11
Exact match	aa_j	fisher_cutoff=0.01, positive_cutoff=0.75, wilcox_cutoff=0.01	0.11
Exact match	aa	fisher_cutoff=0.01, positive_cutoff=0.75, wilcox_cutoff=0.1	0.11
Exact match	aa_j	fisher_cutoff=0.01, positive_cutoff=0.75, wilcox_cutoff=0.1	0.11
Exact match	aa	fisher_cutoff=0.1, positive_cutoff=0.75, wilcox_cutoff=1e-15	0.11
Exact match	aa_j	fisher_cutoff=0.1, positive_cutoff=0.75, wilcox_cutoff=1e-15	0.11
Exact match	aa	fisher_cutoff=0.1, positive_cutoff=0.75, wilcox_cutoff=1e-10	0.11
Exact match	aa_j	fisher_cutoff=0.1, positive_cutoff=0.75, wilcox_cutoff=1e-10	0.11
Exact match	aa	fisher_cutoff=0.1, positive_cutoff=0.75, wilcox_cutoff=1e-05	0.11
Exact match	aa_j	fisher_cutoff=0.1, positive_cutoff=0.75, wilcox_cutoff=1e-05	0.11
Exact match	aa	fisher_cutoff=0.1, positive_cutoff=0.75, wilcox_cutoff=1e-04	0.11
Exact match	aa_j	fisher_cutoff=0.1, positive_cutoff=0.75, wilcox_cutoff=1e-04	0.11
Exact match	aa	fisher_cutoff=0.1, positive_cutoff=0.75, wilcox_cutoff=0.001	0.11
Exact match	aa_j	fisher_cutoff=0.1, positive_cutoff=0.75, wilcox_cutoff=0.001	0.11
Exact match	aa	fisher_cutoff=0.1, positive_cutoff=0.75, wilcox_cutoff=0.01	0.11
Exact match	aa_j	fisher_cutoff=0.1, positive_cutoff=0.75, wilcox_cutoff=0.01	0.11
Exact match	aa	fisher_cutoff=0.1, positive_cutoff=0.75, wilcox_cutoff=0.1	0.11
Exact match	aa_j	fisher_cutoff=0.1, positive_cutoff=0.75, wilcox_cutoff=0.1	0.11
Exact match	aa_j_v	fisher_cutoff=1e-10, positive_cutoff=0.2, wilcox_cutoff=1e-10	0.11
Exact match	aa_v	fisher_cutoff=1e-10, positive_cutoff=0.2, wilcox_cutoff=1e-10	0.11
Exact match	aa_j_v	fisher_cutoff=1e-10, positive_cutoff=0.2, wilcox_cutoff=1e-05	0.11
Exact match	aa_v	fisher_cutoff=1e-10, positive_cutoff=0.2, wilcox_cutoff=1e-05	0.11
Exact match	aa_j_v	fisher_cutoff=1e-10, positive_cutoff=0.2, wilcox_cutoff=1e-04	0.11
Exact match	aa_v	fisher_cutoff=1e-10, positive_cutoff=0.2, wilcox_cutoff=1e-04	0.11
Exact match	aa_j_v	fisher_cutoff=1e-10, positive_cutoff=0.2, wilcox_cutoff=0.001	0.11
Exact match	aa_v	fisher_cutoff=1e-10, positive_cutoff=0.2, wilcox_cutoff=0.001	0.11
Exact match	aa_j_v	fisher_cutoff=1e-10, positive_cutoff=0.2, wilcox_cutoff=0.01	0.11
Exact match	aa_v	fisher_cutoff=1e-10, positive_cutoff=0.2, wilcox_cutoff=0.01	0.11
Exact match	aa_j_v	fisher_cutoff=1e-10, positive_cutoff=0.2, wilcox_cutoff=0.1	0.11
Exact match	aa_v	fisher_cutoff=1e-10, positive_cutoff=0.2, wilcox_cutoff=0.1	0.11
Exact match	aa_j_v	fisher_cutoff=1e-05, positive_cutoff=0.2, wilcox_cutoff=1e-10	0.11
Exact match	aa_v	fisher_cutoff=1e-05, positive_cutoff=0.2, wilcox_cutoff=1e-10	0.11
Exact match	aa_j_v	fisher_cutoff=1e-04, positive_cutoff=0.2, wilcox_cutoff=1e-10	0.11
Exact match	aa_v	fisher_cutoff=1e-04, positive_cutoff=0.2, wilcox_cutoff=1e-10	0.11
Exact match	aa_j_v	fisher_cutoff=0.001, positive_cutoff=0.2, wilcox_cutoff=1e-10	0.11
Exact match	aa_v	fisher_cutoff=0.001, positive_cutoff=0.2, wilcox_cutoff=1e-10	0.11
Exact match	aa_j_v	fisher_cutoff=0.01, positive_cutoff=0.2, wilcox_cutoff=1e-10	0.11
Exact match	aa_v	fisher_cutoff=0.01, positive_cutoff=0.2, wilcox_cutoff=1e-10	0.11
Exact match	aa_j_v	fisher_cutoff=0.1, positive_cutoff=0.2, wilcox_cutoff=1e-10	0.11
Exact match	aa_v	fisher_cutoff=0.1, positive_cutoff=0.2, wilcox_cutoff=1e-10	0.11
Exact match	aa_j_v	fisher_cutoff=1e-10, positive_cutoff=0.1, wilcox_cutoff=1e-10	0.11
Exact match	aa_v	fisher_cutoff=1e-10, positive_cutoff=0.1, wilcox_cutoff=1e-10	0.11
Exact match	aa_j_v	fisher_cutoff=1e-10, positive_cutoff=0.1, wilcox_cutoff=1e-05	0.11
Exact match	aa_v	fisher_cutoff=1e-10, positive_cutoff=0.1, wilcox_cutoff=1e-05	0.11
Exact match	aa_j_v	fisher_cutoff=1e-10, positive_cutoff=0.1, wilcox_cutoff=1e-04	0.11
Exact match	aa_v	fisher_cutoff=1e-10, positive_cutoff=0.1, wilcox_cutoff=1e-04	0.11
Exact match	aa_j_v	fisher_cutoff=1e-10, positive_cutoff=0.1, wilcox_cutoff=0.001	0.11
Exact match	aa_v	fisher_cutoff=1e-10, positive_cutoff=0.1, wilcox_cutoff=0.001	0.11
Exact match	aa_j_v	fisher_cutoff=1e-10, positive_cutoff=0.1, wilcox_cutoff=0.01	0.11
Exact match	aa_v	fisher_cutoff=1e-10, positive_cutoff=0.1, wilcox_cutoff=0.01	0.11
Exact match	aa_j_v	fisher_cutoff=1e-10, positive_cutoff=0.1, wilcox_cutoff=0.1	0.11
Exact match	aa_v	fisher_cutoff=1e-10, positive_cutoff=0.1, wilcox_cutoff=0.1	0.11
Exact match	aa_j_v	fisher_cutoff=1e-05, positive_cutoff=0.1, wilcox_cutoff=1e-10	0.11
Exact match	aa_v	fisher_cutoff=1e-05, positive_cutoff=0.1, wilcox_cutoff=1e-10	0.11
Exact match	aa_j_v	fisher_cutoff=1e-04, positive_cutoff=0.1, wilcox_cutoff=1e-10	0.11
Exact match	aa_v	fisher_cutoff=1e-04, positive_cutoff=0.1, wilcox_cutoff=1e-10	0.11
Exact match	aa_j_v	fisher_cutoff=0.001, positive_cutoff=0.1, wilcox_cutoff=1e-10	0.11
Exact match	aa_v	fisher_cutoff=0.001, positive_cutoff=0.1, wilcox_cutoff=1e-10	0.11
Exact match	aa_j_v	fisher_cutoff=0.01, positive_cutoff=0.1, wilcox_cutoff=1e-10	0.11
Exact match	aa_v	fisher_cutoff=0.01, positive_cutoff=0.1, wilcox_cutoff=1e-10	0.11
Exact match	aa_j_v	fisher_cutoff=0.1, positive_cutoff=0.1, wilcox_cutoff=1e-10	0.11
Exact match	aa_v	fisher_cutoff=0.1, positive_cutoff=0.1, wilcox_cutoff=1e-10	0.11
Exact match	aa_j_v	fisher_cutoff=1e-05, positive_cutoff=0.1, wilcox_cutoff=1e-04	0.1
Exact match	aa_v	fisher_cutoff=1e-05, positive_cutoff=0.1, wilcox_cutoff=1e-04	0.1
Exact match	aa_j_v	fisher_cutoff=1e-05, positive_cutoff=0.1, wilcox_cutoff=0.001	0.1
Exact match	aa_v	fisher_cutoff=1e-05, positive_cutoff=0.1, wilcox_cutoff=0.001	0.1
Exact match	aa_j_v	fisher_cutoff=1e-05, positive_cutoff=0.1, wilcox_cutoff=0.01	0.1
Exact match	aa_v	fisher_cutoff=1e-05, positive_cutoff=0.1, wilcox_cutoff=0.01	0.1
Exact match	aa_j_v	fisher_cutoff=1e-05, positive_cutoff=0.1, wilcox_cutoff=0.1	0.1
Exact match	aa_v	fisher_cutoff=1e-05, positive_cutoff=0.1, wilcox_cutoff=0.1	0.1
Exact match	aa	fisher_cutoff=1e-05, positive_cutoff=0.1, wilcox_cutoff=1e-05	0.09
Exact match	aa_j	fisher_cutoff=1e-05, positive_cutoff=0.1, wilcox_cutoff=1e-05	0.09
Exact match	aa	fisher_cutoff=1e-05, positive_cutoff=0.1, wilcox_cutoff=1e-04	0.09
Exact match	aa_j	fisher_cutoff=1e-05, positive_cutoff=0.1, wilcox_cutoff=1e-04	0.09
Exact match	aa	fisher_cutoff=1e-05, positive_cutoff=0.1, wilcox_cutoff=0.001	0.09
Exact match	aa_j	fisher_cutoff=1e-05, positive_cutoff=0.1, wilcox_cutoff=0.001	0.09
Exact match	aa	fisher_cutoff=1e-05, positive_cutoff=0.1, wilcox_cutoff=0.01	0.09
Exact match	aa_j	fisher_cutoff=1e-05, positive_cutoff=0.1, wilcox_cutoff=0.01	0.09
Exact match	aa	fisher_cutoff=1e-05, positive_cutoff=0.1, wilcox_cutoff=0.1	0.09
Exact match	aa_j	fisher_cutoff=1e-05, positive_cutoff=0.1, wilcox_cutoff=0.1	0.09
Exact match	aa	fisher_cutoff=1e-04, positive_cutoff=0.1, wilcox_cutoff=1e-05	0.09
Exact match	aa_j	fisher_cutoff=1e-04, positive_cutoff=0.1, wilcox_cutoff=1e-05	0.09
Exact match	aa_j_v	fisher_cutoff=1e-04, positive_cutoff=0.1, wilcox_cutoff=1e-04	0.09
Exact match	aa_v	fisher_cutoff=1e-04, positive_cutoff=0.1, wilcox_cutoff=1e-04	0.09
Exact match	aa_j_v	fisher_cutoff=1e-04, positive_cutoff=0.1, wilcox_cutoff=0.001	0.09
Exact match	aa_v	fisher_cutoff=1e-04, positive_cutoff=0.1, wilcox_cutoff=0.001	0.09
Exact match	aa_j_v	fisher_cutoff=1e-04, positive_cutoff=0.1, wilcox_cutoff=0.01	0.09
Exact match	aa_v	fisher_cutoff=1e-04, positive_cutoff=0.1, wilcox_cutoff=0.01	0.09
Exact match	aa_j_v	fisher_cutoff=1e-04, positive_cutoff=0.1, wilcox_cutoff=0.1	0.09
Exact match	aa_v	fisher_cutoff=1e-04, positive_cutoff=0.1, wilcox_cutoff=0.1	0.09
Exact match	aa	fisher_cutoff=0.001, positive_cutoff=0.1, wilcox_cutoff=1e-05	0.09
Exact match	aa_j	fisher_cutoff=0.001, positive_cutoff=0.1, wilcox_cutoff=1e-05	0.09
Exact match	aa_j_v	fisher_cutoff=0.001, positive_cutoff=0.1, wilcox_cutoff=1e-04	0.09
Exact match	aa_v	fisher_cutoff=0.001, positive_cutoff=0.1, wilcox_cutoff=1e-04	0.09
Exact match	aa	fisher_cutoff=0.01, positive_cutoff=0.1, wilcox_cutoff=1e-05	0.09
Exact match	aa_j	fisher_cutoff=0.01, positive_cutoff=0.1, wilcox_cutoff=1e-05	0.09
Exact match	aa_j_v	fisher_cutoff=0.01, positive_cutoff=0.1, wilcox_cutoff=1e-04	0.09
Exact match	aa_v	fisher_cutoff=0.01, positive_cutoff=0.1, wilcox_cutoff=1e-04	0.09
Exact match	aa	fisher_cutoff=0.1, positive_cutoff=0.1, wilcox_cutoff=1e-05	0.09
Exact match	aa_j	fisher_cutoff=0.1, positive_cutoff=0.1, wilcox_cutoff=1e-05	0.09
Exact match	aa_j_v	fisher_cutoff=0.1, positive_cutoff=0.1, wilcox_cutoff=1e-04	0.09
Exact match	aa_v	fisher_cutoff=0.1, positive_cutoff=0.1, wilcox_cutoff=1e-04	0.09
Exact match	aa	fisher_cutoff=1e-04, positive_cutoff=0.1, wilcox_cutoff=1e-04	0.08
Exact match	aa_j	fisher_cutoff=1e-04, positive_cutoff=0.1, wilcox_cutoff=1e-04	0.08
Exact match	aa	fisher_cutoff=1e-04, positive_cutoff=0.1, wilcox_cutoff=0.001	0.08
Exact match	aa_j	fisher_cutoff=1e-04, positive_cutoff=0.1, wilcox_cutoff=0.001	0.08
Exact match	aa	fisher_cutoff=1e-04, positive_cutoff=0.1, wilcox_cutoff=0.01	0.08
Exact match	aa_j	fisher_cutoff=1e-04, positive_cutoff=0.1, wilcox_cutoff=0.01	0.08
Exact match	aa	fisher_cutoff=1e-04, positive_cutoff=0.1, wilcox_cutoff=0.1	0.08
Exact match	aa_j	fisher_cutoff=1e-04, positive_cutoff=0.1, wilcox_cutoff=0.1	0.08
Exact match	aa	fisher_cutoff=0.001, positive_cutoff=0.1, wilcox_cutoff=1e-04	0.08
Exact match	aa_j	fisher_cutoff=0.001, positive_cutoff=0.1, wilcox_cutoff=1e-04	0.08
Exact match	aa	fisher_cutoff=0.01, positive_cutoff=0.1, wilcox_cutoff=1e-04	0.08
Exact match	aa_j	fisher_cutoff=0.01, positive_cutoff=0.1, wilcox_cutoff=1e-04	0.08
Exact match	aa	fisher_cutoff=0.1, positive_cutoff=0.1, wilcox_cutoff=1e-04	0.08
Exact match	aa_j	fisher_cutoff=0.1, positive_cutoff=0.1, wilcox_cutoff=1e-04	0.08
Exact match	aa	fisher_cutoff=0.001, positive_cutoff=0.1, wilcox_cutoff=0.001	0.07
Exact match	aa_j	fisher_cutoff=0.001, positive_cutoff=0.1, wilcox_cutoff=0.001	0.07
Exact match	aa	fisher_cutoff=0.001, positive_cutoff=0.1, wilcox_cutoff=0.01	0.07
Exact match	aa_j	fisher_cutoff=0.001, positive_cutoff=0.1, wilcox_cutoff=0.01	0.07
Exact match	aa	fisher_cutoff=0.001, positive_cutoff=0.1, wilcox_cutoff=0.1	0.07
Exact match	aa_j	fisher_cutoff=0.001, positive_cutoff=0.1, wilcox_cutoff=0.1	0.07
Exact match	aa	fisher_cutoff=0.01, positive_cutoff=0.1, wilcox_cutoff=0.001	0.07
Exact match	aa_j	fisher_cutoff=0.01, positive_cutoff=0.1, wilcox_cutoff=0.001	0.07
Exact match	aa	fisher_cutoff=0.1, positive_cutoff=0.1, wilcox_cutoff=0.001	0.07
Exact match	aa_j	fisher_cutoff=0.1, positive_cutoff=0.1, wilcox_cutoff=0.001	0.07
Exact match	aa	fisher_cutoff=0.01, positive_cutoff=0.1, wilcox_cutoff=0.01	0.06
Exact match	aa_j	fisher_cutoff=0.01, positive_cutoff=0.1, wilcox_cutoff=0.01	0.06
Exact match	aa_j_v	fisher_cutoff=0.01, positive_cutoff=0.1, wilcox_cutoff=0.01	0.06
Exact match	aa_v	fisher_cutoff=0.01, positive_cutoff=0.1, wilcox_cutoff=0.01	0.06
Exact match	aa	fisher_cutoff=0.01, positive_cutoff=0.1, wilcox_cutoff=0.1	0.06
Exact match	aa_j	fisher_cutoff=0.01, positive_cutoff=0.1, wilcox_cutoff=0.1	0.06
Exact match	aa_j_v	fisher_cutoff=0.01, positive_cutoff=0.1, wilcox_cutoff=0.1	0.06
Exact match	aa_v	fisher_cutoff=0.01, positive_cutoff=0.1, wilcox_cutoff=0.1	0.06
Exact match	aa	fisher_cutoff=0.1, positive_cutoff=0.1, wilcox_cutoff=0.01	0.06
Exact match	aa_j	fisher_cutoff=0.1, positive_cutoff=0.1, wilcox_cutoff=0.01	0.06
Exact match	aa_j_v	fisher_cutoff=0.1, positive_cutoff=0.1, wilcox_cutoff=0.01	0.06
Exact match	aa_v	fisher_cutoff=0.1, positive_cutoff=0.1, wilcox_cutoff=0.01	0.06
Exact match	aa	fisher_cutoff=0.1, positive_cutoff=0.1, wilcox_cutoff=0.1	0.06
Exact match	aa_j	fisher_cutoff=0.1, positive_cutoff=0.1, wilcox_cutoff=0.1	0.06
Exact match	aa_j_v	fisher_cutoff=0.1, positive_cutoff=0.1, wilcox_cutoff=0.1	0.06
Exact match	aa_v	fisher_cutoff=0.1, positive_cutoff=0.1, wilcox_cutoff=0.1	0.06
Exact match	aa_j	fisher_cutoff=1e-05, positive_cutoff=0.2, wilcox_cutoff=1e-05	0.05
Exact match	aa_j	fisher_cutoff=1e-04, positive_cutoff=0.2, wilcox_cutoff=1e-05	0.05
Exact match	aa_j	fisher_cutoff=0.001, positive_cutoff=0.2, wilcox_cutoff=1e-05	0.05
Exact match	aa_j	fisher_cutoff=0.01, positive_cutoff=0.2, wilcox_cutoff=1e-05	0.05
Exact match	aa_j	fisher_cutoff=0.1, positive_cutoff=0.2, wilcox_cutoff=1e-05	0.05
Exact match	aa	fisher_cutoff=1e-05, positive_cutoff=0.2, wilcox_cutoff=1e-05	0.04
Exact match	aa	fisher_cutoff=1e-05, positive_cutoff=0.2, wilcox_cutoff=1e-04	0.04
Exact match	aa_j	fisher_cutoff=1e-05, positive_cutoff=0.2, wilcox_cutoff=1e-04	0.04
Exact match	aa	fisher_cutoff=1e-05, positive_cutoff=0.2, wilcox_cutoff=0.001	0.04
Exact match	aa_j	fisher_cutoff=1e-05, positive_cutoff=0.2, wilcox_cutoff=0.001	0.04
Exact match	aa	fisher_cutoff=1e-05, positive_cutoff=0.2, wilcox_cutoff=0.01	0.04
Exact match	aa_j	fisher_cutoff=1e-05, positive_cutoff=0.2, wilcox_cutoff=0.01	0.04
Exact match	aa	fisher_cutoff=1e-05, positive_cutoff=0.2, wilcox_cutoff=0.1	0.04
Exact match	aa_j	fisher_cutoff=1e-05, positive_cutoff=0.2, wilcox_cutoff=0.1	0.04
Exact match	aa	fisher_cutoff=1e-04, positive_cutoff=0.2, wilcox_cutoff=1e-05	0.04
Exact match	aa	fisher_cutoff=1e-04, positive_cutoff=0.2, wilcox_cutoff=1e-04	0.04
Exact match	aa_j	fisher_cutoff=1e-04, positive_cutoff=0.2, wilcox_cutoff=1e-04	0.04
Exact match	aa	fisher_cutoff=1e-04, positive_cutoff=0.2, wilcox_cutoff=0.001	0.04
Exact match	aa_j	fisher_cutoff=1e-04, positive_cutoff=0.2, wilcox_cutoff=0.001	0.04
Exact match	aa	fisher_cutoff=1e-04, positive_cutoff=0.2, wilcox_cutoff=0.01	0.04
Exact match	aa_j	fisher_cutoff=1e-04, positive_cutoff=0.2, wilcox_cutoff=0.01	0.04
Exact match	aa	fisher_cutoff=1e-04, positive_cutoff=0.2, wilcox_cutoff=0.1	0.04
Exact match	aa_j	fisher_cutoff=1e-04, positive_cutoff=0.2, wilcox_cutoff=0.1	0.04
Exact match	aa	fisher_cutoff=0.001, positive_cutoff=0.2, wilcox_cutoff=1e-05	0.04
Exact match	aa	fisher_cutoff=0.001, positive_cutoff=0.2, wilcox_cutoff=1e-04	0.04
Exact match	aa_j	fisher_cutoff=0.001, positive_cutoff=0.2, wilcox_cutoff=1e-04	0.04
Exact match	aa	fisher_cutoff=0.001, positive_cutoff=0.2, wilcox_cutoff=0.001	0.04
Exact match	aa_j	fisher_cutoff=0.001, positive_cutoff=0.2, wilcox_cutoff=0.001	0.04
Exact match	aa	fisher_cutoff=0.001, positive_cutoff=0.2, wilcox_cutoff=0.01	0.04
Exact match	aa_j	fisher_cutoff=0.001, positive_cutoff=0.2, wilcox_cutoff=0.01	0.04
Exact match	aa	fisher_cutoff=0.001, positive_cutoff=0.2, wilcox_cutoff=0.1	0.04
Exact match	aa_j	fisher_cutoff=0.001, positive_cutoff=0.2, wilcox_cutoff=0.1	0.04
Exact match	aa	fisher_cutoff=0.01, positive_cutoff=0.2, wilcox_cutoff=1e-05	0.04
Exact match	aa	fisher_cutoff=0.01, positive_cutoff=0.2, wilcox_cutoff=1e-04	0.04
Exact match	aa_j	fisher_cutoff=0.01, positive_cutoff=0.2, wilcox_cutoff=1e-04	0.04
Exact match	aa	fisher_cutoff=0.01, positive_cutoff=0.2, wilcox_cutoff=0.001	0.04
Exact match	aa_j	fisher_cutoff=0.01, positive_cutoff=0.2, wilcox_cutoff=0.001	0.04
Exact match	aa	fisher_cutoff=0.01, positive_cutoff=0.2, wilcox_cutoff=0.01	0.04
Exact match	aa_j	fisher_cutoff=0.01, positive_cutoff=0.2, wilcox_cutoff=0.01	0.04
Exact match	aa	fisher_cutoff=0.01, positive_cutoff=0.2, wilcox_cutoff=0.1	0.04
Exact match	aa_j	fisher_cutoff=0.01, positive_cutoff=0.2, wilcox_cutoff=0.1	0.04
Exact match	aa	fisher_cutoff=0.1, positive_cutoff=0.2, wilcox_cutoff=1e-05	0.04
Exact match	aa	fisher_cutoff=0.1, positive_cutoff=0.2, wilcox_cutoff=1e-04	0.04
Exact match	aa_j	fisher_cutoff=0.1, positive_cutoff=0.2, wilcox_cutoff=1e-04	0.04
Exact match	aa	fisher_cutoff=0.1, positive_cutoff=0.2, wilcox_cutoff=0.001	0.04
Exact match	aa_j	fisher_cutoff=0.1, positive_cutoff=0.2, wilcox_cutoff=0.001	0.04
Exact match	aa	fisher_cutoff=0.1, positive_cutoff=0.2, wilcox_cutoff=0.01	0.04
Exact match	aa_j	fisher_cutoff=0.1, positive_cutoff=0.2, wilcox_cutoff=0.01	0.04
Exact match	aa	fisher_cutoff=0.1, positive_cutoff=0.2, wilcox_cutoff=0.1	0.04
Exact match	aa_j	fisher_cutoff=0.1, positive_cutoff=0.2, wilcox_cutoff=0.1	0.04
Exact match	aa_j_v	fisher_cutoff=0.001, positive_cutoff=0.1, wilcox_cutoff=0.01	0.04
Exact match	aa_v	fisher_cutoff=0.001, positive_cutoff=0.1, wilcox_cutoff=0.01	0.04
Exact match	aa_j_v	fisher_cutoff=0.001, positive_cutoff=0.1, wilcox_cutoff=0.1	0.04
Exact match	aa_v	fisher_cutoff=0.001, positive_cutoff=0.1, wilcox_cutoff=0.1	0.04
