# Supplementary material for: Genomic analysis of T Cell receptors reveals lynch syndrome specific immune signatures
Source: Nat Commun. 2026 Apr 3;17:4790. doi: 10.1038/s41467-026-71243-z (PMC13219734; doi:10.1038/s41467-026-71243-z)
Supplement: Supplementary file 4 — Supplementary Data 2 [file 41467_2026_71243_MOESM4_ESM.xlsx]

## Sheet: Supplementary Data 2
Supplementary Data 2. Selection of validation and training/testing sets.
Sample	Status_MMRd_Cancer	validate
AC_ABDL141	Survivor	FALSE
AC_ABDL149	Survivor	FALSE
AC_ABDL154	Survivor	TRUE
AC_ABDL183	Survivor	TRUE
AC_ABDL195	Survivor	FALSE
AC_ABDL200	Survivor	FALSE
AC_ABDL29	Survivor	TRUE
AC_ABDL45	Survivor	TRUE
AC_ABDL68	Survivor	FALSE
AC_ABDL7	Survivor	FALSE
AC_ABDL94	Survivor	FALSE
C_ABDL15	Control	FALSE
C_ABDL20	Control	FALSE
C_ABDL22	Control	FALSE
C_ABDL28	Control	TRUE
C_ABDL296	Control	FALSE
C_ABDL297	Control	FALSE
C_ABDL298	Control	FALSE
C_ABDL299	Control	FALSE
C_ABDL3	Control	FALSE
C_ABDL300	Control	TRUE
C_ABDL301	Control	TRUE
C_ABDL32	Control	FALSE
C_ABDL37	Control	FALSE
C_ABDL38	Control	FALSE
C_ABDL39	Control	FALSE
C_ABDL4	Control	TRUE
C_ABDL41	Control	FALSE
C_ABDL42	Control	FALSE
C_ABDL43	Control	FALSE
C_ABDL48	Control	FALSE
C_ABDL50	Control	FALSE
C_ABDL51	Control	FALSE
C_ABDL53	Control	TRUE
C_ABDL54	Control	TRUE
C_ABDL56	Control	FALSE
C_ABDL60	Control	FALSE
C_ABDL63	Control	FALSE
C_ABDL72	Control	FALSE
C_ABDL73	Control	FALSE
C_ABDL74	Control	FALSE
C_ABDL76	Control	FALSE
C_ABDL77	Control	FALSE
C_ABDL78	Control	FALSE
C_ABDL79	Control	TRUE
C_ABDL80	Control	TRUE
C_ABDL81	Control	FALSE
C_ABDL82	Control	FALSE
C_ABDL83	Control	FALSE
C_ABDL84	Control	FALSE
C_ABDL87	Control	FALSE
C_ABDL88	Control	TRUE
C_ABDL89	Control	TRUE
C_ABDL90	Control	FALSE
C_ABDL96	Control	FALSE
C_ABDL98	Control	FALSE
P_ABDL101	Previvor	FALSE
P_ABDL103	Previvor	FALSE
P_ABDL104	Previvor	FALSE
P_ABDL105	Previvor	FALSE
P_ABDL109	Previvor	FALSE
P_ABDL112	Previvor	FALSE
P_ABDL113	Previvor	FALSE
P_ABDL115	Previvor	FALSE
P_ABDL12	Previvor	FALSE
P_ABDL120	Previvor	FALSE
P_ABDL123	Previvor	FALSE
P_ABDL124	Previvor	FALSE
P_ABDL126	Previvor	FALSE
P_ABDL129	Previvor	FALSE
P_ABDL130	Previvor	TRUE
P_ABDL131	Previvor	TRUE
P_ABDL132	Previvor	FALSE
P_ABDL133	Previvor	TRUE
P_ABDL134	Previvor	FALSE
P_ABDL135	Previvor	FALSE
P_ABDL137	Previvor	TRUE
P_ABDL14	Previvor	FALSE
P_ABDL140	Previvor	FALSE
P_ABDL142	Previvor	FALSE
P_ABDL144	Previvor	FALSE
P_ABDL147	Previvor	TRUE
P_ABDL152	Previvor	FALSE
P_ABDL161	Previvor	FALSE
P_ABDL164	Previvor	TRUE
P_ABDL17	Previvor	FALSE
P_ABDL171	Previvor	FALSE
P_ABDL176	Previvor	FALSE
P_ABDL178	Previvor	FALSE
P_ABDL182	Previvor	TRUE
P_ABDL186	Previvor	FALSE
P_ABDL188	Previvor	TRUE
P_ABDL19	Previvor	FALSE
P_ABDL192	Previvor	FALSE
P_ABDL193	Previvor	FALSE
P_ABDL198	Previvor	FALSE
P_ABDL201	Previvor	TRUE
P_ABDL203	Previvor	FALSE
P_ABDL204	Previvor	FALSE
P_ABDL205	Previvor	FALSE
P_ABDL206	Previvor	FALSE
P_ABDL207	Previvor	TRUE
P_ABDL208	Previvor	FALSE
P_ABDL209	Previvor	TRUE
P_ABDL21	Previvor	TRUE
P_ABDL210	Previvor	TRUE
P_ABDL211	Previvor	TRUE
P_ABDL212	Previvor	FALSE
P_ABDL213	Previvor	FALSE
P_ABDL214	Previvor	FALSE
P_ABDL215	Previvor	FALSE
P_ABDL216	Previvor	FALSE
P_ABDL217	Previvor	FALSE
P_ABDL218	Previvor	FALSE
P_ABDL219	Previvor	FALSE
P_ABDL220	Previvor	TRUE
P_ABDL221	Previvor	FALSE
P_ABDL222	Previvor	FALSE
P_ABDL223	Previvor	FALSE
P_ABDL224	Previvor	FALSE
P_ABDL225	Previvor	FALSE
P_ABDL226	Previvor	FALSE
P_ABDL227	Previvor	FALSE
P_ABDL228	Previvor	FALSE
P_ABDL229	Previvor	FALSE
P_ABDL237	Previvor	TRUE
P_ABDL242	Previvor	FALSE
P_ABDL243	Previvor	FALSE
P_ABDL25	Previvor	FALSE
P_ABDL258	Previvor	FALSE
P_ABDL260	Previvor	TRUE
P_ABDL261	Previvor	TRUE
P_ABDL262	Previvor	FALSE
P_ABDL263	Previvor	FALSE
P_ABDL264	Previvor	FALSE
P_ABDL265	Previvor	FALSE
P_ABDL266	Previvor	FALSE
P_ABDL268	Previvor	TRUE
P_ABDL269	Previvor	FALSE
P_ABDL272	Previvor	FALSE
P_ABDL273	Previvor	FALSE
P_ABDL275	Previvor	FALSE
P_ABDL277	Previvor	FALSE
P_ABDL279	Previvor	FALSE
P_ABDL280	Previvor	TRUE
P_ABDL281	Previvor	FALSE
P_ABDL283	Previvor	FALSE
P_ABDL284	Previvor	FALSE
P_ABDL285	Previvor	TRUE
P_ABDL286	Previvor	FALSE
P_ABDL287	Previvor	FALSE
P_ABDL290	Previvor	FALSE
P_ABDL291	Previvor	FALSE
P_ABDL292	Previvor	FALSE
P_ABDL293	Previvor	FALSE
P_ABDL294	Previvor	TRUE
P_ABDL295	Previvor	FALSE
P_ABDL30	Previvor	FALSE
P_ABDL31	Previvor	FALSE
P_ABDL33	Previvor	FALSE
P_ABDL36	Previvor	TRUE
P_ABDL40	Previvor	FALSE
P_ABDL5	Previvor	FALSE
P_ABDL55	Previvor	FALSE
P_ABDL59	Previvor	FALSE
P_ABDL64	Previvor	FALSE
P_ABDL66	Previvor	FALSE
P_ABDL69	Previvor	TRUE
P_ABDL8	Previvor	FALSE
P_ABDL85	Previvor	TRUE
P_ABDL92	Previvor	FALSE
P_ABDL97	Previvor	FALSE
S_ABDL1	Survivor	FALSE
S_ABDL10	Survivor	FALSE
S_ABDL102	Survivor	FALSE
S_ABDL106	Survivor	FALSE
S_ABDL107	Survivor	FALSE
S_ABDL108	Survivor	FALSE
S_ABDL11	Previvor	FALSE
S_ABDL110	Survivor	TRUE
S_ABDL111	Survivor	FALSE
S_ABDL114	Survivor	FALSE
S_ABDL116	Survivor	FALSE
S_ABDL117	Survivor	FALSE
S_ABDL118	Survivor	TRUE
S_ABDL121	Survivor	FALSE
S_ABDL122	Survivor	FALSE
S_ABDL125	Previvor	FALSE
S_ABDL128	Survivor	FALSE
S_ABDL13	Survivor	FALSE
S_ABDL138	Previvor	FALSE
S_ABDL139	Survivor	FALSE
S_ABDL143	Survivor	FALSE
S_ABDL145	Survivor	FALSE
S_ABDL148	Survivor	FALSE
S_ABDL150	Survivor	TRUE
S_ABDL151	Survivor	FALSE
S_ABDL155	Survivor	FALSE
S_ABDL156	Survivor	TRUE
S_ABDL157	Survivor	TRUE
S_ABDL158	Survivor	FALSE
S_ABDL160	Previvor	FALSE
S_ABDL162	Survivor	FALSE
S_ABDL165	Survivor	FALSE
S_ABDL166	Survivor	FALSE
S_ABDL167	Survivor	FALSE
S_ABDL168	Survivor	FALSE
S_ABDL169	Survivor	FALSE
S_ABDL170	Survivor	FALSE
S_ABDL172	Survivor	TRUE
S_ABDL173	Survivor	FALSE
S_ABDL175	Survivor	FALSE
S_ABDL177	Previvor	FALSE
S_ABDL179	Previvor	FALSE
S_ABDL180	Survivor	FALSE
S_ABDL181	Survivor	FALSE
S_ABDL184	Survivor	FALSE
S_ABDL185	Survivor	FALSE
S_ABDL187	Survivor	FALSE
S_ABDL189	Survivor	TRUE
S_ABDL190	Survivor	FALSE
S_ABDL191	Survivor	FALSE
S_ABDL194	Survivor	FALSE
S_ABDL196	Survivor	TRUE
S_ABDL197	Survivor	FALSE
S_ABDL199	Survivor	FALSE
S_ABDL202	Survivor	TRUE
S_ABDL23	Survivor	FALSE
S_ABDL230	Survivor	FALSE
S_ABDL231	Previvor	FALSE
S_ABDL232	Survivor	FALSE
S_ABDL233	Survivor	FALSE
S_ABDL234	Survivor	FALSE
S_ABDL235	Survivor	FALSE
S_ABDL236	Previvor	FALSE
S_ABDL238	Survivor	FALSE
S_ABDL239	Survivor	TRUE
S_ABDL241	Survivor	FALSE
S_ABDL244	Survivor	TRUE
S_ABDL246	Survivor	FALSE
S_ABDL247	Survivor	FALSE
S_ABDL248	Survivor	FALSE
S_ABDL249	Survivor	FALSE
S_ABDL250	Survivor	TRUE
S_ABDL251	Previvor	TRUE
S_ABDL252	Survivor	FALSE
S_ABDL253	Survivor	FALSE
S_ABDL254	Survivor	FALSE
S_ABDL255	Survivor	TRUE
S_ABDL256	Survivor	FALSE
S_ABDL257	Survivor	FALSE
S_ABDL259	Survivor	FALSE
S_ABDL267	Survivor	FALSE
S_ABDL27	Survivor	FALSE
S_ABDL270	Survivor	FALSE
S_ABDL271	Survivor	FALSE
S_ABDL274	Survivor	FALSE
S_ABDL276	Survivor	TRUE
S_ABDL278	Survivor	FALSE
S_ABDL282	Survivor	FALSE
S_ABDL288	Survivor	TRUE
S_ABDL289	Survivor	FALSE
S_ABDL34	Previvor	TRUE
S_ABDL35	Survivor	FALSE
S_ABDL44	Survivor	FALSE
S_ABDL58	Survivor	FALSE
S_ABDL61	Survivor	FALSE
S_ABDL62	Survivor	TRUE
S_ABDL65	Previvor	FALSE
S_ABDL70	Survivor	FALSE
S_ABDL71	Previvor	FALSE
S_ABDL86	Survivor	FALSE
S_ABDL9	Previvor	FALSE
S_ABDL91	Previvor	FALSE
S_ABDL93	Survivor	FALSE
S_ABDL95	Survivor	TRUE
S_ABDL99	Survivor	FALSE
BFI-0000234	Control	FALSE
BFI-0002850	Control	TRUE
BFI-0002851	Control	FALSE
BFI-0002852	Control	FALSE
BFI-0002861	Control	TRUE
BFI-0002862	Control	FALSE
BFI-0002863	Control	FALSE
BFI-0002866	Control	FALSE
BFI-0002867	Control	FALSE
BFI-0002868	Control	FALSE
BFI-0003051	Control	FALSE
BFI-0003052	Control	FALSE
BFI-0003053	Control	TRUE
BFI-0003054	Control	FALSE
BFI-0003055	Control	FALSE
BFI-0003057	Control	FALSE
BFI-0003058	Control	FALSE
BFI-0003059	Control	FALSE
BFI-0003061	Control	FALSE
BFI-0003062	Control	FALSE
BFI-0003063	Control	FALSE
BFI-0003065	Control	FALSE
BFI-0003066	Control	FALSE
BFI-0003067	Control	FALSE
BFI-0003068	Control	TRUE
BFI-0003070	Control	FALSE
BFI-0003071	Control	FALSE
BFI-0003075	Control	FALSE
BFI-0003076	Control	FALSE
BFI-0003077	Control	FALSE
BFI-0003078	Control	FALSE
BFI-0003079	Control	FALSE
BFI-0003080	Control	FALSE
BFI-0003081	Control	FALSE
BFI-0003082	Control	TRUE
BFI-0003083	Control	TRUE
BFI-0003084	Control	FALSE
BFI-0003085	Control	FALSE
BFI-0003086	Control	FALSE
BFI-0003087	Control	FALSE
BFI-0003088	Control	FALSE
BFI-0003089	Control	FALSE
BFI-0003090	Control	FALSE
BFI-0003091	Control	FALSE
BFI-0003092	Control	FALSE
BFI-0003093	Control	FALSE
BFI-0003095	Control	TRUE
BFI-0003096	Control	FALSE
BFI-0003097	Control	FALSE
BFI-0003098	Control	FALSE
BFI-0003099	Control	TRUE
BFI-0003100	Control	FALSE
BFI-0003101	Control	TRUE
BFI-0003102	Control	FALSE
BFI-0003103	Control	FALSE
BFI-0003104	Control	TRUE
BFI-0003106	Control	FALSE
BFI-0003107	Control	FALSE
BFI-0003108	Control	FALSE
BFI-0003109	Control	TRUE
BFI-0003110	Control	FALSE
BFI-0003111	Control	FALSE
BFI-0003112	Control	FALSE
BFI-0003113	Control	FALSE
BFI-0003114	Control	FALSE
BFI-0003116	Control	FALSE
BFI-0003117	Control	FALSE
BFI-0003118	Control	FALSE
BFI-0003119	Control	FALSE
BFI-0003120	Control	FALSE
BFI-0003121	Control	FALSE
BFI-0003122	Control	FALSE
BFI-0003123	Control	TRUE
BFI-0003124	Control	FALSE
BFI-0003125	Control	TRUE
BFI-0003126	Control	FALSE
BFI-0003127	Control	FALSE
BFI-0003128	Control	FALSE
BFI-0003129	Control	FALSE
BFI-0003130	Control	FALSE
BFI-0003131	Control	TRUE
BFI-0003132	Control	FALSE
BFI-0003133	Control	TRUE
BFI-0003134	Control	FALSE
BFI-0003135	Control	FALSE
BFI-0003136	Control	FALSE
BFI-0003137	Control	FALSE
BFI-0003138	Control	TRUE
BFI-0003139	Control	FALSE
BFI-0003140	Control	FALSE
BFI-0003141	Control	FALSE
BFI-0003142	Control	TRUE
BFI-0003143	Control	FALSE
BFI-0003144	Control	TRUE
BFI-0003145	Control	FALSE
BFI-0003146	Control	FALSE
BFI-0003147	Control	FALSE
BFI-0003148	Control	TRUE
BFI-0003149	Control	FALSE
BFI-0003150	Control	TRUE
BFI-0003152	Control	TRUE
BFI-0003153	Control	FALSE
BFI-0003154	Control	FALSE
BFI-0003155	Control	FALSE
BFI-0003156	Control	FALSE
BFI-0003157	Control	FALSE
BFI-0003158	Control	FALSE
BFI-0003159	Control	FALSE
BFI-0003160	Control	FALSE
BFI-0003161	Control	FALSE
BFI-0003162	Control	TRUE
BFI-0003163	Control	FALSE
BFI-0003700	Control	FALSE
BFI-0003701	Control	FALSE
BFI-0003702	Control	FALSE
BFI-0003703	Control	FALSE
BFI-0003704	Control	FALSE
BFI-0003705	Control	TRUE
BFI-0003706	Control	FALSE
BFI-0003707	Control	FALSE
BFI-0003708	Control	FALSE
BFI-0003709	Control	FALSE
BFI-0003710	Control	FALSE
BFI-0003711	Control	FALSE
BFI-0003712	Control	FALSE
BFI-0003713	Control	FALSE
BFI-0003714	Control	FALSE
BFI-0003715	Control	TRUE
BFI-0003716	Control	TRUE
BFI-0003717	Control	FALSE
BFI-0003718	Control	FALSE
BFI-0003719	Control	FALSE
BFI-0003720	Control	FALSE
BFI-0003721	Control	TRUE
BFI-0003722	Control	TRUE
BFI-0003723	Control	TRUE
BFI-0003724	Control	FALSE
BFI-0003725	Control	FALSE
BFI-0003726	Control	FALSE
BFI-0003727	Control	FALSE
BFI-0003728	Control	FALSE
BFI-0003729	Control	FALSE
BFI-0003730	Control	FALSE
BFI-0003731	Control	FALSE
BFI-0003732	Control	FALSE
BFI-0010024	Control	FALSE
BFI-0010025	Control	FALSE
BFI-0010026	Control	FALSE
BFI-0010028	Control	TRUE
BFI-0010064	Control	FALSE
BFI-0010066	Control	FALSE
BFI-0010200	Control	TRUE
BFI-0010201	Control	FALSE
BFI-0010203	Control	FALSE
BFI-0010204	Control	FALSE
BFI-0010205	Control	FALSE
BFI-0010206	Control	FALSE
BFI-0010207	Control	TRUE
BFI-0010208	Control	FALSE
BFI-0010209	Control	TRUE
BFI-0010210	Control	FALSE
BFI-0010211	Control	FALSE
BFI-0010212	Control	FALSE
BFI-0010213	Control	FALSE
BFI-0010214	Control	FALSE
BFI-0010215	Control	FALSE
BFI-0010216	Control	FALSE
BFI-0010217	Control	FALSE
BFI-0010218	Control	TRUE
BFI-0010219	Control	FALSE
BFI-0010220	Control	FALSE
BFI-0010221	Control	FALSE
BFI-0010222	Control	TRUE
BFI-0010223	Control	FALSE
BFI-0010224	Control	FALSE
BFI-0010225	Control	FALSE
BFI-0010226	Control	TRUE
BFI-0010227	Control	TRUE
BFI-0010228	Control	FALSE
BFI-0010229	Control	FALSE
BFI-0010230	Control	FALSE
BFI-0010231	Control	FALSE
BFI-0010232	Control	FALSE
BFI-0010233	Control	FALSE
BFI-0010234	Control	TRUE
BFI-0010235	Control	FALSE
BFI-0010236	Control	TRUE
BFI-0010238	Control	FALSE
BFI-0010239	Control	FALSE
BFI-0010240	Control	FALSE
BFI-0010241	Control	FALSE
BFI-0010243	Control	TRUE
BFI-0010244	Control	FALSE
BFI-0010245	Control	TRUE
BFI-0010682	Control	FALSE
BFI-0010709	Control	FALSE
BFI-0010735	Control	FALSE
