# Supplementary material for: Genomic analysis of T Cell receptors reveals lynch syndrome specific immune signatures
Source: Nat Commun. 2026 Apr 3;17:4790. doi: 10.1038/s41467-026-71243-z (PMC13219734; doi:10.1038/s41467-026-71243-z)
Supplement: Supplementary file 5 — Supplementary Data 3 [file 41467_2026_71243_MOESM5_ESM.xlsx]

## Sheet: Supplementary Data 3
Supplementary Data 3. Metadata obtained from the public dataset syn61987835.
participant_label	disease	age	sex	ancestry
BFI-0000234	Healthy/Background	27	M	NA
BFI-0002850	Healthy/Background	26	F	NA
BFI-0002851	Healthy/Background	27	F	NA
BFI-0002852	Healthy/Background	26	F	NA
BFI-0002861	Healthy/Background	34	F	African
BFI-0002862	Healthy/Background	29	F	African
BFI-0002863	Healthy/Background	42	F	African
BFI-0002866	Healthy/Background	36	F	African
BFI-0002867	Healthy/Background	35	F	African
BFI-0002868	Healthy/Background	47	F	African
BFI-0003051	Healthy/Background	60	M	Caucasian
BFI-0003052	Healthy/Background	44	M	Caucasian
BFI-0003053	Healthy/Background	68	M	Caucasian
BFI-0003054	Healthy/Background	59	F	Caucasian
BFI-0003055	Healthy/Background	58	M	African
BFI-0003057	Healthy/Background	19	F	Caucasian
BFI-0003058	Healthy/Background	60	F	Caucasian
BFI-0003059	Healthy/Background	50	M	Asian
BFI-0003061	Healthy/Background	25	F	Asian
BFI-0003062	Healthy/Background	53	M	Caucasian
BFI-0003063	Healthy/Background	81	M	Caucasian
BFI-0003065	Healthy/Background	56	M	Asian
BFI-0003066	Healthy/Background	47	M	Caucasian
BFI-0003067	Healthy/Background	52	F	Caucasian
BFI-0003068	Healthy/Background	52	M	Caucasian
BFI-0003070	Healthy/Background	34	M	Caucasian
BFI-0003071	Healthy/Background	40	M	Caucasian
BFI-0003075	Healthy/Background	68	M	Asian
BFI-0003076	Healthy/Background	25	F	Caucasian
BFI-0003077	Healthy/Background	54	F	Caucasian
BFI-0003078	Healthy/Background	66	M	Caucasian
BFI-0003079	Healthy/Background	37	F	Caucasian
BFI-0003080	Healthy/Background	55	F	Caucasian
BFI-0003081	Healthy/Background	43	F	Asian
BFI-0003082	Healthy/Background	63	M	Caucasian
BFI-0003083	Healthy/Background	45	F	Caucasian
BFI-0003084	Healthy/Background	56	F	Caucasian
BFI-0003085	Healthy/Background	58	F	Caucasian
BFI-0003086	Healthy/Background	43	M	Asian
BFI-0003087	Healthy/Background	61	M	Caucasian
BFI-0003088	Healthy/Background	17	F	Asian
BFI-0003089	Healthy/Background	63	F	Caucasian
BFI-0003090	Healthy/Background	61	M	Caucasian
BFI-0003091	Healthy/Background	50	F	Caucasian
BFI-0003092	Healthy/Background	57	F	Caucasian
BFI-0003093	Healthy/Background	22	M	Asian
BFI-0003095	Healthy/Background	60	F	Caucasian
BFI-0003096	Healthy/Background	20	M	Caucasian
BFI-0003097	Healthy/Background	48	F	Caucasian
BFI-0003098	Healthy/Background	65	M	Caucasian
BFI-0003099	Healthy/Background	41	M	Caucasian
BFI-0003100	Healthy/Background	65	F	Caucasian
BFI-0003101	Healthy/Background	45	M	Caucasian
BFI-0003102	Healthy/Background	66	M	Asian
BFI-0003103	Healthy/Background	63	F	Asian
BFI-0003104	Healthy/Background	61	F	Caucasian
BFI-0003106	Healthy/Background	65	F	Caucasian
BFI-0003107	Healthy/Background	54	M	Caucasian
BFI-0003108	Healthy/Background	35	M	Caucasian
BFI-0003109	Healthy/Background	48	M	Asian
BFI-0003110	Healthy/Background	63	F	Asian
BFI-0003111	Healthy/Background	39	F	Caucasian
BFI-0003112	Healthy/Background	53	F	Caucasian
BFI-0003113	Healthy/Background	65	M	Caucasian
BFI-0003114	Healthy/Background	26	M	Asian
BFI-0003116	Healthy/Background	74	F	Caucasian
BFI-0003117	Healthy/Background	54	M	Asian
BFI-0003118	Healthy/Background	55	M	Asian
BFI-0003119	Healthy/Background	43	M	Caucasian
BFI-0003120	Healthy/Background	78	F	Caucasian
BFI-0003121	Healthy/Background	60	M	Caucasian
BFI-0003122	Healthy/Background	37	M	Caucasian
BFI-0003123	Healthy/Background	69	M	Caucasian
BFI-0003124	Healthy/Background	48	F	Asian
BFI-0003125	Healthy/Background	52	M	Caucasian
BFI-0003126	Healthy/Background	62	M	Asian
BFI-0003127	Healthy/Background	52	F	Caucasian
BFI-0003128	Healthy/Background	63	F	Asian
BFI-0003129	Healthy/Background	59	M	Caucasian
BFI-0003130	Healthy/Background	67	M	Hispanic/Latino
BFI-0003131	Healthy/Background	49	M	Caucasian
BFI-0003132	Healthy/Background	34	M	Asian
BFI-0003133	Healthy/Background	52	M	Caucasian
BFI-0003134	Healthy/Background	55	M	Caucasian
BFI-0003135	Healthy/Background	57	M	Caucasian
BFI-0003136	Healthy/Background	49	M	Caucasian
BFI-0003137	Healthy/Background	44	F	Hispanic/Latino
BFI-0003138	Healthy/Background	46	M	Caucasian
BFI-0003139	Healthy/Background	50	M	Caucasian
BFI-0003140	Healthy/Background	44	M	Asian
BFI-0003141	Healthy/Background	59	F	Caucasian
BFI-0003142	Healthy/Background	50	M	Caucasian
BFI-0003143	Healthy/Background	27	M	Caucasian
BFI-0003144	Healthy/Background	22	M	NA
BFI-0003145	Healthy/Background	29	F	Caucasian
BFI-0003146	Healthy/Background	26	F	Caucasian
BFI-0003147	Healthy/Background	27	F	Caucasian
BFI-0003148	Healthy/Background	54	M	Hispanic/Latino
BFI-0003149	Healthy/Background	30	F	Hispanic/Latino
BFI-0003150	Healthy/Background	38	F	Asian
BFI-0003152	Healthy/Background	50	F	Caucasian
BFI-0003153	Healthy/Background	45	M	Asian
BFI-0003154	Healthy/Background	38	M	Asian
BFI-0003155	Healthy/Background	51	F	Caucasian
BFI-0003156	Healthy/Background	39	F	Hispanic/Latino
BFI-0003157	Healthy/Background	49	F	Caucasian
BFI-0003158	Healthy/Background	19	M	Caucasian
BFI-0003159	Healthy/Background	28	F	Asian
BFI-0003160	Healthy/Background	57	M	Caucasian
BFI-0003161	Healthy/Background	18	M	Caucasian
BFI-0003162	Healthy/Background	54	F	Caucasian
BFI-0003163	Healthy/Background	27	M	Caucasian
BFI-0003700	Healthy/Background	25	M	African
BFI-0003701	Healthy/Background	29	M	African
BFI-0003702	Healthy/Background	21	F	African
BFI-0003703	Healthy/Background	21	F	African
BFI-0003704	Healthy/Background	20	M	African
BFI-0003705	Healthy/Background	32	M	NA
BFI-0003706	Healthy/Background	21	M	NA
BFI-0003707	Healthy/Background	46	M	NA
BFI-0003708	Healthy/Background	30	M	NA
BFI-0003709	Healthy/Background	22	F	NA
BFI-0003710	Healthy/Background	24	F	NA
BFI-0003711	Healthy/Background	29	M	NA
BFI-0003712	Healthy/Background	51	M	NA
BFI-0003713	Healthy/Background	26	M	African
BFI-0003714	Healthy/Background	34	M	African
BFI-0003715	Healthy/Background	26	M	African
BFI-0003716	Healthy/Background	28	F	African
BFI-0003717	Healthy/Background	34	M	African
BFI-0003718	Healthy/Background	23	M	African
BFI-0003719	Healthy/Background	31	M	African
BFI-0003720	Healthy/Background	25	M	African
BFI-0003721	Healthy/Background	25	F	African
BFI-0003722	Healthy/Background	31	F	African
BFI-0003723	Healthy/Background	23	M	African
BFI-0003724	Healthy/Background	28	M	African
BFI-0003725	Healthy/Background	24	F	African
BFI-0003726	Healthy/Background	37	F	NA
BFI-0003727	Healthy/Background	27	F	African
BFI-0003728	Healthy/Background	21	F	NA
BFI-0003729	Healthy/Background	29	M	African
BFI-0003730	Healthy/Background	28	M	African
BFI-0003731	Healthy/Background	27	F	African
BFI-0003732	Healthy/Background	21	F	NA
BFI-0010024	Healthy/Background	40	F	Caucasian
BFI-0010025	Healthy/Background	58	F	Caucasian
BFI-0010026	Healthy/Background	33	M	Caucasian
BFI-0010028	Healthy/Background	67	F	Caucasian
BFI-0010064	Healthy/Background	48	M	Caucasian
BFI-0010066	Healthy/Background	47	M	African
BFI-0010200	Healthy/Background	10	M	Asian
BFI-0010201	Healthy/Background	13	F	Caucasian
BFI-0010203	Healthy/Background	15	M	Caucasian
BFI-0010204	Healthy/Background	15	F	NA
BFI-0010205	Healthy/Background	11	M	Asian
BFI-0010206	Healthy/Background	9	M	Caucasian
BFI-0010207	Healthy/Background	13	F	Caucasian
BFI-0010208	Healthy/Background	18	F	Caucasian
BFI-0010209	Healthy/Background	15	F	Caucasian
BFI-0010210	Healthy/Background	13	F	Caucasian
BFI-0010211	Healthy/Background	18	M	Caucasian
BFI-0010212	Healthy/Background	17	F	Caucasian
BFI-0010213	Healthy/Background	16	F	Caucasian
BFI-0010214	Healthy/Background	11	M	Caucasian
BFI-0010215	Healthy/Background	17	M	Caucasian
BFI-0010216	Healthy/Background	12	M	NA
BFI-0010217	Healthy/Background	11	M	Caucasian
BFI-0010218	Healthy/Background	8	F	Caucasian
BFI-0010219	Healthy/Background	15	M	Asian
BFI-0010220	Healthy/Background	11	F	Asian
BFI-0010221	Healthy/Background	11	F	NA
BFI-0010222	Healthy/Background	13	F	NA
BFI-0010223	Healthy/Background	15	M	Caucasian
BFI-0010224	Healthy/Background	9	M	NA
BFI-0010225	Healthy/Background	16	F	Hispanic/Latino
BFI-0010226	Healthy/Background	13	F	Caucasian
BFI-0010227	Healthy/Background	16	F	Caucasian
BFI-0010228	Healthy/Background	11	M	Caucasian
BFI-0010229	Healthy/Background	14	M	Asian
BFI-0010230	Healthy/Background	11	F	Asian
BFI-0010231	Healthy/Background	12	M	Asian
BFI-0010232	Healthy/Background	14	M	Caucasian
BFI-0010233	Healthy/Background	13	M	NA
BFI-0010234	Healthy/Background	9	M	NA
BFI-0010235	Healthy/Background	16	M	Asian
BFI-0010236	Healthy/Background	8	M	Caucasian
BFI-0010238	Healthy/Background	14	M	NA
BFI-0010239	Healthy/Background	14	F	NA
BFI-0010240	Healthy/Background	14	F	NA
BFI-0010241	Healthy/Background	15	M	NA
BFI-0010243	Healthy/Background	13	F	NA
BFI-0010244	Healthy/Background	12	F	Caucasian
BFI-0010245	Healthy/Background	13	F	Caucasian
BFI-0010682	Healthy/Background	23	NA	NA
BFI-0010709	Healthy/Background	4	NA	NA
BFI-0010735	Healthy/Background	30	NA	NA
