# Supplementary material for: Genomic analysis of T Cell receptors reveals lynch syndrome specific immune signatures
Source: Nat Commun. 2026 Apr 3;17:4790. doi: 10.1038/s41467-026-71243-z (PMC13219734; doi:10.1038/s41467-026-71243-z)
Supplement: Supplementary file 6 — Supplementary Data 4 [file 41467_2026_71243_MOESM6_ESM.xlsx]

## Sheet: Supplementary Data 4
Supplementary Data 4. Lynch Syndrome carrier-associated TCR signature (combining LS previvors and survivors).
CDR3β
CAISDSYEQYF
CAISESGGNQPQHF
CAISESSYEQYF
CAISESTDTQYF
CAISESYEQYF
CAISGTGNTEAFF
CASGAYEQYF
CASGDSSYEQYF
CASGDSYEQYF
CASGDYEQYF
CASGEETQYF
CASGETQYF
CASGGAYEQYF
CASGGETQYF
CASGGGETQYF
CASGGGNQPQHF
CASGGGTEAFF
CASGGGYEQYF
CASGGNEQFF
CASGGNQPQHF
CASGGNTEAFF
CASGGNTGELFF
CASGGNTIYF
CASGGNYGYTF
CASGGSGANVLTF
CASGGSSYEQYF
CASGGSSYNEQFF
CASGGSYEQYF
CASGGSYNEQFF
CASGGTDTQYF
CASGGTEAFF
CASGLAGGNEQFF
CASGLAGGTDTQYF
CASGLAGTDTQYF
CASGLGETQYF
CASGLGYEQYF
CASGLNQPQHF
CASGLNTEAFF
CASGLSYEQYF
CASGNSNQPQHF
CASGNTEAFF
CASGNTGELFF
CASGNYEQYF
CASGNYGYTF
CASGPYEQYF
CASGQETQYF
CASGQGAYEQYF
CASGQGMNTEAFF
CASGQGNQPQHF
CASGQGNTEAFF
CASGQGNTGELFF
CASGQGNYGYTF
CASGQGSNQPQHF
CASGQGYEQYF
CASGRDSYEQYF
CASGRDTGELFF
CASGRETQYF
CASGRGNTEAFF
CASGRGTDTQYF
CASGRGTEAFF
CASGRGYEQYF
CASGRNTEAFF
CASGRTDTQYF
CASGSGANVLTF
CASGSGNTIYF
CASGSNQPQHF
CASGSNYGYTF
CASGSSGANVLTF
CASGSSYEQYF
CASGSSYNEQFF
CASGSTDTQYF
CASGSYEQYF
CASGSYNEQFF
CASGTDTQYF
CASGTGAYEQYF
CASGTGELFF
CASGTGGYEQYF
CASGTGNQPQHF
CASGTGNTEAFF
CASGTGSTDTQYF
CASGTSTDTQYF
CASGTYEQYF
CASGVNTEAFF
CASGYEQYF
CASGYNEQFF
CASGYSNQPQHF
CASILNTEAFF
CASKGGSYEQYF
CASKGNTEAFF
CASKGSSYEQYF
CASKNTGELFF
CASKRNTEAFF
CASKVNTEAFF
CASNRDSNQPQHF
CASRAGANVLTF
CASRAGGNQPQHF
CASRAGGSTDTQYF
CASRAGGSYNEQFF
CASRAGGTDTQYF
CASRAGGTEAFF
CASRAGNQPQHF
CASRAGNTEAFF
CASRAGNTIYF
CASRANTEAFF
CASRANTGELFF
CASRANYGYTF
CASRAQETQYF
CASRASGANVLTF
CASRASGSYEQYF
CASRASGTDTQYF
CASRASTDTQYF
CASRAYEQYF
CASRAYNEQFF
CASRDGNQPQHF
CASRDGNTEAFF
CASRDNSYEQYF
CASRDNYGYTF
CASRDQETQYF
CASRDRANTEAFF
CASRDRAYEQYF
CASRDRENTEAFF
CASRDRGETQYF
CASRDRGNEKLFF
CASRDRGNQPQHF
CASRDRGNSPLHF
CASRDRGNTEAFF
CASRDRGNTGELFF
CASRDRGNYGYTF
CASRDRGSYEQYF
CASRDRGTDTQYF
CASRDRGYEQYF
CASRDRGYGYTF
CASRDRLNTEAFF
CASRDRNTEAFF
CASRDRNTGELFF
CASRDRSSYEQYF
CASRDRSYEQYF
CASRDRVNTEAFF
CASRDSGANVLTF
CASRDSGNTIYF
CASRDSLNTEAFF
CASRDSNQPQHF
CASRDSNTGELFF
CASRDSNYGYTF
CASRDSQETQYF
CASRDSSGANVLTF
CASRDSSGNTIYF
CASRDSSYEQYF
CASRDSSYNEQFF
CASRDSSYNSPLHF
CASRDSTDTQYF
CASRDSYEQYF
CASRDSYNEQFF
CASRDSYNSPLHF
CASRDTDTQYF
CASRDTEAFF
CASRDTGELFF
CASRDYGYTF
CASRDYNEQFF
CASREETQYF
CASREGGTEAFF
CASREGNQPQHF
CASREGNTEAFF
CASREGTEAFF
CASRENTEAFF
CASRENTGELFF
CASRESSGNTIYF
CASRETGNTEAFF
CASREYNEQFF
CASRGADTQYF
CASRGAGELFF
CASRGAGNTIYF
CASRGANTGELFF
CASRGANYGYTF
CASRGASTDTQYF
CASRGATNEKLFF
CASRGAYEQYF
CASRGDSNQPQHF
CASRGDSSYEQYF
CASRGDSYEQYF
CASRGDTEAFF
CASRGDTQYF
CASRGEKLFF
CASRGETQYF
CASRGGAYEQYF
CASRGGETQYF
CASRGGGETQYF
CASRGGGNQPQHF
CASRGGGNTEAFF
CASRGGGSYNEQFF
CASRGGGTDTQYF
CASRGGGTEAFF
CASRGGLNTEAFF
CASRGGNEQFF
CASRGGNQPQHF
CASRGGNTEAFF
CASRGGNTGELFF
CASRGGNTIYF
CASRGGQETQYF
CASRGGSNQPQHF
CASRGGSSYEQYF
CASRGGSSYNEQFF
CASRGGSTDTQYF
CASRGGSYEQYF
CASRGGSYNEQFF
CASRGGTDTQYF
CASRGGTEAFF
CASRGGTGELFF
CASRGGTYEQYF
CASRGGYEQYF
CASRGGYGYTF
CASRGGYNEQFF
CASRGLAGTGELFF
CASRGLAKNIQYF
CASRGLNTEAFF
CASRGLNTGELFF
CASRGLQETQYF
CASRGLSYEQYF
CASRGMNTEAFF
CASRGNEKLFF
CASRGNEQFF
CASRGNSPLHF
CASRGNSYEQYF
CASRGNTEAFF
CASRGNTGELFF
CASRGNYGYTF
CASRGPGNTIYF
CASRGPNQPQHF
CASRGPNTEAFF
CASRGPNTGELFF
CASRGPSYEQYF
CASRGPYEQYF
CASRGPYGYTF
CASRGQETQYF
CASRGQGAYEQYF
CASRGQGDTEAFF
CASRGQGGNQPQHF
CASRGQGGQPQHF
CASRGQGGTEAFF
CASRGQGNEKLFF
CASRGQGNQPQHF
CASRGQGNSPLHF
CASRGQGNTEAFF
CASRGQGNTGELFF
CASRGQGNYGYTF
CASRGQGSYEQYF
CASRGQGTDTQYF
CASRGQGTEAFF
CASRGQGTGELFF
CASRGQGTYEQYF
CASRGQGYEQYF
CASRGQGYGYTF
CASRGQLNTEAFF
CASRGQMNTEAFF
CASRGQPNTEAFF
CASRGQPNTGELFF
CASRGQSNQPQHF
CASRGQSYEQYF
CASRGQTYEQYF
CASRGQVNTEAFF
CASRGRETQYF
CASRGSGANVLTF
CASRGSGELFF
CASRGSGNTIYF
CASRGSNQPQHF
CASRGSNTGELFF
CASRGSSGANVLTF
CASRGSSTDTQYF
CASRGSSYEQYF
CASRGSSYNEQFF
CASRGSSYNSPLHF
CASRGSTDTQYF
CASRGSYEQYF
CASRGSYNEQFF
CASRGSYNSPLHF
CASRGTANTEAFF
CASRGTANTGELFF
CASRGTANYGYTF
CASRGTASYEQYF
CASRGTDTQYF
CASRGTEAFF
CASRGTGANVLTF
CASRGTGAYEQYF
CASRGTGDQPQHF
CASRGTGELFF
CASRGTGGNQPQHF
CASRGTGGNYGYTF
CASRGTGGSYEQYF
CASRGTGGTEAFF
CASRGTGGTGELFF
CASRGTGGYEQYF
CASRGTGNQPQHF
CASRGTGNSPLHF
CASRGTGNTEAFF
CASRGTGNTGELFF
CASRGTGNYGYTF
CASRGTGSNQPQHF
CASRGTGSYEQYF
CASRGTGTDTQYF
CASRGTGTYEQYF
CASRGTGVYEQYF
CASRGTNTGELFF
CASRGTSGSYEQYF
CASRGTSGYNEQFF
CASRGTSTDTQYF
CASRGTVNTEAFF
CASRGTYEQYF
CASRGVNTEAFF
CASRGVSYEQYF
CASRGYEQYF
CASRGYGYTF
CASRGYNEQFF
CASRGYSNQPQHF
CASRISGANVLTF
CASRITDTQYF
CASRKNTEAFF
CASRLADTQYF
CASRLAGADTQYF
CASRLAGAYNEQFF
CASRLAGEETQYF
CASRLAGGETQYF
CASRLAGGNEQFF
CASRLAGGNTGELFF
CASRLAGGPYEQYF
CASRLAGGQETQYF
CASRLAGGSTDTQYF
CASRLAGGSYEQYF
CASRLAGGSYNEQFF
CASRLAGGTDTQYF
CASRLAGGTGELFF
CASRLAGGYEQYF
CASRLAGGYNEQFF
CASRLAGNTGELFF
CASRLAGQETQYF
CASRLAGSSYNEQFF
CASRLAGSTDTQYF
CASRLAGSYEQYF
CASRLAGTDTQYF
CASRLDSNQPQHF
CASRLGDTQYF
CASRLGETQYF
CASRLGNTEAFF
CASRLGYEQYF
CASRLNTEAFF
CASRLNTGELFF
CASRLQETQYF
CASRLQGNTEAFF
CASRLSGANVLTF
CASRLSSYNEQFF
CASRLTDTQYF
CASRLTGELFF
CASRLTGGTEAFF
CASRLTGNTEAFF
CASRLTGNYGYTF
CASRLTVNTEAFF
CASRLYNEQFF
CASRMNTEAFF
CASRNQETQYF
CASRNSNQPQHF
CASRNTDTQYF
CASRNTEAFF
CASRNTGELFF
CASRPDSYNEQFF
CASRPGGSGNTIYF
CASRPGGTDTQYF
CASRPGNTEAFF
CASRPGQGAYEQYF
CASRPGQGNQPQHF
CASRPGQGNSPLHF
CASRPGQGNTEAFF
CASRPGQGSYEQYF
CASRPGQGYEQYF
CASRPGQGYGYTF
CASRPGQNYGYTF
CASRPGTANTEAFF
CASRPGTANTGELFF
CASRPNTGELFF
CASRPQGNTEAFF
CASRPSGANVLTF
CASRPSSGNTIYF
CASRPSSYNEQFF
CASRPSTDTQYF
CASRPTGGETQYF
CASRPTGGNQPQHF
CASRPTGGTEAFF
CASRPTGNQPQHF
CASRPTGNTEAFF
CASRPTGNYGYTF
CASRPTGTYEQYF
CASRQETQYF
CASRQGAGNTIYF
CASRQGANTEAFF
CASRQGANTGELFF
CASRQGAYEQYF
CASRQGDYGYTF
CASRQGGETQYF
CASRQGGNQPQHF
CASRQGGNTEAFF
CASRQGGTDTQYF
CASRQGGTEAFF
CASRQGLNTEAFF
CASRQGMNTEAFF
CASRQGNEKLFF
CASRQGNQPQHF
CASRQGNSPLHF
CASRQGNTEAFF
CASRQGNTGELFF
CASRQGNYGYTF
CASRQGPYEQYF
CASRQGQETQYF
CASRQGSGANVLTF
CASRQGSGNTIYF
CASRQGSNQPQHF
CASRQGSTDTQYF
CASRQGSYEQYF
CASRQGTDTQYF
CASRQGTEAFF
CASRQGYEQYF
CASRQNTEAFF
CASRQNTGELFF
CASRQQETQYF
CASRQSSGNTIYF
CASRQSSYNSPLHF
CASRRADTQYF
CASRRAGELFF
CASRRDGSYEQYF
CASRRDRGYEQYF
CASRRDRNTEAFF
CASRRDSNQPQHF
CASRRDSNYGYTF
CASRRDSSYEQYF
CASRRDSTDTQYF
CASRRDSYEQYF
CASRRDSYGYTF
CASRRDTEAFF
CASRRDTGELFF
CASRRETQYF
CASRRGDTEAFF
CASRRGDTQYF
CASRRGDYGYTF
CASRRGENTEAFF
CASRRGETQYF
CASRRGGNTEAFF
CASRRGGSYEQYF
CASRRGGTDTQYF
CASRRGGTGELFF
CASRRGLNTEAFF
CASRRGNEQFF
CASRRGNQPQHF
CASRRGNTEAFF
CASRRGNTIYF
CASRRGQETQYF
CASRRGSNQPQHF
CASRRGSTDTQYF
CASRRGSYEQYF
CASRRGSYNEQFF
CASRRGTDTQYF
CASRRGTEAFF
CASRRGTGELFF
CASRRGYEQYF
CASRRLAGGYNEQFF
CASRRLNTEAFF
CASRRNTEAFF
CASRRNTGELFF
CASRRQETQYF
CASRRQGANYGYTF
CASRRQGAYEQYF
CASRRQGDTEAFF
CASRRQGGTEAFF
CASRRQGNQPQHF
CASRRQGNTEAFF
CASRRQGNTGELFF
CASRRQGNYGYTF
CASRRQGSSYEQYF
CASRRQGSTDTQYF
CASRRQGSYEQYF
CASRRQGTDTQYF
CASRRQGYEQYF
CASRRQLNTEAFF
CASRRSGANVLTF
CASRRSNQPQHF
CASRRSTDTQYF
CASRRSYEQYF
CASRRTANTEAFF
CASRRTDTQYF
CASRRTENTEAFF
CASRRTGAYEQYF
CASRRTGDTEAFF
CASRRTGELFF
CASRRTGGNQPQHF
CASRRTGGTEAFF
CASRRTGGYEQYF
CASRRTGNTEAFF
CASRRTGNTGELFF
CASRRTGNYGYTF
CASRRTGQETQYF
CASRRTGSSYEQYF
CASRRTGSYEQYF
CASRRTSGSYEQYF
CASRRTSTDTQYF
CASRRTVNTEAFF
CASRSGANVLTF
CASRSGETQYF
CASRSGGTDTQYF
CASRSGNQPQHF
CASRSGNTIYF
CASRSGSSYEQYF
CASRSGSTDTQYF
CASRSGTANTGELFF
CASRSNTEAFF
CASRSQETQYF
CASRSSGANVLTF
CASRSSGNTIYF
CASRSSNQPQHF
CASRSSTDTQYF
CASRSSYEQYF
CASRSSYNSPLHF
CASRSTDTQYF
CASRSTGELFF
CASRSYEQYF
CASRSYNEQFF
CASRTANTEAFF
CASRTANTGELFF
CASRTANYGYTF
CASRTDSNQPQHF
CASRTGANVLTF
CASRTGAYEQYF
CASRTGDQPQHF
CASRTGDTEAFF
CASRTGDYGYTF
CASRTGGDYGYTF
CASRTGGEKLFF
CASRTGGETQYF
CASRTGGGTEAFF
CASRTGGNTEAFF
CASRTGGNYGYTF
CASRTGGQPQHF
CASRTGGSGANVLTF
CASRTGGSGNTIYF
CASRTGGSYEQYF
CASRTGGTDTQYF
CASRTGGTEAFF
CASRTGGTGELFF
CASRTGGYEQYF
CASRTGGYGYTF
CASRTGLNTEAFF
CASRTGMNTEAFF
CASRTGNQPQHF
CASRTGNTEAFF
CASRTGNTGELFF
CASRTGNYGYTF
CASRTGSGNTIYF
CASRTGSNQPQHF
CASRTGSSYEQYF
CASRTGSSYNSPLHF
CASRTGSYEQYF
CASRTGTANTGELFF
CASRTGTEAFF
CASRTGTGELFF
CASRTGTGSYEQYF
CASRTGYEQYF
CASRTNEKLFF
CASRTNTEAFF
CASRTNTGELFF
CASRTQETQYF
CASRTQGNTEAFF
CASRTSGANVLTF
CASRTSGGSYEQYF
CASRTSGGTDTQYF
CASRTSGGYEQYF
CASRTSGNTGELFF
CASRTSGSSYEQYF
CASRTSGSSYNEQFF
CASRTSGSTDTQYF
CASRTSGSYEQYF
CASRTSGTDTQYF
CASRTSGTYEQYF
CASRTSGYNEQFF
CASRTSTDTQYF
CASRTSYEQYF
CASRTTDTQYF
CASRTVNTEAFF
CASRTYNEQFF
CASRVGETQYF
CASRVGNTEAFF
CASRVGTEAFF
CASRVNTEAFF
CASRVQETQYF
CASRVSGANVLTF
CASRVSNQPQHF
CASRYQETQYF
CASRYSNQPQHF
CASRYTDTQYF
CASRYTGELFF
CASSAANYGYTF
CASSAAYEQYF
CASSADGNTEAFF
CASSADLNTEAFF
CASSADRDTEAFF
CASSADRGNQPQHF
CASSADRGTEAFF
CASSADRNTEAFF
CASSADRNYGYTF
CASSADSNQPQHF
CASSADSNYGYTF
CASSADSYEQYF
CASSADSYGYTF
CASSADSYNEQFF
CASSADYGYTF
CASSAEETQYF
CASSAGANVLTF
CASSAGANYGYTF
CASSAGDTGELFF
CASSAGDTQYF
CASSAGDYGYTF
CASSAGETQYF
CASSAGGDTQYF
CASSAGGEQYF
CASSAGGETQYF
CASSAGGGQPQHF
CASSAGGGTEAFF
CASSAGGGYTF
CASSAGGNQPQHF
CASSAGGNTEAFF
CASSAGGNYGYTF
CASSAGGQETQYF
CASSAGGSGANVLTF
CASSAGGSGNTIYF
CASSAGGSSYNEQFF
CASSAGGSTDTQYF
CASSAGGSYEQYF
CASSAGGSYNEQFF
CASSAGGTDTQYF
CASSAGGTEAFF
CASSAGGYEQYF
CASSAGGYGYTF
CASSAGGYNEQFF
CASSAGLAGETQYF
CASSAGLAGGNEQFF
CASSAGLAGGTDTQYF
CASSAGLNTEAFF
CASSAGLSYEQYF
CASSAGMNTEAFF
CASSAGNEQFF
CASSAGNQPQHF
CASSAGNSNQPQHF
CASSAGNTEAFF
CASSAGNTGELFF
CASSAGNTIYF
CASSAGNYGYTF
CASSAGPSYEQYF
CASSAGPYEQYF
CASSAGPYNSPLHF
CASSAGQGAYEQYF
CASSAGQGGNQPQHF
CASSAGQGGYEQYF
CASSAGQGNQPQHF
CASSAGQGNSPLHF
CASSAGQGNTEAFF
CASSAGQGNYGYTF
CASSAGQGPYEQYF
CASSAGQGSYEQYF
CASSAGQGTDTQYF
CASSAGQGTYEQYF
CASSAGQGYEQYF
CASSAGQGYGYTF
CASSAGQLNTEAFF
CASSAGQMNTEAFF
CASSAGQNTEAFF
CASSAGQNYGYTF
CASSAGSNQPQHF
CASSAGSSGNTIYF
CASSAGSSYEQYF
CASSAGSSYNEQFF
CASSAGSTDTQYF
CASSAGSYEQYF
CASSAGSYNEQFF
CASSAGTAGNTIYF
CASSAGTANTEAFF
CASSAGTANTGELFF
CASSAGTAYEQYF
CASSAGTAYGYTF
CASSAGTDTQYF
CASSAGTDYGYTF
CASSAGTEAFF
CASSAGTGAYEQYF
CASSAGTGELFF
CASSAGTGGNQPQHF
CASSAGTGGTEAFF
CASSAGTGGYEQYF
CASSAGTGGYNEQFF
CASSAGTGNQPQHF
CASSAGTGNSPLHF
CASSAGTGNTEAFF
CASSAGTGNTGELFF
CASSAGTGNYGYTF
CASSAGTGPYEQYF
CASSAGTGSYEQYF
CASSAGTGSYNEQFF
CASSAGTGYEQYF
CASSAGTGYGYTF
CASSAGTSGSYEQYF
CASSAGTSGTDTQYF
CASSAGTSGYEQYF
CASSAGTSGYNEQFF
CASSAGTSSYNEQFF
CASSAGTSTDTQYF
CASSAGTSYEQYF
CASSAGTVNTEAFF
CASSAGTYEQYF
CASSAGTYNEQFF
CASSAGVNTEAFF
CASSAGYEQYF
CASSAGYGYTF
CASSAGYNEQFF
CASSAHNEQFF
CASSAKETQYF
CASSALAGGTDTQYF
CASSALAGGYNEQFF
CASSALAGSTDTQYF
CASSALNTEAFF
CASSALYEQYF
CASSANQETQYF
CASSANSYEQYF
CASSANTEAFF
CASSANTGELFF
CASSANYEQYF
CASSANYGYTF
CASSAPYEQYF
CASSAQETQYF
CASSAQGGNTEAFF
CASSAQGGTEAFF
CASSAQGNQPQHF
CASSAQGNTEAFF
CASSAQGNYGYTF
CASSAQGSGANVLTF
CASSAQGSNQPQHF
CASSAQGYEQYF
CASSAQGYGYTF
CASSARETQYF
CASSARGNTEAFF
CASSARNEQFF
CASSARQGNTEAFF
CASSARTDTQYF
CASSARVNTEAFF
CASSARYEQYF
CASSASGANVLTF
CASSASGGTDTQYF
CASSASGNTIYF
CASSASGSSYEQYF
CASSASGSSYNEQFF
CASSASGSTDTQYF
CASSASGSYEQYF
CASSASGSYNEQFF
CASSASNQPQHF
CASSASNYGYTF
CASSASSGANVLTF
CASSASSTDTQYF
CASSASSYEQYF
CASSASSYNEQFF
CASSASSYNSPLHF
CASSASTDTQYF
CASSASYEQYF
CASSASYNEQFF
CASSATDTQYF
CASSATGDTEAFF
CASSATGDYGYTF
CASSATGELFF
CASSATGGNQPQHF
CASSATGGNTEAFF
CASSATGGSYNEQFF
CASSATGGTEAFF
CASSATGGYGYTF
CASSATGLNTEAFF
CASSATGNTEAFF
CASSATGNYGYTF
CASSATGSGNTIYF
CASSATGVNTEAFF
CASSATGYEQYF
CASSATGYGYTF
CASSATNEKLFF
CASSATSGGYNEQFF
CASSATSGSYNEQFF
CASSATSTDTQYF
CASSATSYEQYF
CASSATTDTQYF
CASSATVNTEAFF
CASSATYEQYF
CASSAYEQYF
CASSAYNEQFF
CASSAYTDTQYF
CASSDAYEQYF
CASSDFYEQYF
CASSDGDTGELFF
CASSDGETQYF
CASSDGGQPQHF
CASSDGGSGANVLTF
CASSDGGSTDTQYF
CASSDGGYGYTF
CASSDGLNTEAFF
CASSDGMNTEAFF
CASSDGNQPQHF
CASSDGNTEAFF
CASSDGNYGYTF
CASSDGQGADTQYF
CASSDGQPQHF
CASSDGSGANVLTF
CASSDGSNQPQHF
CASSDGSTDTQYF
CASSDGSYEQYF
CASSDGTGGNEQFF
CASSDGTGGTDTQYF
CASSDGTSGYNEQFF
CASSDGYEQYF
CASSDGYGYTF
CASSDLYEQYF
CASSDNEQFF
CASSDNSGANVLTF
CASSDNYEQYF
CASSDNYGYTF
CASSDPNQPQHF
CASSDPNTEAFF
CASSDPYEQYF
CASSDQETQYF
CASSDQGGTEAFF
CASSDQGNTEAFF
CASSDRAGANVLTF
CASSDRANTEAFF
CASSDRASNQPQHF
CASSDRAYEQYF
CASSDRDNSPLHF
CASSDRDSNQPQHF
CASSDRDTEAFF
CASSDRDTGELFF
CASSDRDYGYTF
CASSDRENTEAFF
CASSDRETQYF
CASSDRGDQPQHF
CASSDRGEQYF
CASSDRGETQYF
CASSDRGGNQPQHF
CASSDRGGTDTQYF
CASSDRGGYGYTF
CASSDRGNQPQHF
CASSDRGNTEAFF
CASSDRGNYGYTF
CASSDRGPYEQYF
CASSDRGQETQYF
CASSDRGRTEAFF
CASSDRGSNQPQHF
CASSDRGSTDTQYF
CASSDRGSYEQYF
CASSDRGSYNEQFF
CASSDRGTDTQYF
CASSDRGTEAFF
CASSDRGTGELFF
CASSDRGYEQYF
CASSDRGYGYTF
CASSDRLNTEAFF
CASSDRNTEAFF
CASSDRNTGELFF
CASSDRNYGYTF
CASSDRPNTEAFF
CASSDRSNQPQHF
CASSDRSSGNTIYF
CASSDRSTDTQYF
CASSDRSYEQYF
CASSDRTDTQYF
CASSDRVNTEAFF
CASSDRYEQYF
CASSDRYNEQFF
CASSDSAGGTDTQYF
CASSDSDTGELFF
CASSDSGANVLTF
CASSDSGGSTDTQYF
CASSDSGGSYNEQFF
CASSDSGGTDTQYF
CASSDSGNTIYF
CASSDSGSSYNEQFF
CASSDSGTDTQYF
CASSDSNQPQHF
CASSDSNTGELFF
CASSDSNYGYTF
CASSDSSGANVLTF
CASSDSSGGADTQYF
CASSDSSGGANEQFF
CASSDSSGGTDTQYF
CASSDSSGGYNEQFF
CASSDSSGNTIYF
CASSDSSGSTDTQYF
CASSDSSGSYNEQFF
CASSDSSNQPQHF
CASSDSSTDTQYF
CASSDSSTGELFF
CASSDSSYEQYF
CASSDSSYNEQFF
CASSDSTDTQYF
CASSDSTSGSNEQFF
CASSDSYEQYF
CASSDSYGYTF
CASSDSYNEQFF
CASSDTDTQYF
CASSDTGELFF
CASSDTNTGELFF
CASSDTNYGYTF
CASSDTYEQYF
CASSDYEQYF
CASSDYGYTF
CASSDYNEQFF
CASSDYYEQYF
CASSEADTQYF
CASSEAETQYF
CASSEAGGNQPQHF
CASSEAGGNYGYTF
CASSEAGGSYNEQFF
CASSEAGGTDTQYF
CASSEAGGYNEQFF
CASSEAGSYEQYF
CASSEAGTDTQYF
CASSEAGYEQYF
CASSEANYGYTF
CASSEARGTEAFF
CASSEASGGADTQYF
CASSEAYEQYF
CASSEDRDYGYTF
CASSEDRGYGYTF
CASSEDSNQPQHF
CASSEDSSYNEQFF
CASSEDSTDTQYF
CASSEDSYEQYF
CASSEDSYGYTF
CASSEEETQYF
CASSEEGYGYTF
CASSEETQYF
CASSEEVNTEAFF
CASSEFYEQYF
CASSEGADTQYF
CASSEGAGANVLTF
CASSEGAGELFF
CASSEGAYEQYF
CASSEGDTGELFF
CASSEGDTQYF
CASSEGDYGYTF
CASSEGENTEAFF
CASSEGETQYF
CASSEGGEQYF
CASSEGGETQYF
CASSEGGGNQPQHF
CASSEGGGTDTQYF
CASSEGGGTEAFF
CASSEGGGYGYTF
CASSEGGNQPQHF
CASSEGGNTEAFF
CASSEGGNTIYF
CASSEGGNYGYTF
CASSEGGQETQYF
CASSEGGQPQHF
CASSEGGRETQYF
CASSEGGSGANVLTF
CASSEGGSNQPQHF
CASSEGGSSYEQYF
CASSEGGSSYNEQFF
CASSEGGSTDTQYF
CASSEGGSYEQYF
CASSEGGSYNEQFF
CASSEGGTDTQYF
CASSEGGTEAFF
CASSEGGYEQYF
CASSEGGYGYTF
CASSEGLAGYNEQFF
CASSEGLNTEAFF
CASSEGLSTDTQYF
CASSEGMNTEAFF
CASSEGNEQFF
CASSEGNQPQHF
CASSEGNSPLHF
CASSEGNTEAFF
CASSEGNTGELFF
CASSEGNTIYF
CASSEGNYGYTF
CASSEGPNTEAFF
CASSEGPNYGYTF
CASSEGPYEQYF
CASSEGPYNEQFF
CASSEGQAYEQYF
CASSEGQGAYEQYF
CASSEGQGNSPLHF
CASSEGQGNTEAFF
CASSEGQGSYEQYF
CASSEGQGYEQYF
CASSEGQGYGYTF
CASSEGQNTEAFF
CASSEGQNYGYTF
CASSEGQPQHF
CASSEGRGTEAFF
CASSEGRNTEAFF
CASSEGRNYGYTF
CASSEGRSYEQYF
CASSEGSGANVLTF
CASSEGSGNTIYF
CASSEGSNQPQHF
CASSEGSSYEQYF
CASSEGSSYNSPLHF
CASSEGSTDTQYF
CASSEGSYEQYF
CASSEGSYGYTF
CASSEGSYNEQFF
CASSEGTDTQYF
CASSEGTEAFF
CASSEGTGELFF
CASSEGTGGNQPQHF
CASSEGTGSYEQYF
CASSEGTSGSYEQYF
CASSEGTYEQYF
CASSEGVNTEAFF
CASSEGYEQYF
CASSEGYGYTF
CASSEGYNEQFF
CASSEGYSNQPQHF
CASSEGYTEAFF
CASSEIYEQYF
CASSELAGGPDTQYF
CASSELAGGQETQYF
CASSELAGGTDTQYF
CASSELAGGYNEQFF
CASSELAGSYNEQFF
CASSELGYEQYF
CASSELNTEAFF
CASSELYEQYF
CASSENSNQPQHF
CASSENTEAFF
CASSENTGELFF
CASSENYGYTF
CASSEPYEQYF
CASSEQETQYF
CASSEQGADTQYF
CASSEQGDYGYTF
CASSEQGGNQPQHF
CASSEQGGNTEAFF
CASSEQGGQPQHF
CASSEQGGTEAFF
CASSEQGGYGYTF
CASSEQGMNTEAFF
CASSEQGNQPQHF
CASSEQGNTEAFF
CASSEQGNTGELFF
CASSEQGNYGYTF
CASSEQGSGNTIYF
CASSEQGSNQPQHF
CASSEQGTGELFF
CASSEQGYEQYF
CASSEQGYGYTF
CASSEQMNTEAFF
CASSERDTGELFF
CASSERDTQYF
CASSERENTEAFF
CASSERETQYF
CASSERGETQYF
CASSERGGNQPQHF
CASSERGGTDTQYF
CASSERGGTEAFF
CASSERGNQPQHF
CASSERGNTEAFF
CASSERGSGNTIYF
CASSERGSSYNEQFF
CASSERGYEQYF
CASSERGYGYTF
CASSERYEQYF
CASSESGANVLTF
CASSESGETQYF
CASSESGGNQPQHF
CASSESGNQPQHF
CASSESGNTEAFF
CASSESGNTIYF
CASSESGSNQPQHF
CASSESGTGELFF
CASSESGYEQYF
CASSESNQPQHF
CASSESNYGYTF
CASSESSGNTIYF
CASSESSYEQYF
CASSESSYNEQFF
CASSESSYNSPLHF
CASSESTDTQYF
CASSESYEQYF
CASSESYGYTF
CASSESYNEQFF
CASSETDTQYF
CASSETENTEAFF
CASSETGDYGYTF
CASSETGGNQPQHF
CASSETGGTDTQYF
CASSETGGTEAFF
CASSETGGYGYTF
CASSETGNQPQHF
CASSETGNTEAFF
CASSETGNYGYTF
CASSETGSNQPQHF
CASSETGSSYEQYF
CASSETGYEQYF
CASSETGYGYTF
CASSETSGGTDTQYF
CASSETSGGYNEQFF
CASSETSGSTDTQYF
CASSETSYEQYF
CASSETVNTEAFF
CASSETYEQYF
CASSEVETQYF
CASSEVGETQYF
CASSEVNTEAFF
CASSEVYEQYF
CASSEWETQYF
CASSEYEQYF
CASSEYNEQFF
CASSEYSNQPQHF
CASSEYTEAFF
CASSEYYEQYF
CASSFADTQYF
CASSFAENTEAFF
CASSFAETQYF
CASSFAGANVLTF
CASSFAGDTEAFF
CASSFAGEETQYF
CASSFAGELFF
CASSFAGGETQYF
CASSFAGGSYEQYF
CASSFAGGTEAFF
CASSFAGLNTEAFF
CASSFAGNQPQHF
CASSFAGNTEAFF
CASSFAGNTIYF
CASSFAGQETQYF
CASSFAGSGNTIYF
CASSFAGSSYEQYF
CASSFAGSSYNEQFF
CASSFAGSTDTQYF
CASSFAGSYEQYF
CASSFAGTDTQYF
CASSFAGTEAFF
CASSFANTGELFF
CASSFASTDTQYF
CASSFAYEQYF
CASSFDGNTEAFF
CASSFDGNYGYTF
CASSFDGYEQYF
CASSFDMNTEAFF
CASSFDNEQFF
CASSFDNYGYTF
CASSFDPNTEAFF
CASSFDQETQYF
CASSFDRAYEQYF
CASSFDRDTEAFF
CASSFDRDYGYTF
CASSFDRGETQYF
CASSFDRGNTEAFF
CASSFDRGNYGYTF
CASSFDRGPYEQYF
CASSFDRGSYNEQFF
CASSFDRGTEAFF
CASSFDRGYEQYF
CASSFDRGYGYTF
CASSFDRNTEAFF
CASSFDRNTGELFF
CASSFDRNYGYTF
CASSFDRTYEQYF
CASSFDSNQPQHF
CASSFDSNYGYTF
CASSFDSSGNTIYF
CASSFDSSNQPQHF
CASSFDSSYEQYF
CASSFDSTDTQYF
CASSFDSYEQYF
CASSFDSYGYTF
CASSFDSYNEQFF
CASSFDTDTQYF
CASSFDTEAFF
CASSFDTGELFF
CASSFDYEQYF
CASSFDYGYTF
CASSFEDTQYF
CASSFEETQYF
CASSFEGNQPQHF
CASSFEGNTEAFF
CASSFEGNYGYTF
CASSFEGYEQYF
CASSFEGYGYTF
CASSFENTEAFF
CASSFENTGELFF
CASSFFNEQFF
CASSFFTDTQYF
CASSFFYEQYF
CASSFGADTQYF
CASSFGAEAFF
CASSFGAGELFF
CASSFGAGETQYF
CASSFGAGNTEAFF
CASSFGANTEAFF
CASSFGANTGELFF
CASSFGANYGYTF
CASSFGAQETQYF
CASSFGASTDTQYF
CASSFGASYEQYF
CASSFGATNEKLFF
CASSFGAYEQYF
CASSFGDEQFF
CASSFGDEQYF
CASSFGDGYTF
CASSFGDNEQFF
CASSFGDQPQHF
CASSFGDSNQPQHF
CASSFGDSPLHF
CASSFGDSYEQYF
CASSFGDTEAFF
CASSFGDTGELFF
CASSFGDTQYF
CASSFGDYEQYF
CASSFGDYGYTF
CASSFGEETQYF
CASSFGEKLFF
CASSFGENTEAFF
CASSFGEQFF
CASSFGETQYF
CASSFGGADTQYF
CASSFGGAEAFF
CASSFGGAGNTIYF
CASSFGGANTEAFF
CASSFGGANTGELFF
CASSFGGANVLTF
CASSFGGANYGYTF
CASSFGGASYEQYF
CASSFGGAYEQYF
CASSFGGDQPQHF
CASSFGGDTEAFF
CASSFGGDTQYF
CASSFGGDYGYTF
CASSFGGEETQYF
CASSFGGELFF
CASSFGGEQFF
CASSFGGEQYF
CASSFGGETQYF
CASSFGGGELFF
CASSFGGGEQYF
CASSFGGGETQYF
CASSFGGGNQPQHF
CASSFGGGNTEAFF
CASSFGGGNYGYTF
CASSFGGGQETQYF
CASSFGGGQPQHF
CASSFGGGSYEQYF
CASSFGGGSYNEQFF
CASSFGGGTDTQYF
CASSFGGGTEAFF
CASSFGGGYEQYF
CASSFGGGYGYTF
CASSFGGGYNEQFF
CASSFGGGYTF
CASSFGGLNTEAFF
CASSFGGMNTEAFF
CASSFGGNEKLFF
CASSFGGNEQFF
CASSFGGNQPQHF
CASSFGGNSPLHF
CASSFGGNTEAFF
CASSFGGNTGELFF
CASSFGGNTIYF
CASSFGGNYGYTF
CASSFGGPDTQYF
CASSFGGPNTEAFF
CASSFGGPYEQYF
CASSFGGQETQYF
CASSFGGQPQHF
CASSFGGRETQYF
CASSFGGRNTEAFF
CASSFGGRTDTQYF
CASSFGGRTEAFF
CASSFGGSGANVLTF
CASSFGGSGNTIYF
CASSFGGSNQPQHF
CASSFGGSNYGYTF
CASSFGGSSYEQYF
CASSFGGSSYNEQFF
CASSFGGSTDTQYF
CASSFGGSTEAFF
CASSFGGSYEQYF
CASSFGGSYGYTF
CASSFGGSYNEQFF
CASSFGGTDTQYF
CASSFGGTEAFF
CASSFGGTGELFF
CASSFGGTNEKLFF
CASSFGGTYEQYF
CASSFGGVNTEAFF
CASSFGGYEQYF
CASSFGGYGYTF
CASSFGGYNEQFF
CASSFGGYSNQPQHF
CASSFGKNTEAFF
CASSFGLAGGNEQFF
CASSFGLAGGQETQYF
CASSFGLAGGTDTQYF
CASSFGLAGSYEQYF
CASSFGLAGTDTQYF
CASSFGLAGYNEQFF
CASSFGLAYEQYF
CASSFGLGETQYF
CASSFGLNTEAFF
CASSFGLQETQYF
CASSFGLSYEQYF
CASSFGLYNEQFF
CASSFGMNTEAFF
CASSFGNEQFF
CASSFGNQETQYF
CASSFGNQPQHF
CASSFGNSPLHF
CASSFGNSYEQYF
CASSFGNTEAFF
CASSFGNTGELFF
CASSFGNTIYF
CASSFGNYGYTF
CASSFGPNQPQHF
CASSFGPNTEAFF
CASSFGPNYGYTF
CASSFGPQETQYF
CASSFGPSTDTQYF
CASSFGPSYEQYF
CASSFGPTYEQYF
CASSFGPYEQYF
CASSFGPYNEQFF
CASSFGQANTEAFF
CASSFGQAYEQYF
CASSFGQETQYF
CASSFGQGANYGYTF
CASSFGQGAYEQYF
CASSFGQGDGYTF
CASSFGQGETQYF
CASSFGQGGEKLFF
CASSFGQGGGYTF
CASSFGQGGQPQHF
CASSFGQGGTEAFF
CASSFGQGGYEQYF
CASSFGQGGYGYTF
CASSFGQGNEKLFF
CASSFGQGNQPQHF
CASSFGQGNSPLHF
CASSFGQGNTEAFF
CASSFGQGNTGELFF
CASSFGQGNYGYTF
CASSFGQGPYEQYF
CASSFGQGQETQYF
CASSFGQGSYEQYF
CASSFGQGTDTQYF
CASSFGQGTEAFF
CASSFGQGTYEQYF
CASSFGQGYEQYF
CASSFGQGYGYTF
CASSFGQGYNEQFF
CASSFGQLNTEAFF
CASSFGQMNTEAFF
CASSFGQNTEAFF
CASSFGQNTGELFF
CASSFGQNYGYTF
CASSFGQPQHF
CASSFGQQETQYF
CASSFGQSNQPQHF
CASSFGQSTDTQYF
CASSFGQSYEQYF
CASSFGQSYGYTF
CASSFGQTNTEAFF
CASSFGQTYEQYF
CASSFGRAYEQYF
CASSFGRDTEAFF
CASSFGREAFF
CASSFGREETQYF
CASSFGRETQYF
CASSFGRGNQPQHF
CASSFGRGNTEAFF
CASSFGRGTEAFF
CASSFGRGYEQYF
CASSFGRMNTEAFF
CASSFGRNQPQHF
CASSFGRNTEAFF
CASSFGRNTGELFF
CASSFGRNYGYTF
CASSFGRQETQYF
CASSFGRSSYNEQFF
CASSFGRSYEQYF
CASSFGRTGELFF
CASSFGRTYEQYF
CASSFGRYNEQFF
CASSFGSEQYF
CASSFGSGANVLTF
CASSFGSGELFF
CASSFGSGETQYF
CASSFGSGNTIYF
CASSFGSNQPQHF
CASSFGSNTEAFF
CASSFGSNYGYTF
CASSFGSPLHF
CASSFGSQETQYF
CASSFGSSGNTIYF
CASSFGSSTDTQYF
CASSFGSSYEQYF
CASSFGSSYNEQFF
CASSFGSSYNSPLHF
CASSFGSTDTQYF
CASSFGSTEAFF
CASSFGSYEQYF
CASSFGSYNEQFF
CASSFGSYNSPLHF
CASSFGTAGNTIYF
CASSFGTANTEAFF
CASSFGTANTGELFF
CASSFGTAQETQYF
CASSFGTASYEQYF
CASSFGTAYEQYF
CASSFGTAYGYTF
CASSFGTDTQYF
CASSFGTDYEQYF
CASSFGTDYGYTF
CASSFGTEAFF
CASSFGTENTEAFF
CASSFGTGAYEQYF
CASSFGTGDEKLFF
CASSFGTGDGYTF
CASSFGTGDYEQYF
CASSFGTGELFF
CASSFGTGGNQPQHF
CASSFGTGGSYEQYF
CASSFGTGGTDTQYF
CASSFGTGGTEAFF
CASSFGTGGYEQYF
CASSFGTGGYNEQFF
CASSFGTGNEKLFF
CASSFGTGNQPQHF
CASSFGTGNSPLHF
CASSFGTGNTEAFF
CASSFGTGNTGELFF
CASSFGTGNYGYTF
CASSFGTGPYEQYF
CASSFGTGQETQYF
CASSFGTGSYEQYF
CASSFGTGSYNEQFF
CASSFGTGTYEQYF
CASSFGTGVYEQYF
CASSFGTGYEQYF
CASSFGTGYGYTF
CASSFGTLNTEAFF
CASSFGTNTEAFF
CASSFGTNYGYTF
CASSFGTQETQYF
CASSFGTSGSYEQYF
CASSFGTSGTDTQYF
CASSFGTSGYEQYF
CASSFGTSGYNEQFF
CASSFGTSTDTQYF
CASSFGTSYEQYF
CASSFGTTYEQYF
CASSFGTVNTEAFF
CASSFGTVQETQYF
CASSFGTYEQYF
CASSFGVGNQPQHF
CASSFGVGTEAFF
CASSFGVNQPQHF
CASSFGVNTEAFF
CASSFGVNYGYTF
CASSFGVQETQYF
CASSFGVSYEQYF
CASSFGVTEAFF
CASSFGVYEQYF
CASSFGYEQYF
CASSFGYGYTF
CASSFGYNEQFF
CASSFGYQETQYF
CASSFGYTGELFF
CASSFHNEQFF
CASSFHTGELFF
CASSFKDTQYF
CASSFKETQYF
CASSFLADTQYF
CASSFLAGAYNEQFF
CASSFLAGELFF
CASSFLAGGTDTQYF
CASSFLAGGYNEQFF
CASSFLAGSTDTQYF
CASSFLAGSYNEQFF
CASSFLAGTDTQYF
CASSFLDTQYF
CASSFLETQYF
CASSFLGDTEAFF
CASSFLGDTQYF
CASSFLGEQYF
CASSFLGETQYF
CASSFLGGNQPQHF
CASSFLGGTEAFF
CASSFLGNEQFF
CASSFLGNTEAFF
CASSFLGQPQHF
CASSFLGTDTQYF
CASSFLGTEAFF
CASSFLGTGELFF
CASSFLGYEQYF
CASSFLNEKLFF
CASSFLNEQFF
CASSFLNQPQHF
CASSFLNTEAFF
CASSFLNTGELFF
CASSFLNYGYTF
CASSFLQETQYF
CASSFLQGNTEAFF
CASSFLSGTDTQYF
CASSFLSSYEQYF
CASSFLSTDTQYF
CASSFLSYEQYF
CASSFLTDTQYF
CASSFLTGELFF
CASSFLYEQYF
CASSFLYNEQFF
CASSFMNTEAFF
CASSFNEKLFF
CASSFNEQFF
CASSFNMNTEAFF
CASSFNNEQFF
CASSFNNSPLHF
CASSFNQPQHF
CASSFNRNTEAFF
CASSFNSGNTIYF
CASSFNSNQPQHF
CASSFNSPLHF
CASSFNSYEQYF
CASSFNTDTQYF
CASSFNTEAFF
CASSFNTGELFF
CASSFNYEQYF
CASSFNYGYTF
CASSFPDTQYF
CASSFPGANVLTF
CASSFPGAYEQYF
CASSFPGELFF
CASSFPGETQYF
CASSFPGGETQYF
CASSFPGGTEAFF
CASSFPGGYEQYF
CASSFPGNTEAFF
CASSFPGNTIYF
CASSFPGNYGYTF
CASSFPGQETQYF
CASSFPGQPQHF
CASSFPGSYEQYF
CASSFPGTDTQYF
CASSFPGTEAFF
CASSFPGTYEQYF
CASSFPGYGYTF
CASSFPNQPQHF
CASSFPNSPLHF
CASSFPNTEAFF
CASSFPNTGELFF
CASSFPQETQYF
CASSFPSSYEQYF
CASSFPSTDTQYF
CASSFPSYEQYF
CASSFPTGELFF
CASSFPYNEQFF
CASSFQANTEAFF
CASSFQDTQYF
CASSFQENTEAFF
CASSFQETQYF
CASSFQGADTQYF
CASSFQGAGTEAFF
CASSFQGANYGYTF
CASSFQGAYEQYF
CASSFQGAYGYTF
CASSFQGDQPQHF
CASSFQGDTEAFF
CASSFQGDYGYTF
CASSFQGGETQYF
CASSFQGGNQPQHF
CASSFQGGNSPLHF
CASSFQGGNTEAFF
CASSFQGGTEAFF
CASSFQGGYGYTF
CASSFQGLNTEAFF
CASSFQGMNTEAFF
CASSFQGNEQFF
CASSFQGNQPQHF
CASSFQGNSPLHF
CASSFQGNTEAFF
CASSFQGNYGYTF
CASSFQGPYEQYF
CASSFQGQETQYF
CASSFQGRETQYF
CASSFQGRTEAFF
CASSFQGSGANVLTF
CASSFQGSGNTIYF
CASSFQGSNQPQHF
CASSFQGSTDTQYF
CASSFQGSTEAFF
CASSFQGSYEQYF
CASSFQGSYNEQFF
CASSFQGTDTQYF
CASSFQGTEAFF
CASSFQGTGELFF
CASSFQGTNEKLFF
CASSFQGTYEQYF
CASSFQGYEQYF
CASSFQGYGYTF
CASSFQGYNEQFF
CASSFQLNTEAFF
CASSFQMNTEAFF
CASSFQNTEAFF
CASSFQNTGELFF
CASSFQRNTEAFF
CASSFQSSYEQYF
CASSFQVNTEAFF
CASSFRADTQYF
CASSFRATNEKLFF
CASSFRDEQFF
CASSFRDEQYF
CASSFRDGYTF
CASSFRDQPQHF
CASSFRDRAYEQYF
CASSFRDRGTDTQYF
CASSFRDSNQPQHF
CASSFRDSPLHF
CASSFRDSSYEQYF
CASSFRDSYEQYF
CASSFRDTEAFF
CASSFRDTGELFF
CASSFRDTQYF
CASSFRDYGYTF
CASSFREKLFF
CASSFRENTEAFF
CASSFRETQYF
CASSFRGAEAFF
CASSFRGAGNTIYF
CASSFRGDGYTF
CASSFRGDQPQHF
CASSFRGDTEAFF
CASSFRGDTQYF
CASSFRGEAFF
CASSFRGEETQYF
CASSFRGEKLFF
CASSFRGEQFF
CASSFRGEQYF
CASSFRGETQYF
CASSFRGGEQYF
CASSFRGGETQYF
CASSFRGGGYTF
CASSFRGGNQPQHF
CASSFRGGNTEAFF
CASSFRGGSYNEQFF
CASSFRGGTDTQYF
CASSFRGGTEAFF
CASSFRGGYGYTF
CASSFRGGYTF
CASSFRGLNTEAFF
CASSFRGMNTEAFF
CASSFRGNEQFF
CASSFRGNQPQHF
CASSFRGNTEAFF
CASSFRGNTGELFF
CASSFRGNTIYF
CASSFRGNYGYTF
CASSFRGPGNTIYF
CASSFRGPNTEAFF
CASSFRGQETQYF
CASSFRGQNTEAFF
CASSFRGRETQYF
CASSFRGSGANVLTF
CASSFRGSGNTIYF
CASSFRGSNQPQHF
CASSFRGSSYEQYF
CASSFRGSSYNEQFF
CASSFRGSTDTQYF
CASSFRGSYEQYF
CASSFRGSYGYTF
CASSFRGSYNEQFF
CASSFRGTDTQYF
CASSFRGTEAFF
CASSFRGTGELFF
CASSFRGTYEQYF
CASSFRGYEQYF
CASSFRGYGYTF
CASSFRGYNEQFF
CASSFRLNTEAFF
CASSFRMNTEAFF
CASSFRNEQFF
CASSFRNQPQHF
CASSFRNSPLHF
CASSFRNTEAFF
CASSFRNTGELFF
CASSFRQGNSPLHF
CASSFRQGNTEAFF
CASSFRQGTDTQYF
CASSFRQNTEAFF
CASSFRRNTEAFF
CASSFRSNQPQHF
CASSFRSNTEAFF
CASSFRSSGANVLTF
CASSFRSSYEQYF
CASSFRSTDTQYF
CASSFRSYEQYF
CASSFRTDTQYF
CASSFRTEAFF
CASSFRTGELFF
CASSFRTGNTEAFF
CASSFRVNTEAFF
CASSFRVQETQYF
CASSFRYEQYF
CASSFSADTQYF
CASSFSANTEAFF
CASSFSAYEQYF
CASSFSDTQYF
CASSFSENTEAFF
CASSFSETQYF
CASSFSGADTQYF
CASSFSGANVLTF
CASSFSGAYEQYF
CASSFSGDGYTF
CASSFSGDTEAFF
CASSFSGDTQYF
CASSFSGEETQYF
CASSFSGELFF
CASSFSGEQYF
CASSFSGETQYF
CASSFSGGADTQYF
CASSFSGGAYEQYF
CASSFSGGAYNEQFF
CASSFSGGETQYF
CASSFSGGGTDTQYF
CASSFSGGNQPQHF
CASSFSGGNTEAFF
CASSFSGGNTGELFF
CASSFSGGPYEQYF
CASSFSGGQETQYF
CASSFSGGSSYEQYF
CASSFSGGSTDTQYF
CASSFSGGSYEQYF
CASSFSGGSYNEQFF
CASSFSGGTDTQYF
CASSFSGGTEAFF
CASSFSGGTGELFF
CASSFSGGYEQYF
CASSFSGGYGYTF
CASSFSGGYNEQFF
CASSFSGLNTEAFF
CASSFSGMNTEAFF
CASSFSGNEQFF
CASSFSGNNEQFF
CASSFSGNQPQHF
CASSFSGNTEAFF
CASSFSGNTGELFF
CASSFSGNTIYF
CASSFSGNYGYTF
CASSFSGQETQYF
CASSFSGQPQHF
CASSFSGRETQYF
CASSFSGSGNTIYF
CASSFSGSNQPQHF
CASSFSGSSYEQYF
CASSFSGSSYNEQFF
CASSFSGSTDTQYF
CASSFSGSTEAFF
CASSFSGSYEQYF
CASSFSGSYNEQFF
CASSFSGTDTQYF
CASSFSGTEAFF
CASSFSGTGELFF
CASSFSGTSTDTQYF
CASSFSGTYEQYF
CASSFSGYEQYF
CASSFSGYGYTF
CASSFSLNTEAFF
CASSFSMNTEAFF
CASSFSNEQFF
CASSFSNQPQHF
CASSFSNSPLHF
CASSFSNTEAFF
CASSFSNTGELFF
CASSFSNYGYTF
CASSFSPDTQYF
CASSFSPNTEAFF
CASSFSPSYEQYF
CASSFSPYEQYF
CASSFSQETQYF
CASSFSQNTEAFF
CASSFSRDTEAFF
CASSFSRNTEAFF
CASSFSSGANVLTF
CASSFSSGNTIYF
CASSFSSNQPQHF
CASSFSSNTEAFF
CASSFSSSYEQYF
CASSFSSSYNEQFF
CASSFSSTDTQYF
CASSFSSYEQYF
CASSFSSYNEQFF
CASSFSSYNSPLHF
CASSFSTDTQYF
CASSFSTEAFF
CASSFSTGELFF
CASSFSVNTEAFF
CASSFSYEQYF
CASSFSYGYTF
CASSFSYNEQFF
CASSFTANTEAFF
CASSFTDTQYF
CASSFTENTEAFF
CASSFTETQYF
CASSFTGANVLTF
CASSFTGAYEQYF
CASSFTGDQPQHF
CASSFTGDTEAFF
CASSFTGDYGYTF
CASSFTGELFF
CASSFTGETQYF
CASSFTGGETQYF
CASSFTGGNQPQHF
CASSFTGGNTEAFF
CASSFTGGTEAFF
CASSFTGGYEQYF
CASSFTGGYGYTF
CASSFTGMNTEAFF
CASSFTGNEQFF
CASSFTGNSPLHF
CASSFTGNTEAFF
CASSFTGNYGYTF
CASSFTGQETQYF
CASSFTGRETQYF
CASSFTGSGANVLTF
CASSFTGSSYEQYF
CASSFTGSTDTQYF
CASSFTGSYEQYF
CASSFTGTDTQYF
CASSFTGTEAFF
CASSFTGTGELFF
CASSFTGTYEQYF
CASSFTGYEQYF
CASSFTGYGYTF
CASSFTLNTEAFF
CASSFTNTEAFF
CASSFTNTGELFF
CASSFTRNTEAFF
CASSFTSGSTDTQYF
CASSFTSGSYEQYF
CASSFTSTDTQYF
CASSFTVNTEAFF
CASSFTYEQYF
CASSFTYNEQFF
CASSFVAGTDTQYF
CASSFVETQYF
CASSFVNTEAFF
CASSFVSGTDTQYF
CASSFVTDTQYF
CASSFWGNTEAFF
CASSFWNTEAFF
CASSFYEQYF
CASSFYNEQFF
CASSFYNSPLHF
CASSFYSNQPQHF
CASSFYTDTQYF
CASSFYTEAFF
CASSFYTGELFF
CASSFYYEQYF
CASSGADTQYF
CASSGAGELFF
CASSGANTGELFF
CASSGANVLTF
CASSGASYEQYF
CASSGATNEKLFF
CASSGAYEQYF
CASSGDGYEQYF
CASSGDRDQPQHF
CASSGDRGETQYF
CASSGDRGNSPLHF
CASSGDRGTEAFF
CASSGDRGYEQYF
CASSGDRNQPQHF
CASSGDRNTEAFF
CASSGDSGANVLTF
CASSGDSNQPQHF
CASSGDSSYEQYF
CASSGDSTDTQYF
CASSGDSYEQYF
CASSGDSYGYTF
CASSGDSYNEQFF
CASSGDTDTQYF
CASSGDTEAFF
CASSGDTGELFF
CASSGDTQYF
CASSGDYEQYF
CASSGEETQYF
CASSGEGNQPQHF
CASSGEKLFF
CASSGENTGELFF
CASSGETQYF
CASSGGADTQYF
CASSGGANTGELFF
CASSGGANVLTF
CASSGGAYEQYF
CASSGGAYNEQFF
CASSGGDTEAFF
CASSGGDTQYF
CASSGGEKLFF
CASSGGEQYF
CASSGGETQYF
CASSGGGETQYF
CASSGGGGTDTQYF
CASSGGGNQPQHF
CASSGGGNTEAFF
CASSGGGNTIYF
CASSGGGQETQYF
CASSGGGQPQHF
CASSGGGSGNTIYF
CASSGGGSSYNEQFF
CASSGGGSTDTQYF
CASSGGGSYEQYF
CASSGGGSYNEQFF
CASSGGGTDTQYF
CASSGGGTEAFF
CASSGGGTGELFF
CASSGGGYEQYF
CASSGGGYGYTF
CASSGGGYTF
CASSGGLAGYNEQFF
CASSGGLNTEAFF
CASSGGLQETQYF
CASSGGLSTDTQYF
CASSGGMNTEAFF
CASSGGNEQFF
CASSGGNQPQHF
CASSGGNTEAFF
CASSGGNTGELFF
CASSGGNTIYF
CASSGGNYGYTF
CASSGGPQETQYF
CASSGGPYEQYF
CASSGGPYNEQFF
CASSGGQETQYF
CASSGGQGNQPQHF
CASSGGQGNSPLHF
CASSGGQGNTEAFF
CASSGGQGYEQYF
CASSGGQLNTEAFF
CASSGGQPQHF
CASSGGRETQYF
CASSGGRSYEQYF
CASSGGSGANVLTF
CASSGGSGNTIYF
CASSGGSNQPQHF
CASSGGSQETQYF
CASSGGSSGNTIYF
CASSGGSSYEQYF
CASSGGSSYNEQFF
CASSGGSSYNSPLHF
CASSGGSTDTQYF
CASSGGSYEQYF
CASSGGSYNEQFF
CASSGGTDTQYF
CASSGGTEAFF
CASSGGTGELFF
CASSGGTNEKLFF
CASSGGTYEQYF
CASSGGTYNEQFF
CASSGGVNTEAFF
CASSGGYEQYF
CASSGGYGYTF
CASSGGYNEQFF
CASSGGYQETQYF
CASSGGYSNQPQHF
CASSGLAGADTQYF
CASSGLAGAYEQYF
CASSGLAGGETQYF
CASSGLAGGNEQFF
CASSGLAGGPDTQYF
CASSGLAGGQETQYF
CASSGLAGGSYEQYF
CASSGLAGGSYNEQFF
CASSGLAGGTDTQYF
CASSGLAGGYNEQFF
CASSGLAGNTGELFF
CASSGLAGQETQYF
CASSGLAGTDTQYF
CASSGLAGVNEQFF
CASSGLAGYNEQFF
CASSGLNTEAFF
CASSGLQETQYF
CASSGLYEQYF
CASSGLYNEQFF
CASSGMNTEAFF
CASSGNEKLFF
CASSGNEQFF
CASSGNNEQFF
CASSGNQPQHF
CASSGNSNQPQHF
CASSGNSYEQYF
CASSGNTDTQYF
CASSGNTEAFF
CASSGNTGELFF
[truncated: 11,342 more rows]
