# Supplementary material for: Genomic analysis of T Cell receptors reveals lynch syndrome specific immune signatures
Source: Nat Commun. 2026 Apr 3;17:4790. doi: 10.1038/s41467-026-71243-z (PMC13219734; doi:10.1038/s41467-026-71243-z)
Supplement: Supplementary file 7 — Supplementary Data 5 [file 41467_2026_71243_MOESM7_ESM.xlsx]

## Sheet: Supplementary Data 5
Supplementary Data 5. AUROC values of previvor classifier’s performance based on different classifiers and parameters.
method	region	parameters	loocv_auc
Exact match	aa	fisher_cutoff=1e-10, positive_cutoff=0.1, wilcox_cutoff=1e-10	0.91
Exact match	aa_j	fisher_cutoff=1e-10, positive_cutoff=0.1, wilcox_cutoff=1e-10	0.91
Exact match	aa	fisher_cutoff=1e-10, positive_cutoff=0.1, wilcox_cutoff=1e-04	0.91
Exact match	aa_j	fisher_cutoff=1e-10, positive_cutoff=0.1, wilcox_cutoff=1e-04	0.91
Exact match	aa	fisher_cutoff=1e-10, positive_cutoff=0.1, wilcox_cutoff=0.001	0.91
Exact match	aa_j	fisher_cutoff=1e-10, positive_cutoff=0.1, wilcox_cutoff=0.001	0.91
Exact match	aa	fisher_cutoff=1e-10, positive_cutoff=0.1, wilcox_cutoff=0.01	0.91
Exact match	aa_j	fisher_cutoff=1e-10, positive_cutoff=0.1, wilcox_cutoff=0.01	0.91
Exact match	aa	fisher_cutoff=1e-10, positive_cutoff=0.1, wilcox_cutoff=0.1	0.91
Exact match	aa_j	fisher_cutoff=1e-10, positive_cutoff=0.1, wilcox_cutoff=0.1	0.91
Exact match	aa	fisher_cutoff=1e-04, positive_cutoff=0.1, wilcox_cutoff=1e-04	0.91
Exact match	aa_j	fisher_cutoff=1e-04, positive_cutoff=0.1, wilcox_cutoff=1e-04	0.91
Exact match	aa	fisher_cutoff=1e-04, positive_cutoff=0.1, wilcox_cutoff=0.001	0.91
Exact match	aa_j	fisher_cutoff=1e-04, positive_cutoff=0.1, wilcox_cutoff=0.001	0.91
Exact match	aa	fisher_cutoff=1e-04, positive_cutoff=0.1, wilcox_cutoff=0.01	0.91
Exact match	aa_j	fisher_cutoff=1e-04, positive_cutoff=0.1, wilcox_cutoff=0.01	0.91
Exact match	aa	fisher_cutoff=1e-04, positive_cutoff=0.1, wilcox_cutoff=0.1	0.91
Exact match	aa_j	fisher_cutoff=1e-04, positive_cutoff=0.1, wilcox_cutoff=0.1	0.91
Exact match	aa	fisher_cutoff=0.001, positive_cutoff=0.1, wilcox_cutoff=1e-04	0.91
Exact match	aa_j	fisher_cutoff=0.001, positive_cutoff=0.1, wilcox_cutoff=1e-04	0.91
Exact match	aa	fisher_cutoff=0.001, positive_cutoff=0.1, wilcox_cutoff=0.001	0.91
Exact match	aa_j	fisher_cutoff=0.001, positive_cutoff=0.1, wilcox_cutoff=0.001	0.91
Exact match	aa	fisher_cutoff=0.001, positive_cutoff=0.1, wilcox_cutoff=0.01	0.91
Exact match	aa_j	fisher_cutoff=0.001, positive_cutoff=0.1, wilcox_cutoff=0.01	0.91
Exact match	aa	fisher_cutoff=0.001, positive_cutoff=0.1, wilcox_cutoff=0.1	0.91
Exact match	aa_j	fisher_cutoff=0.001, positive_cutoff=0.1, wilcox_cutoff=0.1	0.91
Exact match	aa	fisher_cutoff=0.01, positive_cutoff=0.1, wilcox_cutoff=1e-04	0.91
Exact match	aa_j	fisher_cutoff=0.01, positive_cutoff=0.1, wilcox_cutoff=1e-04	0.91
Exact match	aa	fisher_cutoff=0.01, positive_cutoff=0.1, wilcox_cutoff=0.001	0.91
Exact match	aa_j	fisher_cutoff=0.01, positive_cutoff=0.1, wilcox_cutoff=0.001	0.91
Exact match	aa	fisher_cutoff=0.01, positive_cutoff=0.1, wilcox_cutoff=0.01	0.91
Exact match	aa_j	fisher_cutoff=0.01, positive_cutoff=0.1, wilcox_cutoff=0.01	0.91
Exact match	aa	fisher_cutoff=0.01, positive_cutoff=0.1, wilcox_cutoff=0.1	0.91
Exact match	aa_j	fisher_cutoff=0.01, positive_cutoff=0.1, wilcox_cutoff=0.1	0.91
Exact match	aa	fisher_cutoff=0.1, positive_cutoff=0.1, wilcox_cutoff=1e-04	0.91
Exact match	aa_j	fisher_cutoff=0.1, positive_cutoff=0.1, wilcox_cutoff=1e-04	0.91
Exact match	aa	fisher_cutoff=0.1, positive_cutoff=0.1, wilcox_cutoff=0.001	0.91
Exact match	aa_j	fisher_cutoff=0.1, positive_cutoff=0.1, wilcox_cutoff=0.001	0.91
Exact match	aa	fisher_cutoff=0.1, positive_cutoff=0.1, wilcox_cutoff=0.01	0.91
Exact match	aa_j	fisher_cutoff=0.1, positive_cutoff=0.1, wilcox_cutoff=0.01	0.91
Exact match	aa	fisher_cutoff=0.1, positive_cutoff=0.1, wilcox_cutoff=0.1	0.91
Exact match	aa_j	fisher_cutoff=0.1, positive_cutoff=0.1, wilcox_cutoff=0.1	0.91
Exact match	aa	fisher_cutoff=1e-15, positive_cutoff=0.1, wilcox_cutoff=1e-15	0.9
Exact match	aa_j	fisher_cutoff=1e-15, positive_cutoff=0.1, wilcox_cutoff=1e-15	0.9
Exact match	aa	fisher_cutoff=1e-15, positive_cutoff=0.1, wilcox_cutoff=1e-10	0.9
Exact match	aa_j	fisher_cutoff=1e-15, positive_cutoff=0.1, wilcox_cutoff=1e-10	0.9
Exact match	aa	fisher_cutoff=1e-15, positive_cutoff=0.1, wilcox_cutoff=1e-04	0.9
Exact match	aa_j	fisher_cutoff=1e-15, positive_cutoff=0.1, wilcox_cutoff=1e-04	0.9
Exact match	aa	fisher_cutoff=1e-15, positive_cutoff=0.1, wilcox_cutoff=0.001	0.9
Exact match	aa_j	fisher_cutoff=1e-15, positive_cutoff=0.1, wilcox_cutoff=0.001	0.9
Exact match	aa	fisher_cutoff=1e-15, positive_cutoff=0.1, wilcox_cutoff=0.01	0.9
Exact match	aa_j	fisher_cutoff=1e-15, positive_cutoff=0.1, wilcox_cutoff=0.01	0.9
Exact match	aa	fisher_cutoff=1e-15, positive_cutoff=0.1, wilcox_cutoff=0.1	0.9
Exact match	aa_j	fisher_cutoff=1e-15, positive_cutoff=0.1, wilcox_cutoff=0.1	0.9
Exact match	aa	fisher_cutoff=1e-10, positive_cutoff=0.1, wilcox_cutoff=1e-15	0.9
Exact match	aa_j	fisher_cutoff=1e-10, positive_cutoff=0.1, wilcox_cutoff=1e-15	0.9
Exact match	aa	fisher_cutoff=1e-04, positive_cutoff=0.1, wilcox_cutoff=1e-15	0.9
Exact match	aa_j	fisher_cutoff=1e-04, positive_cutoff=0.1, wilcox_cutoff=1e-15	0.9
Exact match	aa	fisher_cutoff=1e-04, positive_cutoff=0.1, wilcox_cutoff=1e-10	0.9
Exact match	aa_j	fisher_cutoff=1e-04, positive_cutoff=0.1, wilcox_cutoff=1e-10	0.9
Exact match	aa	fisher_cutoff=0.001, positive_cutoff=0.1, wilcox_cutoff=1e-15	0.9
Exact match	aa_j	fisher_cutoff=0.001, positive_cutoff=0.1, wilcox_cutoff=1e-15	0.9
Exact match	aa	fisher_cutoff=0.001, positive_cutoff=0.1, wilcox_cutoff=1e-10	0.9
Exact match	aa_j	fisher_cutoff=0.001, positive_cutoff=0.1, wilcox_cutoff=1e-10	0.9
Exact match	aa	fisher_cutoff=0.01, positive_cutoff=0.1, wilcox_cutoff=1e-15	0.9
Exact match	aa_j	fisher_cutoff=0.01, positive_cutoff=0.1, wilcox_cutoff=1e-15	0.9
Exact match	aa	fisher_cutoff=0.01, positive_cutoff=0.1, wilcox_cutoff=1e-10	0.9
Exact match	aa_j	fisher_cutoff=0.01, positive_cutoff=0.1, wilcox_cutoff=1e-10	0.9
Exact match	aa	fisher_cutoff=0.1, positive_cutoff=0.1, wilcox_cutoff=1e-15	0.9
Exact match	aa_j	fisher_cutoff=0.1, positive_cutoff=0.1, wilcox_cutoff=1e-15	0.9
Exact match	aa	fisher_cutoff=0.1, positive_cutoff=0.1, wilcox_cutoff=1e-10	0.9
Exact match	aa_j	fisher_cutoff=0.1, positive_cutoff=0.1, wilcox_cutoff=1e-10	0.9
Exact match	aa_j_v	fisher_cutoff=1e-15, positive_cutoff=0.5, wilcox_cutoff=1e-15	0.89
Exact match	aa_v	fisher_cutoff=1e-15, positive_cutoff=0.5, wilcox_cutoff=1e-15	0.89
Exact match	aa_j_v	fisher_cutoff=1e-15, positive_cutoff=0.5, wilcox_cutoff=1e-10	0.89
Exact match	aa_v	fisher_cutoff=1e-15, positive_cutoff=0.5, wilcox_cutoff=1e-10	0.89
Exact match	aa_j_v	fisher_cutoff=1e-15, positive_cutoff=0.5, wilcox_cutoff=1e-04	0.89
Exact match	aa_v	fisher_cutoff=1e-15, positive_cutoff=0.5, wilcox_cutoff=1e-04	0.89
Exact match	aa_j_v	fisher_cutoff=1e-15, positive_cutoff=0.5, wilcox_cutoff=0.001	0.89
Exact match	aa_v	fisher_cutoff=1e-15, positive_cutoff=0.5, wilcox_cutoff=0.001	0.89
Exact match	aa_j_v	fisher_cutoff=1e-15, positive_cutoff=0.5, wilcox_cutoff=0.01	0.89
Exact match	aa_v	fisher_cutoff=1e-15, positive_cutoff=0.5, wilcox_cutoff=0.01	0.89
Exact match	aa_j_v	fisher_cutoff=1e-15, positive_cutoff=0.5, wilcox_cutoff=0.1	0.89
Exact match	aa_v	fisher_cutoff=1e-15, positive_cutoff=0.5, wilcox_cutoff=0.1	0.89
Exact match	aa_j_v	fisher_cutoff=1e-10, positive_cutoff=0.5, wilcox_cutoff=1e-15	0.89
Exact match	aa_v	fisher_cutoff=1e-10, positive_cutoff=0.5, wilcox_cutoff=1e-15	0.89
Exact match	aa_j_v	fisher_cutoff=1e-10, positive_cutoff=0.5, wilcox_cutoff=1e-10	0.89
Exact match	aa_v	fisher_cutoff=1e-10, positive_cutoff=0.5, wilcox_cutoff=1e-10	0.89
Exact match	aa_j_v	fisher_cutoff=1e-10, positive_cutoff=0.5, wilcox_cutoff=1e-04	0.89
Exact match	aa_v	fisher_cutoff=1e-10, positive_cutoff=0.5, wilcox_cutoff=1e-04	0.89
Exact match	aa_j_v	fisher_cutoff=1e-10, positive_cutoff=0.5, wilcox_cutoff=0.001	0.89
Exact match	aa_v	fisher_cutoff=1e-10, positive_cutoff=0.5, wilcox_cutoff=0.001	0.89
Exact match	aa_j_v	fisher_cutoff=1e-10, positive_cutoff=0.5, wilcox_cutoff=0.01	0.89
Exact match	aa_v	fisher_cutoff=1e-10, positive_cutoff=0.5, wilcox_cutoff=0.01	0.89
Exact match	aa_j_v	fisher_cutoff=1e-10, positive_cutoff=0.5, wilcox_cutoff=0.1	0.89
Exact match	aa_v	fisher_cutoff=1e-10, positive_cutoff=0.5, wilcox_cutoff=0.1	0.89
Exact match	aa_j_v	fisher_cutoff=1e-04, positive_cutoff=0.5, wilcox_cutoff=1e-15	0.89
Exact match	aa_v	fisher_cutoff=1e-04, positive_cutoff=0.5, wilcox_cutoff=1e-15	0.89
Exact match	aa_j_v	fisher_cutoff=1e-04, positive_cutoff=0.5, wilcox_cutoff=1e-10	0.89
Exact match	aa_v	fisher_cutoff=1e-04, positive_cutoff=0.5, wilcox_cutoff=1e-10	0.89
Exact match	aa_j_v	fisher_cutoff=1e-04, positive_cutoff=0.5, wilcox_cutoff=1e-04	0.89
Exact match	aa_v	fisher_cutoff=1e-04, positive_cutoff=0.5, wilcox_cutoff=1e-04	0.89
Exact match	aa_j_v	fisher_cutoff=1e-04, positive_cutoff=0.5, wilcox_cutoff=0.001	0.89
Exact match	aa_v	fisher_cutoff=1e-04, positive_cutoff=0.5, wilcox_cutoff=0.001	0.89
Exact match	aa_j_v	fisher_cutoff=1e-04, positive_cutoff=0.5, wilcox_cutoff=0.01	0.89
Exact match	aa_v	fisher_cutoff=1e-04, positive_cutoff=0.5, wilcox_cutoff=0.01	0.89
Exact match	aa_j_v	fisher_cutoff=1e-04, positive_cutoff=0.5, wilcox_cutoff=0.1	0.89
Exact match	aa_v	fisher_cutoff=1e-04, positive_cutoff=0.5, wilcox_cutoff=0.1	0.89
Exact match	aa_j_v	fisher_cutoff=0.001, positive_cutoff=0.5, wilcox_cutoff=1e-15	0.89
Exact match	aa_v	fisher_cutoff=0.001, positive_cutoff=0.5, wilcox_cutoff=1e-15	0.89
Exact match	aa_j_v	fisher_cutoff=0.001, positive_cutoff=0.5, wilcox_cutoff=1e-10	0.89
Exact match	aa_v	fisher_cutoff=0.001, positive_cutoff=0.5, wilcox_cutoff=1e-10	0.89
Exact match	aa_j_v	fisher_cutoff=0.001, positive_cutoff=0.5, wilcox_cutoff=1e-04	0.89
Exact match	aa_v	fisher_cutoff=0.001, positive_cutoff=0.5, wilcox_cutoff=1e-04	0.89
Exact match	aa_j_v	fisher_cutoff=0.001, positive_cutoff=0.5, wilcox_cutoff=0.001	0.89
Exact match	aa_v	fisher_cutoff=0.001, positive_cutoff=0.5, wilcox_cutoff=0.001	0.89
Exact match	aa_j_v	fisher_cutoff=0.001, positive_cutoff=0.5, wilcox_cutoff=0.01	0.89
Exact match	aa_v	fisher_cutoff=0.001, positive_cutoff=0.5, wilcox_cutoff=0.01	0.89
Exact match	aa_j_v	fisher_cutoff=0.001, positive_cutoff=0.5, wilcox_cutoff=0.1	0.89
Exact match	aa_v	fisher_cutoff=0.001, positive_cutoff=0.5, wilcox_cutoff=0.1	0.89
Exact match	aa_j_v	fisher_cutoff=0.01, positive_cutoff=0.5, wilcox_cutoff=1e-15	0.89
Exact match	aa_v	fisher_cutoff=0.01, positive_cutoff=0.5, wilcox_cutoff=1e-15	0.89
Exact match	aa_j_v	fisher_cutoff=0.01, positive_cutoff=0.5, wilcox_cutoff=1e-10	0.89
Exact match	aa_v	fisher_cutoff=0.01, positive_cutoff=0.5, wilcox_cutoff=1e-10	0.89
Exact match	aa_j_v	fisher_cutoff=0.01, positive_cutoff=0.5, wilcox_cutoff=1e-04	0.89
Exact match	aa_v	fisher_cutoff=0.01, positive_cutoff=0.5, wilcox_cutoff=1e-04	0.89
Exact match	aa_j_v	fisher_cutoff=0.01, positive_cutoff=0.5, wilcox_cutoff=0.001	0.89
Exact match	aa_v	fisher_cutoff=0.01, positive_cutoff=0.5, wilcox_cutoff=0.001	0.89
Exact match	aa_j_v	fisher_cutoff=0.01, positive_cutoff=0.5, wilcox_cutoff=0.01	0.89
Exact match	aa_v	fisher_cutoff=0.01, positive_cutoff=0.5, wilcox_cutoff=0.01	0.89
Exact match	aa_j_v	fisher_cutoff=0.01, positive_cutoff=0.5, wilcox_cutoff=0.1	0.89
Exact match	aa_v	fisher_cutoff=0.01, positive_cutoff=0.5, wilcox_cutoff=0.1	0.89
Exact match	aa_j_v	fisher_cutoff=0.1, positive_cutoff=0.5, wilcox_cutoff=1e-15	0.89
Exact match	aa_v	fisher_cutoff=0.1, positive_cutoff=0.5, wilcox_cutoff=1e-15	0.89
Exact match	aa_j_v	fisher_cutoff=0.1, positive_cutoff=0.5, wilcox_cutoff=1e-10	0.89
Exact match	aa_v	fisher_cutoff=0.1, positive_cutoff=0.5, wilcox_cutoff=1e-10	0.89
Exact match	aa_j_v	fisher_cutoff=0.1, positive_cutoff=0.5, wilcox_cutoff=1e-04	0.89
Exact match	aa_v	fisher_cutoff=0.1, positive_cutoff=0.5, wilcox_cutoff=1e-04	0.89
Exact match	aa_j_v	fisher_cutoff=0.1, positive_cutoff=0.5, wilcox_cutoff=0.001	0.89
Exact match	aa_v	fisher_cutoff=0.1, positive_cutoff=0.5, wilcox_cutoff=0.001	0.89
Exact match	aa_j_v	fisher_cutoff=0.1, positive_cutoff=0.5, wilcox_cutoff=0.01	0.89
Exact match	aa_v	fisher_cutoff=0.1, positive_cutoff=0.5, wilcox_cutoff=0.01	0.89
Exact match	aa_j_v	fisher_cutoff=0.1, positive_cutoff=0.5, wilcox_cutoff=0.1	0.89
Exact match	aa_v	fisher_cutoff=0.1, positive_cutoff=0.5, wilcox_cutoff=0.1	0.89
Exact match	aa_j_v	fisher_cutoff=0.001, positive_cutoff=0.1, wilcox_cutoff=0.001	0.88
Exact match	aa_v	fisher_cutoff=0.001, positive_cutoff=0.1, wilcox_cutoff=0.001	0.88
Exact match	aa_j_v	fisher_cutoff=0.001, positive_cutoff=0.1, wilcox_cutoff=0.01	0.88
Exact match	aa_v	fisher_cutoff=0.001, positive_cutoff=0.1, wilcox_cutoff=0.01	0.88
Exact match	aa_j_v	fisher_cutoff=0.001, positive_cutoff=0.1, wilcox_cutoff=0.1	0.88
Exact match	aa_v	fisher_cutoff=0.001, positive_cutoff=0.1, wilcox_cutoff=0.1	0.88
Exact match	aa_j_v	fisher_cutoff=0.01, positive_cutoff=0.1, wilcox_cutoff=0.001	0.88
Exact match	aa_v	fisher_cutoff=0.01, positive_cutoff=0.1, wilcox_cutoff=0.001	0.88
Exact match	aa_j_v	fisher_cutoff=0.1, positive_cutoff=0.1, wilcox_cutoff=0.001	0.88
Exact match	aa_v	fisher_cutoff=0.1, positive_cutoff=0.1, wilcox_cutoff=0.001	0.88
Exact match	aa	fisher_cutoff=1e-15, positive_cutoff=0.75, wilcox_cutoff=1e-15	0.87
Exact match	aa_j	fisher_cutoff=1e-15, positive_cutoff=0.75, wilcox_cutoff=1e-15	0.87
Exact match	aa	fisher_cutoff=1e-15, positive_cutoff=0.75, wilcox_cutoff=1e-10	0.87
Exact match	aa_j	fisher_cutoff=1e-15, positive_cutoff=0.75, wilcox_cutoff=1e-10	0.87
Exact match	aa	fisher_cutoff=1e-15, positive_cutoff=0.75, wilcox_cutoff=1e-04	0.87
Exact match	aa_j	fisher_cutoff=1e-15, positive_cutoff=0.75, wilcox_cutoff=1e-04	0.87
Exact match	aa	fisher_cutoff=1e-15, positive_cutoff=0.75, wilcox_cutoff=0.001	0.87
Exact match	aa_j	fisher_cutoff=1e-15, positive_cutoff=0.75, wilcox_cutoff=0.001	0.87
Exact match	aa	fisher_cutoff=1e-15, positive_cutoff=0.75, wilcox_cutoff=0.01	0.87
Exact match	aa_j	fisher_cutoff=1e-15, positive_cutoff=0.75, wilcox_cutoff=0.01	0.87
Exact match	aa	fisher_cutoff=1e-15, positive_cutoff=0.75, wilcox_cutoff=0.1	0.87
Exact match	aa_j	fisher_cutoff=1e-15, positive_cutoff=0.75, wilcox_cutoff=0.1	0.87
Exact match	aa	fisher_cutoff=1e-10, positive_cutoff=0.75, wilcox_cutoff=1e-15	0.87
Exact match	aa_j	fisher_cutoff=1e-10, positive_cutoff=0.75, wilcox_cutoff=1e-15	0.87
Exact match	aa	fisher_cutoff=1e-10, positive_cutoff=0.75, wilcox_cutoff=1e-10	0.87
Exact match	aa_j	fisher_cutoff=1e-10, positive_cutoff=0.75, wilcox_cutoff=1e-10	0.87
Exact match	aa	fisher_cutoff=1e-10, positive_cutoff=0.75, wilcox_cutoff=1e-04	0.87
Exact match	aa_j	fisher_cutoff=1e-10, positive_cutoff=0.75, wilcox_cutoff=1e-04	0.87
Exact match	aa	fisher_cutoff=1e-10, positive_cutoff=0.75, wilcox_cutoff=0.001	0.87
Exact match	aa_j	fisher_cutoff=1e-10, positive_cutoff=0.75, wilcox_cutoff=0.001	0.87
Exact match	aa	fisher_cutoff=1e-10, positive_cutoff=0.75, wilcox_cutoff=0.01	0.87
Exact match	aa_j	fisher_cutoff=1e-10, positive_cutoff=0.75, wilcox_cutoff=0.01	0.87
Exact match	aa	fisher_cutoff=1e-10, positive_cutoff=0.75, wilcox_cutoff=0.1	0.87
Exact match	aa_j	fisher_cutoff=1e-10, positive_cutoff=0.75, wilcox_cutoff=0.1	0.87
Exact match	aa	fisher_cutoff=1e-04, positive_cutoff=0.75, wilcox_cutoff=1e-15	0.87
Exact match	aa_j	fisher_cutoff=1e-04, positive_cutoff=0.75, wilcox_cutoff=1e-15	0.87
Exact match	aa	fisher_cutoff=1e-04, positive_cutoff=0.75, wilcox_cutoff=1e-10	0.87
Exact match	aa_j	fisher_cutoff=1e-04, positive_cutoff=0.75, wilcox_cutoff=1e-10	0.87
Exact match	aa	fisher_cutoff=1e-04, positive_cutoff=0.75, wilcox_cutoff=1e-04	0.87
Exact match	aa_j	fisher_cutoff=1e-04, positive_cutoff=0.75, wilcox_cutoff=1e-04	0.87
Exact match	aa	fisher_cutoff=1e-04, positive_cutoff=0.75, wilcox_cutoff=0.001	0.87
Exact match	aa_j	fisher_cutoff=1e-04, positive_cutoff=0.75, wilcox_cutoff=0.001	0.87
Exact match	aa	fisher_cutoff=1e-04, positive_cutoff=0.75, wilcox_cutoff=0.01	0.87
Exact match	aa_j	fisher_cutoff=1e-04, positive_cutoff=0.75, wilcox_cutoff=0.01	0.87
Exact match	aa	fisher_cutoff=1e-04, positive_cutoff=0.75, wilcox_cutoff=0.1	0.87
Exact match	aa_j	fisher_cutoff=1e-04, positive_cutoff=0.75, wilcox_cutoff=0.1	0.87
Exact match	aa	fisher_cutoff=0.001, positive_cutoff=0.75, wilcox_cutoff=1e-15	0.87
Exact match	aa_j	fisher_cutoff=0.001, positive_cutoff=0.75, wilcox_cutoff=1e-15	0.87
Exact match	aa	fisher_cutoff=0.001, positive_cutoff=0.75, wilcox_cutoff=1e-10	0.87
Exact match	aa_j	fisher_cutoff=0.001, positive_cutoff=0.75, wilcox_cutoff=1e-10	0.87
Exact match	aa	fisher_cutoff=0.001, positive_cutoff=0.75, wilcox_cutoff=1e-04	0.87
Exact match	aa_j	fisher_cutoff=0.001, positive_cutoff=0.75, wilcox_cutoff=1e-04	0.87
Exact match	aa	fisher_cutoff=0.001, positive_cutoff=0.75, wilcox_cutoff=0.001	0.87
Exact match	aa_j	fisher_cutoff=0.001, positive_cutoff=0.75, wilcox_cutoff=0.001	0.87
Exact match	aa	fisher_cutoff=0.001, positive_cutoff=0.75, wilcox_cutoff=0.01	0.87
Exact match	aa_j	fisher_cutoff=0.001, positive_cutoff=0.75, wilcox_cutoff=0.01	0.87
Exact match	aa	fisher_cutoff=0.001, positive_cutoff=0.75, wilcox_cutoff=0.1	0.87
Exact match	aa_j	fisher_cutoff=0.001, positive_cutoff=0.75, wilcox_cutoff=0.1	0.87
Exact match	aa	fisher_cutoff=0.01, positive_cutoff=0.75, wilcox_cutoff=1e-15	0.87
Exact match	aa_j	fisher_cutoff=0.01, positive_cutoff=0.75, wilcox_cutoff=1e-15	0.87
Exact match	aa	fisher_cutoff=0.01, positive_cutoff=0.75, wilcox_cutoff=1e-10	0.87
Exact match	aa_j	fisher_cutoff=0.01, positive_cutoff=0.75, wilcox_cutoff=1e-10	0.87
Exact match	aa	fisher_cutoff=0.01, positive_cutoff=0.75, wilcox_cutoff=1e-04	0.87
Exact match	aa_j	fisher_cutoff=0.01, positive_cutoff=0.75, wilcox_cutoff=1e-04	0.87
Exact match	aa	fisher_cutoff=0.01, positive_cutoff=0.75, wilcox_cutoff=0.001	0.87
Exact match	aa_j	fisher_cutoff=0.01, positive_cutoff=0.75, wilcox_cutoff=0.001	0.87
Exact match	aa	fisher_cutoff=0.01, positive_cutoff=0.75, wilcox_cutoff=0.01	0.87
Exact match	aa_j	fisher_cutoff=0.01, positive_cutoff=0.75, wilcox_cutoff=0.01	0.87
Exact match	aa	fisher_cutoff=0.01, positive_cutoff=0.75, wilcox_cutoff=0.1	0.87
Exact match	aa_j	fisher_cutoff=0.01, positive_cutoff=0.75, wilcox_cutoff=0.1	0.87
Exact match	aa	fisher_cutoff=0.1, positive_cutoff=0.75, wilcox_cutoff=1e-15	0.87
Exact match	aa_j	fisher_cutoff=0.1, positive_cutoff=0.75, wilcox_cutoff=1e-15	0.87
Exact match	aa	fisher_cutoff=0.1, positive_cutoff=0.75, wilcox_cutoff=1e-10	0.87
Exact match	aa_j	fisher_cutoff=0.1, positive_cutoff=0.75, wilcox_cutoff=1e-10	0.87
Exact match	aa	fisher_cutoff=0.1, positive_cutoff=0.75, wilcox_cutoff=1e-04	0.87
Exact match	aa_j	fisher_cutoff=0.1, positive_cutoff=0.75, wilcox_cutoff=1e-04	0.87
Exact match	aa	fisher_cutoff=0.1, positive_cutoff=0.75, wilcox_cutoff=0.001	0.87
Exact match	aa_j	fisher_cutoff=0.1, positive_cutoff=0.75, wilcox_cutoff=0.001	0.87
Exact match	aa	fisher_cutoff=0.1, positive_cutoff=0.75, wilcox_cutoff=0.01	0.87
Exact match	aa_j	fisher_cutoff=0.1, positive_cutoff=0.75, wilcox_cutoff=0.01	0.87
Exact match	aa	fisher_cutoff=0.1, positive_cutoff=0.75, wilcox_cutoff=0.1	0.87
Exact match	aa_j	fisher_cutoff=0.1, positive_cutoff=0.75, wilcox_cutoff=0.1	0.87
Exact match	aa	fisher_cutoff=1e-15, positive_cutoff=0.5, wilcox_cutoff=1e-15	0.87
Exact match	aa_j	fisher_cutoff=1e-15, positive_cutoff=0.5, wilcox_cutoff=1e-15	0.87
Exact match	aa	fisher_cutoff=1e-15, positive_cutoff=0.5, wilcox_cutoff=1e-10	0.87
Exact match	aa_j	fisher_cutoff=1e-15, positive_cutoff=0.5, wilcox_cutoff=1e-10	0.87
Exact match	aa	fisher_cutoff=1e-15, positive_cutoff=0.5, wilcox_cutoff=1e-04	0.87
Exact match	aa_j	fisher_cutoff=1e-15, positive_cutoff=0.5, wilcox_cutoff=1e-04	0.87
Exact match	aa	fisher_cutoff=1e-15, positive_cutoff=0.5, wilcox_cutoff=0.001	0.87
Exact match	aa_j	fisher_cutoff=1e-15, positive_cutoff=0.5, wilcox_cutoff=0.001	0.87
Exact match	aa	fisher_cutoff=1e-15, positive_cutoff=0.5, wilcox_cutoff=0.01	0.87
Exact match	aa_j	fisher_cutoff=1e-15, positive_cutoff=0.5, wilcox_cutoff=0.01	0.87
Exact match	aa	fisher_cutoff=1e-15, positive_cutoff=0.5, wilcox_cutoff=0.1	0.87
Exact match	aa_j	fisher_cutoff=1e-15, positive_cutoff=0.5, wilcox_cutoff=0.1	0.87
Exact match	aa	fisher_cutoff=1e-10, positive_cutoff=0.5, wilcox_cutoff=1e-15	0.87
Exact match	aa_j	fisher_cutoff=1e-10, positive_cutoff=0.5, wilcox_cutoff=1e-15	0.87
Exact match	aa	fisher_cutoff=1e-10, positive_cutoff=0.5, wilcox_cutoff=1e-10	0.87
Exact match	aa_j	fisher_cutoff=1e-10, positive_cutoff=0.5, wilcox_cutoff=1e-10	0.87
Exact match	aa	fisher_cutoff=1e-10, positive_cutoff=0.5, wilcox_cutoff=1e-04	0.87
Exact match	aa_j	fisher_cutoff=1e-10, positive_cutoff=0.5, wilcox_cutoff=1e-04	0.87
Exact match	aa	fisher_cutoff=1e-10, positive_cutoff=0.5, wilcox_cutoff=0.001	0.87
Exact match	aa_j	fisher_cutoff=1e-10, positive_cutoff=0.5, wilcox_cutoff=0.001	0.87
Exact match	aa	fisher_cutoff=1e-10, positive_cutoff=0.5, wilcox_cutoff=0.01	0.87
Exact match	aa_j	fisher_cutoff=1e-10, positive_cutoff=0.5, wilcox_cutoff=0.01	0.87
Exact match	aa	fisher_cutoff=1e-10, positive_cutoff=0.5, wilcox_cutoff=0.1	0.87
Exact match	aa_j	fisher_cutoff=1e-10, positive_cutoff=0.5, wilcox_cutoff=0.1	0.87
Exact match	aa	fisher_cutoff=1e-04, positive_cutoff=0.5, wilcox_cutoff=1e-15	0.87
Exact match	aa_j	fisher_cutoff=1e-04, positive_cutoff=0.5, wilcox_cutoff=1e-15	0.87
Exact match	aa	fisher_cutoff=1e-04, positive_cutoff=0.5, wilcox_cutoff=1e-10	0.87
Exact match	aa_j	fisher_cutoff=1e-04, positive_cutoff=0.5, wilcox_cutoff=1e-10	0.87
Exact match	aa	fisher_cutoff=1e-04, positive_cutoff=0.5, wilcox_cutoff=1e-04	0.87
Exact match	aa_j	fisher_cutoff=1e-04, positive_cutoff=0.5, wilcox_cutoff=1e-04	0.87
Exact match	aa	fisher_cutoff=1e-04, positive_cutoff=0.5, wilcox_cutoff=0.001	0.87
Exact match	aa_j	fisher_cutoff=1e-04, positive_cutoff=0.5, wilcox_cutoff=0.001	0.87
Exact match	aa	fisher_cutoff=1e-04, positive_cutoff=0.5, wilcox_cutoff=0.01	0.87
Exact match	aa_j	fisher_cutoff=1e-04, positive_cutoff=0.5, wilcox_cutoff=0.01	0.87
Exact match	aa	fisher_cutoff=1e-04, positive_cutoff=0.5, wilcox_cutoff=0.1	0.87
Exact match	aa_j	fisher_cutoff=1e-04, positive_cutoff=0.5, wilcox_cutoff=0.1	0.87
Exact match	aa	fisher_cutoff=0.001, positive_cutoff=0.5, wilcox_cutoff=1e-15	0.87
Exact match	aa_j	fisher_cutoff=0.001, positive_cutoff=0.5, wilcox_cutoff=1e-15	0.87
Exact match	aa	fisher_cutoff=0.001, positive_cutoff=0.5, wilcox_cutoff=1e-10	0.87
Exact match	aa_j	fisher_cutoff=0.001, positive_cutoff=0.5, wilcox_cutoff=1e-10	0.87
Exact match	aa	fisher_cutoff=0.001, positive_cutoff=0.5, wilcox_cutoff=1e-04	0.87
Exact match	aa_j	fisher_cutoff=0.001, positive_cutoff=0.5, wilcox_cutoff=1e-04	0.87
Exact match	aa	fisher_cutoff=0.001, positive_cutoff=0.5, wilcox_cutoff=0.001	0.87
Exact match	aa_j	fisher_cutoff=0.001, positive_cutoff=0.5, wilcox_cutoff=0.001	0.87
Exact match	aa	fisher_cutoff=0.001, positive_cutoff=0.5, wilcox_cutoff=0.01	0.87
Exact match	aa_j	fisher_cutoff=0.001, positive_cutoff=0.5, wilcox_cutoff=0.01	0.87
Exact match	aa	fisher_cutoff=0.001, positive_cutoff=0.5, wilcox_cutoff=0.1	0.87
Exact match	aa_j	fisher_cutoff=0.001, positive_cutoff=0.5, wilcox_cutoff=0.1	0.87
Exact match	aa	fisher_cutoff=0.01, positive_cutoff=0.5, wilcox_cutoff=1e-15	0.87
Exact match	aa_j	fisher_cutoff=0.01, positive_cutoff=0.5, wilcox_cutoff=1e-15	0.87
Exact match	aa	fisher_cutoff=0.01, positive_cutoff=0.5, wilcox_cutoff=1e-10	0.87
Exact match	aa_j	fisher_cutoff=0.01, positive_cutoff=0.5, wilcox_cutoff=1e-10	0.87
Exact match	aa	fisher_cutoff=0.01, positive_cutoff=0.5, wilcox_cutoff=1e-04	0.87
Exact match	aa_j	fisher_cutoff=0.01, positive_cutoff=0.5, wilcox_cutoff=1e-04	0.87
Exact match	aa	fisher_cutoff=0.01, positive_cutoff=0.5, wilcox_cutoff=0.001	0.87
Exact match	aa_j	fisher_cutoff=0.01, positive_cutoff=0.5, wilcox_cutoff=0.001	0.87
Exact match	aa	fisher_cutoff=0.01, positive_cutoff=0.5, wilcox_cutoff=0.01	0.87
Exact match	aa_j	fisher_cutoff=0.01, positive_cutoff=0.5, wilcox_cutoff=0.01	0.87
Exact match	aa	fisher_cutoff=0.01, positive_cutoff=0.5, wilcox_cutoff=0.1	0.87
Exact match	aa_j	fisher_cutoff=0.01, positive_cutoff=0.5, wilcox_cutoff=0.1	0.87
Exact match	aa	fisher_cutoff=0.1, positive_cutoff=0.5, wilcox_cutoff=1e-15	0.87
Exact match	aa_j	fisher_cutoff=0.1, positive_cutoff=0.5, wilcox_cutoff=1e-15	0.87
Exact match	aa	fisher_cutoff=0.1, positive_cutoff=0.5, wilcox_cutoff=1e-10	0.87
Exact match	aa_j	fisher_cutoff=0.1, positive_cutoff=0.5, wilcox_cutoff=1e-10	0.87
Exact match	aa	fisher_cutoff=0.1, positive_cutoff=0.5, wilcox_cutoff=1e-04	0.87
Exact match	aa_j	fisher_cutoff=0.1, positive_cutoff=0.5, wilcox_cutoff=1e-04	0.87
Exact match	aa	fisher_cutoff=0.1, positive_cutoff=0.5, wilcox_cutoff=0.001	0.87
Exact match	aa_j	fisher_cutoff=0.1, positive_cutoff=0.5, wilcox_cutoff=0.001	0.87
Exact match	aa	fisher_cutoff=0.1, positive_cutoff=0.5, wilcox_cutoff=0.01	0.87
Exact match	aa_j	fisher_cutoff=0.1, positive_cutoff=0.5, wilcox_cutoff=0.01	0.87
Exact match	aa	fisher_cutoff=0.1, positive_cutoff=0.5, wilcox_cutoff=0.1	0.87
Exact match	aa_j	fisher_cutoff=0.1, positive_cutoff=0.5, wilcox_cutoff=0.1	0.87
Exact match	aa_j_v	fisher_cutoff=0.01, positive_cutoff=0.1, wilcox_cutoff=0.01	0.87
Exact match	aa_v	fisher_cutoff=0.01, positive_cutoff=0.1, wilcox_cutoff=0.01	0.87
Exact match	aa_j_v	fisher_cutoff=0.01, positive_cutoff=0.1, wilcox_cutoff=0.1	0.87
Exact match	aa_v	fisher_cutoff=0.01, positive_cutoff=0.1, wilcox_cutoff=0.1	0.87
Exact match	aa_j_v	fisher_cutoff=0.1, positive_cutoff=0.1, wilcox_cutoff=0.01	0.87
Exact match	aa_v	fisher_cutoff=0.1, positive_cutoff=0.1, wilcox_cutoff=0.01	0.87
Exact match	aa_j_v	fisher_cutoff=0.1, positive_cutoff=0.1, wilcox_cutoff=0.1	0.87
Exact match	aa_v	fisher_cutoff=0.1, positive_cutoff=0.1, wilcox_cutoff=0.1	0.87
Exact match	aa_v	fisher_cutoff=1e-15, positive_cutoff=0.1, wilcox_cutoff=1e-15	0.24
Exact match	aa_v	fisher_cutoff=1e-10, positive_cutoff=0.1, wilcox_cutoff=1e-15	0.24
Exact match	aa_v	fisher_cutoff=1e-04, positive_cutoff=0.1, wilcox_cutoff=1e-15	0.24
Exact match	aa_v	fisher_cutoff=0.001, positive_cutoff=0.1, wilcox_cutoff=1e-15	0.24
Exact match	aa_v	fisher_cutoff=0.01, positive_cutoff=0.1, wilcox_cutoff=1e-15	0.24
Exact match	aa_v	fisher_cutoff=0.1, positive_cutoff=0.1, wilcox_cutoff=1e-15	0.24
Exact match	aa_j_v	fisher_cutoff=1e-15, positive_cutoff=0.75, wilcox_cutoff=1e-15	0.21
Exact match	aa_v	fisher_cutoff=1e-15, positive_cutoff=0.75, wilcox_cutoff=1e-15	0.21
Exact match	aa_j_v	fisher_cutoff=1e-15, positive_cutoff=0.75, wilcox_cutoff=1e-10	0.21
Exact match	aa_v	fisher_cutoff=1e-15, positive_cutoff=0.75, wilcox_cutoff=1e-10	0.21
Exact match	aa_j_v	fisher_cutoff=1e-15, positive_cutoff=0.75, wilcox_cutoff=1e-04	0.21
Exact match	aa_v	fisher_cutoff=1e-15, positive_cutoff=0.75, wilcox_cutoff=1e-04	0.21
Exact match	aa_j_v	fisher_cutoff=1e-15, positive_cutoff=0.75, wilcox_cutoff=0.001	0.21
Exact match	aa_v	fisher_cutoff=1e-15, positive_cutoff=0.75, wilcox_cutoff=0.001	0.21
Exact match	aa_j_v	fisher_cutoff=1e-15, positive_cutoff=0.75, wilcox_cutoff=0.01	0.21
Exact match	aa_v	fisher_cutoff=1e-15, positive_cutoff=0.75, wilcox_cutoff=0.01	0.21
Exact match	aa_j_v	fisher_cutoff=1e-15, positive_cutoff=0.75, wilcox_cutoff=0.1	0.21
Exact match	aa_v	fisher_cutoff=1e-15, positive_cutoff=0.75, wilcox_cutoff=0.1	0.21
Exact match	aa_j_v	fisher_cutoff=1e-10, positive_cutoff=0.75, wilcox_cutoff=1e-15	0.21
Exact match	aa_v	fisher_cutoff=1e-10, positive_cutoff=0.75, wilcox_cutoff=1e-15	0.21
Exact match	aa_j_v	fisher_cutoff=1e-10, positive_cutoff=0.75, wilcox_cutoff=1e-10	0.21
Exact match	aa_v	fisher_cutoff=1e-10, positive_cutoff=0.75, wilcox_cutoff=1e-10	0.21
Exact match	aa_j_v	fisher_cutoff=1e-10, positive_cutoff=0.75, wilcox_cutoff=1e-04	0.21
Exact match	aa_v	fisher_cutoff=1e-10, positive_cutoff=0.75, wilcox_cutoff=1e-04	0.21
Exact match	aa_j_v	fisher_cutoff=1e-10, positive_cutoff=0.75, wilcox_cutoff=0.001	0.21
Exact match	aa_v	fisher_cutoff=1e-10, positive_cutoff=0.75, wilcox_cutoff=0.001	0.21
Exact match	aa_j_v	fisher_cutoff=1e-10, positive_cutoff=0.75, wilcox_cutoff=0.01	0.21
Exact match	aa_v	fisher_cutoff=1e-10, positive_cutoff=0.75, wilcox_cutoff=0.01	0.21
Exact match	aa_j_v	fisher_cutoff=1e-10, positive_cutoff=0.75, wilcox_cutoff=0.1	0.21
Exact match	aa_v	fisher_cutoff=1e-10, positive_cutoff=0.75, wilcox_cutoff=0.1	0.21
Exact match	aa_j_v	fisher_cutoff=1e-04, positive_cutoff=0.75, wilcox_cutoff=1e-15	0.21
Exact match	aa_v	fisher_cutoff=1e-04, positive_cutoff=0.75, wilcox_cutoff=1e-15	0.21
Exact match	aa_j_v	fisher_cutoff=1e-04, positive_cutoff=0.75, wilcox_cutoff=1e-10	0.21
Exact match	aa_v	fisher_cutoff=1e-04, positive_cutoff=0.75, wilcox_cutoff=1e-10	0.21
Exact match	aa_j_v	fisher_cutoff=1e-04, positive_cutoff=0.75, wilcox_cutoff=1e-04	0.21
Exact match	aa_v	fisher_cutoff=1e-04, positive_cutoff=0.75, wilcox_cutoff=1e-04	0.21
Exact match	aa_j_v	fisher_cutoff=1e-04, positive_cutoff=0.75, wilcox_cutoff=0.001	0.21
Exact match	aa_v	fisher_cutoff=1e-04, positive_cutoff=0.75, wilcox_cutoff=0.001	0.21
Exact match	aa_j_v	fisher_cutoff=1e-04, positive_cutoff=0.75, wilcox_cutoff=0.01	0.21
Exact match	aa_v	fisher_cutoff=1e-04, positive_cutoff=0.75, wilcox_cutoff=0.01	0.21
Exact match	aa_j_v	fisher_cutoff=1e-04, positive_cutoff=0.75, wilcox_cutoff=0.1	0.21
Exact match	aa_v	fisher_cutoff=1e-04, positive_cutoff=0.75, wilcox_cutoff=0.1	0.21
Exact match	aa_j_v	fisher_cutoff=0.001, positive_cutoff=0.75, wilcox_cutoff=1e-15	0.21
Exact match	aa_v	fisher_cutoff=0.001, positive_cutoff=0.75, wilcox_cutoff=1e-15	0.21
Exact match	aa_j_v	fisher_cutoff=0.001, positive_cutoff=0.75, wilcox_cutoff=1e-10	0.21
Exact match	aa_v	fisher_cutoff=0.001, positive_cutoff=0.75, wilcox_cutoff=1e-10	0.21
Exact match	aa_j_v	fisher_cutoff=0.001, positive_cutoff=0.75, wilcox_cutoff=1e-04	0.21
Exact match	aa_v	fisher_cutoff=0.001, positive_cutoff=0.75, wilcox_cutoff=1e-04	0.21
Exact match	aa_j_v	fisher_cutoff=0.001, positive_cutoff=0.75, wilcox_cutoff=0.001	0.21
Exact match	aa_v	fisher_cutoff=0.001, positive_cutoff=0.75, wilcox_cutoff=0.001	0.21
Exact match	aa_j_v	fisher_cutoff=0.001, positive_cutoff=0.75, wilcox_cutoff=0.01	0.21
Exact match	aa_v	fisher_cutoff=0.001, positive_cutoff=0.75, wilcox_cutoff=0.01	0.21
Exact match	aa_j_v	fisher_cutoff=0.001, positive_cutoff=0.75, wilcox_cutoff=0.1	0.21
Exact match	aa_v	fisher_cutoff=0.001, positive_cutoff=0.75, wilcox_cutoff=0.1	0.21
Exact match	aa_j_v	fisher_cutoff=0.01, positive_cutoff=0.75, wilcox_cutoff=1e-15	0.21
Exact match	aa_v	fisher_cutoff=0.01, positive_cutoff=0.75, wilcox_cutoff=1e-15	0.21
Exact match	aa_j_v	fisher_cutoff=0.01, positive_cutoff=0.75, wilcox_cutoff=1e-10	0.21
Exact match	aa_v	fisher_cutoff=0.01, positive_cutoff=0.75, wilcox_cutoff=1e-10	0.21
Exact match	aa_j_v	fisher_cutoff=0.01, positive_cutoff=0.75, wilcox_cutoff=1e-04	0.21
Exact match	aa_v	fisher_cutoff=0.01, positive_cutoff=0.75, wilcox_cutoff=1e-04	0.21
Exact match	aa_j_v	fisher_cutoff=0.01, positive_cutoff=0.75, wilcox_cutoff=0.001	0.21
Exact match	aa_v	fisher_cutoff=0.01, positive_cutoff=0.75, wilcox_cutoff=0.001	0.21
Exact match	aa_j_v	fisher_cutoff=0.01, positive_cutoff=0.75, wilcox_cutoff=0.01	0.21
Exact match	aa_v	fisher_cutoff=0.01, positive_cutoff=0.75, wilcox_cutoff=0.01	0.21
Exact match	aa_j_v	fisher_cutoff=0.01, positive_cutoff=0.75, wilcox_cutoff=0.1	0.21
Exact match	aa_v	fisher_cutoff=0.01, positive_cutoff=0.75, wilcox_cutoff=0.1	0.21
Exact match	aa_j_v	fisher_cutoff=0.1, positive_cutoff=0.75, wilcox_cutoff=1e-15	0.21
Exact match	aa_v	fisher_cutoff=0.1, positive_cutoff=0.75, wilcox_cutoff=1e-15	0.21
Exact match	aa_j_v	fisher_cutoff=0.1, positive_cutoff=0.75, wilcox_cutoff=1e-10	0.21
Exact match	aa_v	fisher_cutoff=0.1, positive_cutoff=0.75, wilcox_cutoff=1e-10	0.21
Exact match	aa_j_v	fisher_cutoff=0.1, positive_cutoff=0.75, wilcox_cutoff=1e-04	0.21
Exact match	aa_v	fisher_cutoff=0.1, positive_cutoff=0.75, wilcox_cutoff=1e-04	0.21
Exact match	aa_j_v	fisher_cutoff=0.1, positive_cutoff=0.75, wilcox_cutoff=0.001	0.21
Exact match	aa_v	fisher_cutoff=0.1, positive_cutoff=0.75, wilcox_cutoff=0.001	0.21
Exact match	aa_j_v	fisher_cutoff=0.1, positive_cutoff=0.75, wilcox_cutoff=0.01	0.21
Exact match	aa_v	fisher_cutoff=0.1, positive_cutoff=0.75, wilcox_cutoff=0.01	0.21
Exact match	aa_j_v	fisher_cutoff=0.1, positive_cutoff=0.75, wilcox_cutoff=0.1	0.21
Exact match	aa_v	fisher_cutoff=0.1, positive_cutoff=0.75, wilcox_cutoff=0.1	0.21
Exact match	aa_j_v	fisher_cutoff=1e-15, positive_cutoff=0.1, wilcox_cutoff=1e-15	0.21
Exact match	aa_j_v	fisher_cutoff=1e-10, positive_cutoff=0.1, wilcox_cutoff=1e-15	0.21
Exact match	aa_j_v	fisher_cutoff=1e-04, positive_cutoff=0.1, wilcox_cutoff=1e-15	0.21
Exact match	aa_j_v	fisher_cutoff=0.001, positive_cutoff=0.1, wilcox_cutoff=1e-15	0.21
Exact match	aa_j_v	fisher_cutoff=0.01, positive_cutoff=0.1, wilcox_cutoff=1e-15	0.21
Exact match	aa_j_v	fisher_cutoff=0.1, positive_cutoff=0.1, wilcox_cutoff=1e-15	0.21
Exact match	aa_j_v	fisher_cutoff=1e-04, positive_cutoff=0.1, wilcox_cutoff=1e-10	0.15
Exact match	aa_j_v	fisher_cutoff=0.001, positive_cutoff=0.1, wilcox_cutoff=1e-10	0.15
Exact match	aa_j_v	fisher_cutoff=0.01, positive_cutoff=0.1, wilcox_cutoff=1e-10	0.15
Exact match	aa_j_v	fisher_cutoff=0.1, positive_cutoff=0.1, wilcox_cutoff=1e-10	0.15
Exact match	aa_j_v	fisher_cutoff=1e-15, positive_cutoff=0.1, wilcox_cutoff=1e-10	0.14
Exact match	aa_v	fisher_cutoff=1e-15, positive_cutoff=0.1, wilcox_cutoff=1e-10	0.14
Exact match	aa_j_v	fisher_cutoff=1e-15, positive_cutoff=0.1, wilcox_cutoff=1e-04	0.14
Exact match	aa_v	fisher_cutoff=1e-15, positive_cutoff=0.1, wilcox_cutoff=1e-04	0.14
Exact match	aa_j_v	fisher_cutoff=1e-15, positive_cutoff=0.1, wilcox_cutoff=0.001	0.14
Exact match	aa_v	fisher_cutoff=1e-15, positive_cutoff=0.1, wilcox_cutoff=0.001	0.14
Exact match	aa_j_v	fisher_cutoff=1e-15, positive_cutoff=0.1, wilcox_cutoff=0.01	0.14
Exact match	aa_v	fisher_cutoff=1e-15, positive_cutoff=0.1, wilcox_cutoff=0.01	0.14
Exact match	aa_j_v	fisher_cutoff=1e-15, positive_cutoff=0.1, wilcox_cutoff=0.1	0.14
Exact match	aa_v	fisher_cutoff=1e-15, positive_cutoff=0.1, wilcox_cutoff=0.1	0.14
Exact match	aa_v	fisher_cutoff=1e-04, positive_cutoff=0.1, wilcox_cutoff=1e-10	0.14
Exact match	aa_v	fisher_cutoff=0.001, positive_cutoff=0.1, wilcox_cutoff=1e-10	0.14
Exact match	aa_v	fisher_cutoff=0.01, positive_cutoff=0.1, wilcox_cutoff=1e-10	0.14
Exact match	aa_v	fisher_cutoff=0.1, positive_cutoff=0.1, wilcox_cutoff=1e-10	0.14
Exact match	aa_j_v	fisher_cutoff=1e-10, positive_cutoff=0.1, wilcox_cutoff=1e-10	0.13
Exact match	aa_v	fisher_cutoff=1e-10, positive_cutoff=0.1, wilcox_cutoff=1e-10	0.13
Exact match	aa_j_v	fisher_cutoff=1e-10, positive_cutoff=0.1, wilcox_cutoff=1e-04	0.13
Exact match	aa_v	fisher_cutoff=1e-10, positive_cutoff=0.1, wilcox_cutoff=1e-04	0.13
Exact match	aa_j_v	fisher_cutoff=1e-10, positive_cutoff=0.1, wilcox_cutoff=0.001	0.13
Exact match	aa_v	fisher_cutoff=1e-10, positive_cutoff=0.1, wilcox_cutoff=0.001	0.13
Exact match	aa_j_v	fisher_cutoff=1e-10, positive_cutoff=0.1, wilcox_cutoff=0.01	0.13
Exact match	aa_v	fisher_cutoff=1e-10, positive_cutoff=0.1, wilcox_cutoff=0.01	0.13
Exact match	aa_j_v	fisher_cutoff=1e-10, positive_cutoff=0.1, wilcox_cutoff=0.1	0.13
Exact match	aa_v	fisher_cutoff=1e-10, positive_cutoff=0.1, wilcox_cutoff=0.1	0.13
Exact match	aa_j_v	fisher_cutoff=1e-04, positive_cutoff=0.1, wilcox_cutoff=1e-04	0.08
Exact match	aa_v	fisher_cutoff=1e-04, positive_cutoff=0.1, wilcox_cutoff=1e-04	0.08
Exact match	aa_j_v	fisher_cutoff=1e-04, positive_cutoff=0.1, wilcox_cutoff=0.001	0.08
Exact match	aa_v	fisher_cutoff=1e-04, positive_cutoff=0.1, wilcox_cutoff=0.001	0.08
Exact match	aa_j_v	fisher_cutoff=1e-04, positive_cutoff=0.1, wilcox_cutoff=0.01	0.08
Exact match	aa_v	fisher_cutoff=1e-04, positive_cutoff=0.1, wilcox_cutoff=0.01	0.08
Exact match	aa_j_v	fisher_cutoff=1e-04, positive_cutoff=0.1, wilcox_cutoff=0.1	0.08
Exact match	aa_v	fisher_cutoff=1e-04, positive_cutoff=0.1, wilcox_cutoff=0.1	0.08
Exact match	aa_j_v	fisher_cutoff=0.001, positive_cutoff=0.1, wilcox_cutoff=1e-04	0.08
Exact match	aa_v	fisher_cutoff=0.001, positive_cutoff=0.1, wilcox_cutoff=1e-04	0.08
Exact match	aa_j_v	fisher_cutoff=0.01, positive_cutoff=0.1, wilcox_cutoff=1e-04	0.08
Exact match	aa_v	fisher_cutoff=0.01, positive_cutoff=0.1, wilcox_cutoff=1e-04	0.08
Exact match	aa_j_v	fisher_cutoff=0.1, positive_cutoff=0.1, wilcox_cutoff=1e-04	0.08
Exact match	aa_v	fisher_cutoff=0.1, positive_cutoff=0.1, wilcox_cutoff=1e-04	0.08
