# Supplementary material for: Genomic analysis of T Cell receptors reveals lynch syndrome specific immune signatures
Source: Nat Commun. 2026 Apr 3;17:4790. doi: 10.1038/s41467-026-71243-z (PMC13219734; doi:10.1038/s41467-026-71243-z)
Supplement: Supplementary file 8 — Supplementary Data 6 [file 41467_2026_71243_MOESM8_ESM.xlsx]

## Sheet: Supplementary Data 6
Supplementary Data 6. LS previvor-associated TCR signature.
CDR3β	JB segment
CAISDRGYEQYF
CAISDSNQPQHF
CAISDSYEQYF
CAISEGETQYF
CAISESGGNQPQHF
CAISESGYEQYF
CAISESSYEQYF
CAISESTDTQYF
CAISESYEQYF
CAISGGETQYF
CAISGTGNTEAFF
CASGAYEQYF
CASGDNEQFF
CASGDSSYEQYF
CASGDSYEQYF
CASGDSYNEQFF
CASGDYEQYF
CASGEETQYF
CASGETQYF
CASGEYNEQFF
CASGGAYEQYF
CASGGETQYF
CASGGGETQYF
CASGGGNQPQHF
CASGGGTEAFF
CASGGGYEQYF
CASGGNEQFF
CASGGNQPQHF
CASGGNTEAFF
CASGGNTGELFF
CASGGNTIYF
CASGGNYGYTF
CASGGSGANVLTF
CASGGSSYEQYF
CASGGSSYNEQFF
CASGGSTDTQYF
CASGGSYEQYF
CASGGSYNEQFF
CASGGTDTQYF
CASGGTEAFF
CASGGYEQYF
CASGGYNEQFF
CASGLAGGNEQFF
CASGLAGGTDTQYF
CASGLAGTDTQYF
CASGLGETQYF
CASGLGYEQYF
CASGLNQPQHF
CASGLSSYNEQFF
CASGLSYEQYF
CASGNQPQHF
CASGNSNQPQHF
CASGNTEAFF
CASGNTGELFF
CASGNYEQYF
CASGNYGYTF
CASGQETQYF
CASGQGAYEQYF
CASGQGMNTEAFF
CASGQGNQPQHF
CASGQGNTEAFF
CASGQGNTGELFF
CASGQGPYEQYF
CASGQGTEAFF
CASGQGYEQYF
CASGQTYEQYF
CASGRDSYEQYF
CASGRDTGELFF
CASGRGNEQFF
CASGRGNTEAFF
CASGRGSSYEQYF
CASGRGTDTQYF
CASGRGTEAFF
CASGRGYEQYF
CASGRNQPQHF
CASGRNTEAFF
CASGRNYGYTF
CASGRTDTQYF
CASGRTGELFF
CASGSGANVLTF
CASGSGNTIYF
CASGSNQPQHF
CASGSNYGYTF
CASGSSGANVLTF
CASGSSYEQYF
CASGSSYNEQFF
CASGSTDTQYF
CASGSYEQYF
CASGSYNEQFF
CASGTAYEQYF
CASGTDTQYF
CASGTGAYEQYF
CASGTGELFF
CASGTGGTDTQYF
CASGTGGYEQYF
CASGTGNQPQHF
CASGTGNTEAFF
CASGTGPYEQYF
CASGTGSTDTQYF
CASGTGSYEQYF
CASGTLNTEAFF
CASGTSTDTQYF
CASGTSYEQYF
CASGTYEQYF
CASGVNTEAFF
CASGVSYEQYF
CASGYEQYF
CASGYNEQFF
CASGYSNQPQHF
CASILNTEAFF
CASIRQGNTEAFF
CASKGGSYEQYF
CASKGGTEAFF
CASKGNTEAFF
CASKGQGSYEQYF
CASKGSGANVLTF
CASKGSSYEQYF
CASKNTGELFF
CASKRNTEAFF
CASKVNTEAFF
CASNGNTGELFF
CASNQPQHF
CASNRDSNQPQHF
CASNSGANVLTF
CASRAGANVLTF
CASRAGETQYF
CASRAGGGTDTQYF
CASRAGGNQPQHF
CASRAGGPYNEQFF
CASRAGGSTDTQYF
CASRAGGSYNEQFF
CASRAGGTDTQYF
CASRAGGTEAFF
CASRAGNTEAFF
CASRAGNTIYF
CASRAGTANTGELFF
CASRAGTGNTEAFF
CASRANTEAFF
CASRANTGELFF
CASRANYGYTF
CASRAQETQYF
CASRASGSYEQYF
CASRASGTDTQYF
CASRASNQPQHF
CASRASSYNEQFF
CASRASSYNSPLHF
CASRASTDTQYF
CASRATDTQYF
CASRAYEQYF
CASRAYNEQFF
CASRDGNQPQHF
CASRDGNTEAFF
CASRDGSTDTQYF
CASRDGTYEQYF
CASRDNSYEQYF
CASRDNYGYTF
CASRDQETQYF
CASRDRAGNTIYF
CASRDRANTEAFF
CASRDRANYGYTF
CASRDRAYEQYF
CASRDRDNQPQHF
CASRDRDYEQYF
CASRDRENTEAFF
CASRDRGETQYF
CASRDRGGQPQHF
CASRDRGNEKLFF
CASRDRGNQPQHF
CASRDRGNSPLHF
CASRDRGNTEAFF
CASRDRGNTGELFF
CASRDRGRETQYF
CASRDRGRTEAFF
CASRDRGSNQPQHF
CASRDRGSYEQYF
CASRDRGTDTQYF
CASRDRGYEQYF
CASRDRGYGYTF
CASRDRLNTEAFF
CASRDRNTEAFF
CASRDRNTGELFF
CASRDRSSYEQYF
CASRDRSYEQYF
CASRDRTYEQYF
CASRDRVNTEAFF
CASRDSGANVLTF
CASRDSLNTEAFF
CASRDSMNTEAFF
CASRDSNQPQHF
CASRDSNSPLHF
CASRDSNYGYTF
CASRDSPYEQYF
CASRDSQETQYF
CASRDSSGANVLTF
CASRDSSGNTIYF
CASRDSSYEQYF
CASRDSSYNEQFF
CASRDSSYNSPLHF
CASRDSTDTQYF
CASRDSYEQYF
CASRDSYNEQFF
CASRDSYNSPLHF
CASRDSYSNQPQHF
CASRDTEAFF
CASRDTGELFF
CASRDYGYTF
CASRDYNEQFF
CASREETQYF
CASREGGTEAFF
CASREGLNTEAFF
CASREGNQPQHF
CASREGNTEAFF
CASRENTEAFF
CASRENTGELFF
CASRESGANVLTF
CASRESSGNTIYF
CASRESYEQYF
CASRETGNTEAFF
CASRETGSYEQYF
CASRETYEQYF
CASREYNEQFF
CASRFSGANVLTF
CASRFTDTQYF
CASRFTGELFF
CASRGADTQYF
CASRGAEAFF
CASRGAGELFF
CASRGAGNTIYF
CASRGANTGELFF
CASRGANYGYTF
CASRGASTDTQYF
CASRGASYEQYF
CASRGATNEKLFF
CASRGAYEQYF
CASRGDGYTF
CASRGDSNQPQHF
CASRGDSSYEQYF
CASRGDSYEQYF
CASRGDTEAFF
CASRGDTGELFF
CASRGDTQYF
CASRGDYGYTF
CASRGEKLFF
CASRGETQYF
CASRGGANTGELFF
CASRGGAYEQYF
CASRGGEKLFF
CASRGGELFF
CASRGGETQYF
CASRGGGETQYF
CASRGGGNQPQHF
CASRGGGNTEAFF
CASRGGGQETQYF
CASRGGGSYNEQFF
CASRGGGTDTQYF
CASRGGGTEAFF
CASRGGMNTEAFF
CASRGGNEQFF
CASRGGNQPQHF
CASRGGNTEAFF
CASRGGNTGELFF
CASRGGNTIYF
CASRGGQETQYF
CASRGGQNTGELFF
CASRGGSNQPQHF
CASRGGSSYEQYF
CASRGGSSYNEQFF
CASRGGSTDTQYF
CASRGGSYEQYF
CASRGGSYNEQFF
CASRGGSYNSPLHF
CASRGGTDTQYF
CASRGGTEAFF
CASRGGTGELFF
CASRGGTYEQYF
CASRGGYEQYF
CASRGGYGYTF
CASRGGYNEQFF
CASRGLAGGTDTQYF
CASRGLAGTDTQYF
CASRGLAGTGELFF
CASRGLAGVNEQFF
CASRGLAKNIQYF
CASRGLAYEQYF
CASRGLGETQYF
CASRGLNTEAFF
CASRGLNTGELFF
CASRGLQETQYF
CASRGLSYEQYF
CASRGMNTEAFF
CASRGNEKLFF
CASRGNEQFF
CASRGNSNQPQHF
CASRGNSPLHF
CASRGNSYEQYF
CASRGNTEAFF
CASRGNTGELFF
CASRGNYEQYF
CASRGNYGYTF
CASRGPEAFF
CASRGPGNTIYF
CASRGPNQPQHF
CASRGPNTEAFF
CASRGPNTGELFF
CASRGPQETQYF
CASRGPSTDTQYF
CASRGPSYEQYF
CASRGPYEQYF
CASRGPYGYTF
CASRGQENTEAFF
CASRGQETQYF
CASRGQGAYEQYF
CASRGQGDTEAFF
CASRGQGGNQPQHF
CASRGQGGQPQHF
CASRGQGGTEAFF
CASRGQGHTEAFF
CASRGQGNEKLFF
CASRGQGNQPQHF
CASRGQGNSPLHF
CASRGQGNTEAFF
CASRGQGNTGELFF
CASRGQGNYGYTF
CASRGQGSTEAFF
CASRGQGSYEQYF
CASRGQGTDTQYF
CASRGQGTEAFF
CASRGQGTGELFF
CASRGQGTYEQYF
CASRGQGYEQYF
CASRGQLNTEAFF
CASRGQMNTEAFF
CASRGQNTGELFF
CASRGQPNTEAFF
CASRGQQETQYF
CASRGQSNQPQHF
CASRGQSYEQYF
CASRGQTYEQYF
CASRGQVNQPQHF
CASRGRETQYF
CASRGRNTEAFF
CASRGSGANVLTF
CASRGSGELFF
CASRGSGNTIYF
CASRGSNQPQHF
CASRGSNTGELFF
CASRGSSGANVLTF
CASRGSSGNTIYF
CASRGSSTDTQYF
CASRGSSYEQYF
CASRGSSYNEQFF
CASRGSSYNSPLHF
CASRGSTDTQYF
CASRGSTEAFF
CASRGSYEQYF
CASRGSYNEQFF
CASRGTANTEAFF
CASRGTANTGELFF
CASRGTANYGYTF
CASRGTAQETQYF
CASRGTASYEQYF
CASRGTDTQYF
CASRGTEAFF
CASRGTGANVLTF
CASRGTGAYEQYF
CASRGTGDQPQHF
CASRGTGDTEAFF
CASRGTGELFF
CASRGTGGNQPQHF
CASRGTGGNYGYTF
CASRGTGGSYEQYF
CASRGTGGTEAFF
CASRGTGGTGELFF
CASRGTGGYEQYF
CASRGTGNEKLFF
CASRGTGNQPQHF
CASRGTGNSPLHF
CASRGTGNTEAFF
CASRGTGNTGELFF
CASRGTGNYGYTF
CASRGTGSNQPQHF
CASRGTGSYEQYF
CASRGTGTDTQYF
CASRGTGTYEQYF
CASRGTGVYEQYF
CASRGTNTEAFF
CASRGTNTGELFF
CASRGTSGSYEQYF
CASRGTSGYNEQFF
CASRGTSTDTQYF
CASRGTSYEQYF
CASRGTSYNEQFF
CASRGTVNTEAFF
CASRGTYEQYF
CASRGVNTEAFF
CASRGVSYEQYF
CASRGVYGYTF
CASRGYEQYF
CASRGYGYTF
CASRGYNEQFF
CASRGYSNQPQHF
CASRISGANVLTF
CASRKNTEAFF
CASRKTGNTEAFF
CASRLAGADTQYF
CASRLAGAYNEQFF
CASRLAGEETQYF
CASRLAGGDTQYF
CASRLAGGNEQFF
CASRLAGGNTGELFF
CASRLAGGPYEQYF
CASRLAGGRETQYF
CASRLAGGSTDTQYF
CASRLAGGSYEQYF
CASRLAGGSYNEQFF
CASRLAGGTDTQYF
CASRLAGGTGELFF
CASRLAGGTYEQYF
CASRLAGGYEQYF
CASRLAGGYNEQFF
CASRLAGNTGELFF
CASRLAGQETQYF
CASRLAGSTDTQYF
CASRLAGSYEQYF
CASRLAGTDTQYF
CASRLAGTYEQYF
CASRLAGVTDTQYF
CASRLDSNQPQHF
CASRLGDTQYF
CASRLGETQYF
CASRLGNTEAFF
CASRLGTEAFF
CASRLGYEQYF
CASRLNTEAFF
CASRLNTGELFF
CASRLQETQYF
CASRLQGNTEAFF
CASRLQGNYGYTF
CASRLSGANVLTF
CASRLSYEQYF
CASRLTDTQYF
CASRLTGELFF
CASRLTGGTEAFF
CASRLTGNTEAFF
CASRLTGNYGYTF
CASRLTVNTEAFF
CASRLYNEQFF
CASRLYSNQPQHF
CASRMNTEAFF
CASRNQETQYF
CASRNSYEQYF
CASRNTDTQYF
CASRNTEAFF
CASRNTGELFF
CASRNYGYTF
CASRPDSYNEQFF
CASRPGGSGNTIYF
CASRPGGSTDTQYF
CASRPGGSYEQYF
CASRPGGTDTQYF
CASRPGNTEAFF
CASRPGQGAYEQYF
CASRPGQGGQPQHF
CASRPGQGNEKLFF
CASRPGQGNQPQHF
CASRPGQGNSPLHF
CASRPGQGNTEAFF
CASRPGQGNTGELFF
CASRPGQGNYGYTF
CASRPGQGSYEQYF
CASRPGQGTDTQYF
CASRPGQGYEQYF
CASRPGQLNTEAFF
CASRPGQNYGYTF
CASRPGSGNTIYF
CASRPGTANTEAFF
CASRPGTANTGELFF
CASRPNTGELFF
CASRPRGNTEAFF
CASRPSGANVLTF
CASRPSSGNTIYF
CASRPSSYNEQFF
CASRPSTDTQYF
CASRPTGGETQYF
CASRPTGGTEAFF
CASRPTGGYGYTF
CASRPTGNQPQHF
CASRPTGNTEAFF
CASRPTGTYEQYF
CASRQETQYF
CASRQGADTQYF
CASRQGAGANVLTF
CASRQGAGNTIYF
CASRQGANTEAFF
CASRQGAYEQYF
CASRQGAYNEQFF
CASRQGDYGYTF
CASRQGGETQYF
CASRQGGNQPQHF
CASRQGGNTEAFF
CASRQGGSNQPQHF
CASRQGGTDTQYF
CASRQGGTEAFF
CASRQGLNTEAFF
CASRQGMNTEAFF
CASRQGNEKLFF
CASRQGNEQFF
CASRQGNQPQHF
CASRQGNSPLHF
CASRQGNTEAFF
CASRQGNTGELFF
CASRQGNYGYTF
CASRQGPYEQYF
CASRQGQETQYF
CASRQGSGANVLTF
CASRQGSGNTIYF
CASRQGSNQPQHF
CASRQGSTDTQYF
CASRQGSYEQYF
CASRQGTEAFF
CASRQGYEQYF
CASRQGYGYTF
CASRQNTEAFF
CASRQNTGELFF
CASRQSNQPQHF
CASRQSSGNTIYF
CASRQSSYNSPLHF
CASRQYNEQFF
CASRRAGELFF
CASRRDGSYEQYF
CASRRDRGYEQYF
CASRRDRNTEAFF
CASRRDRNTGELFF
CASRRDSGNTIYF
CASRRDSNQPQHF
CASRRDSNYGYTF
CASRRDSSYEQYF
CASRRDSTDTQYF
CASRRDSYEQYF
CASRRDSYGYTF
CASRRDSYNEQFF
CASRRDTEAFF
CASRRDTGELFF
CASRRDTQYF
CASRRENTGELFF
CASRRETQYF
CASRRGDTEAFF
CASRRGDTQYF
CASRRGDYGYTF
CASRRGENTEAFF
CASRRGETQYF
CASRRGGNTEAFF
CASRRGGSYEQYF
CASRRGGSYNEQFF
CASRRGGTDTQYF
CASRRGLNTEAFF
CASRRGNEQFF
CASRRGNQPQHF
CASRRGNTEAFF
CASRRGNTIYF
CASRRGQETQYF
CASRRGSNQPQHF
CASRRGSSYNEQFF
CASRRGSTDTQYF
CASRRGSYEQYF
CASRRGSYNEQFF
CASRRGTEAFF
CASRRGTGELFF
CASRRGTNEKLFF
CASRRGTYEQYF
CASRRGYEQYF
CASRRLAGGYNEQFF
CASRRLNTEAFF
CASRRNTEAFF
CASRRNTGELFF
CASRRQGANYGYTF
CASRRQGAYEQYF
CASRRQGDTEAFF
CASRRQGGTEAFF
CASRRQGMNTEAFF
CASRRQGNQPQHF
CASRRQGNTEAFF
CASRRQGNTGELFF
CASRRQGNYGYTF
CASRRQGSGNTIYF
CASRRQGSSYEQYF
CASRRQGSTDTQYF
CASRRQGSYEQYF
CASRRQGTDTQYF
CASRRQGTEAFF
CASRRQGYEQYF
CASRRQLNTEAFF
CASRRSGANVLTF
CASRRSNQPQHF
CASRRSTDTQYF
CASRRSYEQYF
CASRRTANTEAFF
CASRRTDTQYF
CASRRTENTEAFF
CASRRTGAYEQYF
CASRRTGDTEAFF
CASRRTGELFF
CASRRTGGNQPQHF
CASRRTGGTEAFF
CASRRTGGYEQYF
CASRRTGLNTEAFF
CASRRTGNTEAFF
CASRRTGNTGELFF
CASRRTGNYGYTF
CASRRTGQETQYF
CASRRTGSSYEQYF
CASRRTGSYEQYF
CASRRTGTYEQYF
CASRRTSGSYEQYF
CASRRTSTDTQYF
CASRRTVNTEAFF
CASRRVNTEAFF
CASRSDSYEQYF
CASRSGANVLTF
CASRSGDTQYF
CASRSGETQYF
CASRSGGNQPQHF
CASRSGGSSYEQYF
CASRSGGTDTQYF
CASRSGNTIYF
CASRSGSSYEQYF
CASRSGSTDTQYF
CASRSGTANTGELFF
CASRSNEKLFF
CASRSNTEAFF
CASRSQETQYF
CASRSQGNTEAFF
CASRSSGANVLTF
CASRSSGNTIYF
CASRSSNQPQHF
CASRSSSYEQYF
CASRSSSYNEQFF
CASRSSTDTQYF
CASRSSYEQYF
CASRSSYNSPLHF
CASRSTDTQYF
CASRSTGELFF
CASRSTGNTEAFF
CASRSTYEQYF
CASRSYEQYF
CASRSYGYTF
CASRSYNEQFF
CASRTANTEAFF
CASRTANTGELFF
CASRTANYGYTF
CASRTDSNQPQHF
CASRTDTQYF
CASRTGADTQYF
CASRTGANVLTF
CASRTGAYEQYF
CASRTGDQPQHF
CASRTGDTEAFF
CASRTGDTGELFF
CASRTGDYGYTF
CASRTGETQYF
CASRTGGDYGYTF
CASRTGGEKLFF
CASRTGGETQYF
CASRTGGGTEAFF
CASRTGGGYEQYF
CASRTGGGYGYTF
CASRTGGGYTF
CASRTGGNTEAFF
CASRTGGNYGYTF
CASRTGGQETQYF
CASRTGGQPQHF
CASRTGGRETQYF
CASRTGGSGANVLTF
CASRTGGSGNTIYF
CASRTGGSYEQYF
CASRTGGSYGYTF
CASRTGGSYNEQFF
CASRTGGTDTQYF
CASRTGGTEAFF
CASRTGGTGELFF
CASRTGGYEQYF
CASRTGGYGYTF
CASRTGLNTEAFF
CASRTGMNTEAFF
CASRTGNQPQHF
CASRTGNTEAFF
CASRTGNTGELFF
CASRTGNYGYTF
CASRTGSGNTIYF
CASRTGSNQPQHF
CASRTGSSYEQYF
CASRTGSSYNSPLHF
CASRTGSTDTQYF
CASRTGSTEAFF
CASRTGSYEQYF
CASRTGTANTGELFF
CASRTGTDNSPLHF
CASRTGTDTQYF
CASRTGTEAFF
CASRTGTGELFF
CASRTGTGSYEQYF
CASRTGTNTGELFF
CASRTGTYEQYF
CASRTGTYGYTF
CASRTGYEQYF
CASRTNEKLFF
CASRTNTEAFF
CASRTNTGELFF
CASRTQETQYF
CASRTQGNTEAFF
CASRTSGANVLTF
CASRTSGGSYEQYF
CASRTSGGTDTQYF
CASRTSGGYNEQFF
CASRTSGNTIYF
CASRTSGSSYEQYF
CASRTSGSSYNEQFF
CASRTSGSTDTQYF
CASRTSGSYEQYF
CASRTSGTDTQYF
CASRTSGTYEQYF
CASRTSTDTQYF
CASRTSYEQYF
CASRTTDTQYF
CASRTTGNTEAFF
CASRTVNTEAFF
CASRTYNEQFF
CASRVGETQYF
CASRVGNTEAFF
CASRVGTEAFF
CASRVNTEAFF
CASRVQETQYF
CASRVSGANVLTF
CASRVSNQPQHF
CASRYQETQYF
CASRYSNQPQHF
CASRYTDTQYF
CASRYTGELFF
CASSAADTQYF
CASSAAYEQYF
CASSADGNTEAFF
CASSADRAYEQYF
CASSADRDTEAFF
CASSADRGNQPQHF
CASSADRGNTEAFF
CASSADRGTEAFF
CASSADRNTEAFF
CASSADRNYGYTF
CASSADSNQPQHF
CASSADSTDTQYF
CASSADSYEQYF
CASSADSYGYTF
CASSADSYNEQFF
CASSADTDTQYF
CASSADTGELFF
CASSADTQYF
CASSADYGYTF
CASSAEETQYF
CASSAETQYF
CASSAGAGNTIYF
CASSAGANVLTF
CASSAGANYGYTF
CASSAGATNEKLFF
CASSAGDTGELFF
CASSAGDTQYF
CASSAGDYGYTF
CASSAGETQYF
CASSAGGDTQYF
CASSAGGEQYF
CASSAGGETQYF
CASSAGGGQPQHF
CASSAGGGTEAFF
CASSAGGGYEQYF
CASSAGGGYTF
CASSAGGNQPQHF
CASSAGGNTEAFF
CASSAGGNYGYTF
CASSAGGPYEQYF
CASSAGGQETQYF
CASSAGGSGANVLTF
CASSAGGSGNTIYF
CASSAGGSSYEQYF
CASSAGGSSYNEQFF
CASSAGGSTDTQYF
CASSAGGSYEQYF
CASSAGGSYNEQFF
CASSAGGTDTQYF
CASSAGGTEAFF
CASSAGGTGELFF
CASSAGGYEQYF
CASSAGGYGYTF
CASSAGGYNEQFF
CASSAGLAGETQYF
CASSAGLAGGETQYF
CASSAGLAGGTDTQYF
CASSAGLAGYEQYF
CASSAGLAKNIQYF
CASSAGLAYEQYF
CASSAGLNTEAFF
CASSAGLSYEQYF
CASSAGMNTEAFF
CASSAGNEQFF
CASSAGNQPQHF
CASSAGNTEAFF
CASSAGNTGELFF
CASSAGNTIYF
CASSAGNYGYTF
CASSAGPNTEAFF
CASSAGPNTGELFF
CASSAGPNYGYTF
CASSAGPSYEQYF
CASSAGPTYEQYF
CASSAGQGAYEQYF
CASSAGQGGYEQYF
CASSAGQGNQPQHF
CASSAGQGNSPLHF
CASSAGQGNTEAFF
CASSAGQGNYGYTF
CASSAGQGPYEQYF
CASSAGQGSYEQYF
CASSAGQGTDTQYF
CASSAGQGTYEQYF
CASSAGQGYEQYF
CASSAGQGYGYTF
CASSAGQLNTEAFF
CASSAGQNTEAFF
CASSAGQNYGYTF
CASSAGQSYEQYF
CASSAGQTYEQYF
CASSAGRNTEAFF
CASSAGSNQPQHF
CASSAGSSGNTIYF
CASSAGSSYEQYF
CASSAGSSYNEQFF
CASSAGSTDTQYF
CASSAGSYEQYF
CASSAGSYNEQFF
CASSAGTAGNTIYF
CASSAGTANTEAFF
CASSAGTANTGELFF
CASSAGTANYGYTF
CASSAGTAQETQYF
CASSAGTAYEQYF
CASSAGTAYGYTF
CASSAGTDTQYF
CASSAGTDYGYTF
CASSAGTEAFF
CASSAGTGAYEQYF
CASSAGTGDGYTF
CASSAGTGDQPQHF
CASSAGTGELFF
CASSAGTGGNQPQHF
CASSAGTGGQPQHF
CASSAGTGGSYEQYF
CASSAGTGGTEAFF
CASSAGTGGYEQYF
CASSAGTGGYGYTF
CASSAGTGGYNEQFF
CASSAGTGLYEQYF
CASSAGTGNQPQHF
CASSAGTGNSPLHF
CASSAGTGNTEAFF
CASSAGTGNTGELFF
CASSAGTGNYEQYF
CASSAGTGNYGYTF
CASSAGTGPYEQYF
CASSAGTGSYEQYF
CASSAGTGSYNEQFF
CASSAGTGTYEQYF
CASSAGTGYEQYF
CASSAGTGYGYTF
CASSAGTNTEAFF
CASSAGTSGSYEQYF
CASSAGTSGTDTQYF
CASSAGTSGYEQYF
CASSAGTSGYNEQFF
CASSAGTSSYNEQFF
CASSAGTSTDTQYF
CASSAGTSYEQYF
CASSAGTTYEQYF
CASSAGTVNTEAFF
CASSAGTYEQYF
CASSAGTYNEQFF
CASSAGVNTEAFF
CASSAGVYEQYF
CASSAGYEQYF
CASSAGYGYTF
CASSAGYNEQFF
CASSAGYSNQPQHF
CASSAHNEQFF
CASSAKETQYF
CASSALAGGTDTQYF
CASSALAGSTDTQYF
CASSALAGSYNEQFF
CASSALETQYF
CASSALNEQFF
CASSALNTEAFF
CASSALYEQYF
CASSANNEQFF
CASSANQETQYF
CASSANSPLHF
CASSANSYEQYF
CASSANTDTQYF
CASSANTEAFF
CASSANTGELFF
CASSANYEQYF
CASSANYGYTF
CASSAPGQGYEQYF
CASSAPNTGELFF
CASSAPYEQYF
CASSAQETQYF
CASSAQGAYEQYF
CASSAQGGNTEAFF
CASSAQGGTEAFF
CASSAQGNEQFF
CASSAQGNQPQHF
CASSAQGNTEAFF
CASSAQGNYGYTF
CASSAQGSGANVLTF
CASSAQGSGNTIYF
CASSAQGSNQPQHF
CASSAQGYEQYF
CASSAQGYGYTF
CASSARDTQYF
CASSARETQYF
CASSARGETQYF
CASSARGNQPQHF
CASSARGNTEAFF
CASSARGNYGYTF
CASSARGTEAFF
CASSARNTEAFF
CASSARQGNTEAFF
CASSARQGSYEQYF
CASSARTDTQYF
CASSARVNTEAFF
CASSARYEQYF
CASSASGANVLTF
CASSASGGAYEQYF
CASSASGGSYNEQFF
CASSASGGTDTQYF
CASSASGGYNEQFF
CASSASGNTIYF
CASSASGSSYNEQFF
CASSASGSTDTQYF
CASSASGSYEQYF
CASSASGSYNEQFF
CASSASNQPQHF
CASSASNYGYTF
CASSASSGANVLTF
CASSASSNQPQHF
CASSASSYEQYF
CASSASSYNEQFF
CASSASSYNSPLHF
CASSASTDTQYF
CASSASYEQYF
CASSASYNEQFF
CASSATDTQYF
CASSATGDTEAFF
CASSATGDYGYTF
CASSATGELFF
CASSATGGNQPQHF
CASSATGGNTEAFF
CASSATGGNYGYTF
CASSATGGTEAFF
CASSATGGYGYTF
CASSATGLNTEAFF
CASSATGNTEAFF
CASSATGNYGYTF
CASSATGSGNTIYF
CASSATGSSYEQYF
CASSATGSSYNEQFF
CASSATGSYEQYF
CASSATGTGELFF
CASSATGYEQYF
CASSATGYGYTF
CASSATNEKLFF
CASSATSGGYNEQFF
CASSATSGSYNEQFF
CASSATSTDTQYF
CASSATSYEQYF
CASSATTDTQYF
CASSATVNTEAFF
CASSATYEQYF
CASSAYEQYF
CASSAYNEQFF
CASSAYNSPLHF
CASSAYQETQYF
CASSAYTDTQYF
CASSDAYEQYF
CASSDDSYEQYF
CASSDDYEQYF
CASSDFYEQYF
CASSDGETQYF
CASSDGGGSTDTQYF
CASSDGGNTEAFF
CASSDGGQPQHF
CASSDGGSGANVLTF
CASSDGGSTDTQYF
CASSDGGSYEQYF
CASSDGGYEQYF
CASSDGLNTEAFF
CASSDGMNTEAFF
CASSDGNQPQHF
CASSDGNTEAFF
CASSDGNYGYTF
CASSDGQGADTQYF
CASSDGQPQHF
CASSDGSGANVLTF
CASSDGSNQPQHF
CASSDGSTDTQYF
CASSDGSYEQYF
CASSDGTDTQYF
CASSDGTGGNEQFF
CASSDGTGGTDTQYF
CASSDGTSGYNEQFF
CASSDGYEQYF
CASSDGYGYTF
CASSDGYNEQFF
CASSDIYEQYF
CASSDLYEQYF
CASSDLYGYTF
CASSDNEQFF
CASSDNSGANVLTF
CASSDNTEAFF
CASSDNTGELFF
CASSDNYEQYF
CASSDNYGYTF
CASSDPNTEAFF
CASSDPYEQYF
CASSDQETQYF
CASSDQGGTEAFF
CASSDQGNTEAFF
CASSDQGTDTQYF
CASSDRADTQYF
CASSDRAGANVLTF
CASSDRAGNTIYF
CASSDRANTEAFF
CASSDRASNQPQHF
CASSDRATNEKLFF
CASSDRAYEQYF
CASSDRAYGYTF
CASSDRDNSPLHF
CASSDRDRAYEQYF
CASSDRDSNQPQHF
CASSDRDTEAFF
CASSDRDTGELFF
CASSDRDYGYTF
CASSDRENTEAFF
CASSDRETQYF
CASSDRGDQPQHF
CASSDRGDSPLHF
CASSDRGDYGYTF
CASSDRGEQYF
CASSDRGETQYF
CASSDRGGNQPQHF
CASSDRGGQPQHF
CASSDRGGTDTQYF
CASSDRGGYGYTF
CASSDRGMNTEAFF
CASSDRGNQPQHF
CASSDRGNSPLHF
CASSDRGNTEAFF
CASSDRGNYGYTF
CASSDRGPYEQYF
CASSDRGQETQYF
CASSDRGQPQHF
CASSDRGRTDTQYF
CASSDRGRTEAFF
CASSDRGSGANVLTF
CASSDRGSNQPQHF
CASSDRGSYEQYF
CASSDRGSYNEQFF
CASSDRGTDTQYF
CASSDRGTEAFF
CASSDRGTGELFF
CASSDRGYEQYF
CASSDRGYGYTF
CASSDRLNTEAFF
CASSDRNTEAFF
CASSDRNTGELFF
CASSDRNYGYTF
CASSDRPNTEAFF
CASSDRSSGNTIYF
CASSDRSTDTQYF
CASSDRSYEQYF
CASSDRTDTQYF
CASSDRVGQPQHF
CASSDRVNTEAFF
CASSDRVSNQPQHF
CASSDRVTDTQYF
CASSDRVYEQYF
CASSDRYEQYF
CASSDRYGYTF
CASSDRYNEQFF
CASSDSAGGTDTQYF
CASSDSDTGELFF
CASSDSGANVLTF
CASSDSGGATDTQYF
CASSDSGGSTDTQYF
CASSDSGGSYNEQFF
CASSDSGGTDTQYF
CASSDSGGYNEQFF
CASSDSGNTIYF
CASSDSGSSYNEQFF
CASSDSGTDTQYF
CASSDSGTGELFF
CASSDSLNTEAFF
CASSDSNQPQHF
CASSDSNTGELFF
CASSDSNYGYTF
CASSDSSGANVLTF
CASSDSSGGANEQFF
CASSDSSGGTDTQYF
CASSDSSGGYNEQFF
CASSDSSGNTIYF
CASSDSSGSTDTQYF
CASSDSSGSYNEQFF
CASSDSSNQPQHF
CASSDSSTDTQYF
CASSDSSTGELFF
CASSDSSYEQYF
CASSDSSYNEQFF
CASSDSTDTQYF
CASSDSTGELFF
CASSDSTSGSNEQFF
CASSDSYEQYF
CASSDSYGYTF
CASSDSYNEQFF
CASSDTDTQYF
CASSDTEAFF
CASSDTGELFF
CASSDTNTGELFF
CASSDTNYGYTF
CASSDTSGSTDTQYF
CASSDTYEQYF
CASSDYEQYF
CASSDYGYTF
CASSDYNEQFF
CASSDYSNQPQHF
CASSDYTDTQYF
CASSDYYEQYF
CASSEADTQYF
CASSEAETQYF
CASSEAGELFF
CASSEAGGNQPQHF
CASSEAGGNYGYTF
CASSEAGGSYNEQFF
CASSEAGGTDTQYF
CASSEAGGYEQYF
CASSEAGGYNEQFF
CASSEAGNQPQHF
CASSEAGNTEAFF
CASSEAGNTIYF
CASSEAGSYEQYF
CASSEAGSYGYTF
CASSEAGTDTQYF
CASSEAGYEQYF
CASSEANYGYTF
CASSEARGTEAFF
CASSEASGGADTQYF
CASSEASNQPQHF
CASSEASYEQYF
CASSEAYEQYF
CASSEDRDYGYTF
CASSEDRGNTEAFF
CASSEDRGYGYTF
CASSEDRNTEAFF
CASSEDSNQPQHF
CASSEDSNYGYTF
CASSEDSSGANVLTF
CASSEDSSYNEQFF
CASSEDSTDTQYF
CASSEDSYEQYF
CASSEDSYGYTF
CASSEEDTQYF
CASSEEETQYF
CASSEEGNQPQHF
CASSEEGYGYTF
CASSEETQYF
CASSEEVNTEAFF
CASSEFYEQYF
CASSEGADTQYF
CASSEGAGANVLTF
CASSEGAGELFF
CASSEGANTEAFF
CASSEGASTDTQYF
CASSEGASYEQYF
CASSEGAYEQYF
CASSEGDSNQPQHF
CASSEGDTGELFF
CASSEGDTQYF
CASSEGDYGYTF
CASSEGENTEAFF
CASSEGETQYF
CASSEGFYEQYF
CASSEGGEQYF
CASSEGGETQYF
CASSEGGGNQPQHF
CASSEGGGQPQHF
CASSEGGGSYEQYF
CASSEGGGTDTQYF
CASSEGGGTEAFF
CASSEGGGYEQYF
CASSEGGGYGYTF
CASSEGGNEQFF
CASSEGGNQPQHF
CASSEGGNTEAFF
CASSEGGNTIYF
CASSEGGNYGYTF
CASSEGGQETQYF
CASSEGGQPQHF
CASSEGGRETQYF
CASSEGGSGANVLTF
CASSEGGSNQPQHF
CASSEGGSSYEQYF
CASSEGGSSYNEQFF
CASSEGGSTDTQYF
CASSEGGSYEQYF
CASSEGGSYNEQFF
CASSEGGTDTQYF
CASSEGGTEAFF
CASSEGGYEQYF
CASSEGGYGYTF
CASSEGGYNEQFF
CASSEGGYSNQPQHF
CASSEGGYYGYTF
CASSEGLAGGTDTQYF
CASSEGLAGTDTQYF
CASSEGLAGYNEQFF
CASSEGLNTEAFF
CASSEGLSTDTQYF
CASSEGMNTEAFF
CASSEGNEQFF
CASSEGNQPQHF
CASSEGNSNQPQHF
CASSEGNSPLHF
CASSEGNTEAFF
CASSEGNTGELFF
CASSEGNTIYF
CASSEGNYGYTF
CASSEGPNTEAFF
CASSEGPNYGYTF
CASSEGPYEQYF
CASSEGPYNEQFF
CASSEGQGAYEQYF
CASSEGQGGQPQHF
CASSEGQGNSPLHF
CASSEGQGNTEAFF
CASSEGQGNTGELFF
CASSEGQGSYEQYF
CASSEGQGSYNEQFF
CASSEGQGYEQYF
CASSEGQGYGYTF
CASSEGQNTEAFF
CASSEGQNYGYTF
CASSEGQPQHF
CASSEGQTYEQYF
CASSEGRGTEAFF
CASSEGRGYEQYF
CASSEGRNTEAFF
CASSEGRNYGYTF
CASSEGRSYEQYF
CASSEGSGANVLTF
CASSEGSGELFF
CASSEGSGNTIYF
CASSEGSNQPQHF
CASSEGSQETQYF
CASSEGSSYEQYF
CASSEGSSYNSPLHF
CASSEGSTDTQYF
CASSEGSYEQYF
CASSEGSYGYTF
CASSEGSYNEQFF
CASSEGTDTQYF
CASSEGTEAFF
CASSEGTGELFF
CASSEGTGGNEQFF
CASSEGTGGNQPQHF
CASSEGTGSYEQYF
CASSEGTSGSYEQYF
CASSEGTYEQYF
CASSEGVNQPQHF
CASSEGVNTEAFF
CASSEGYEQYF
CASSEGYGYTF
CASSEGYNEQFF
CASSEGYSNQPQHF
CASSEGYTEAFF
CASSEIYEQYF
CASSELAGADTQYF
CASSELAGDTGELFF
CASSELAGGPDTQYF
CASSELAGGQETQYF
CASSELAGGTDTQYF
CASSELAGGTGELFF
CASSELAGGYNEQFF
CASSELAGSYNEQFF
CASSELAGYNEQFF
CASSELGYEQYF
CASSELNTEAFF
CASSELYEQYF
CASSELYGYTF
CASSEMNTEAFF
CASSENNEQFF
CASSENSNQPQHF
CASSENTEAFF
CASSENTGELFF
CASSENYGYTF
CASSEPYEQYF
CASSEQETQYF
CASSEQGADTQYF
CASSEQGDYGYTF
CASSEQGGETQYF
CASSEQGGNQPQHF
CASSEQGGNTEAFF
CASSEQGGQPQHF
CASSEQGGTEAFF
CASSEQGGYGYTF
CASSEQGMNTEAFF
CASSEQGNQPQHF
CASSEQGNTEAFF
CASSEQGNYGYTF
CASSEQGRNTEAFF
CASSEQGSGNTIYF
CASSEQGSNQPQHF
CASSEQGTGELFF
CASSEQGYEQYF
CASSEQGYGYTF
CASSEQLNTEAFF
CASSEQMNTEAFF
CASSEQNTGELFF
CASSERDTGELFF
CASSERDTQYF
CASSERENTEAFF
CASSERETQYF
CASSERGETQYF
CASSERGGNQPQHF
CASSERGGTDTQYF
CASSERGNQPQHF
CASSERGNTEAFF
CASSERGNYGYTF
CASSERGSGANVLTF
CASSERGSGNTIYF
CASSERGSSYNEQFF
CASSERGYEQYF
CASSERGYGYTF
CASSERNQPQHF
CASSERRNTEAFF
CASSERTDTQYF
CASSERYEQYF
CASSESGANVLTF
CASSESGETQYF
CASSESGGNQPQHF
CASSESGGNTEAFF
CASSESGGSYEQYF
CASSESGGSYNEQFF
CASSESGGYGYTF
CASSESGNQPQHF
CASSESGNTEAFF
CASSESGNTIYF
CASSESGRNTEAFF
CASSESGSGNTIYF
CASSESGSNQPQHF
CASSESGTGELFF
CASSESGYEQYF
CASSESNQPQHF
CASSESNTGELFF
CASSESNYGYTF
CASSESSGNTIYF
CASSESSYEQYF
CASSESSYNEQFF
CASSESSYNSPLHF
CASSESTDTQYF
CASSESTGELFF
CASSESYEQYF
CASSESYGYTF
CASSESYNEQFF
CASSETATNEKLFF
CASSETDTQYF
CASSETGDYGYTF
CASSETGELFF
CASSETGGGTEAFF
CASSETGGNQPQHF
CASSETGGTDTQYF
CASSETGGTEAFF
CASSETGGYGYTF
CASSETGNQPQHF
CASSETGNTEAFF
CASSETGNYGYTF
CASSETGSNQPQHF
CASSETGSSYEQYF
CASSETGTEAFF
CASSETGYEQYF
CASSETGYGYTF
CASSETNTGELFF
CASSETSGGADTQYF
CASSETSGGTDTQYF
CASSETSGGYEQYF
CASSETSGGYNEQFF
CASSETSGSTDTQYF
CASSETSGSYNEQFF
CASSETSGTDTQYF
CASSETSYEQYF
CASSETVNTEAFF
CASSETVNYGYTF
CASSETYEQYF
CASSEVETQYF
CASSEVGETQYF
CASSEVMNTEAFF
CASSEVNTGELFF
CASSEVYEQYF
CASSEWETQYF
CASSEWNTEAFF
CASSEYEQYF
CASSEYNEQFF
CASSEYSNQPQHF
CASSEYTEAFF
CASSEYYEQYF
CASSFADTQYF
CASSFAENTEAFF
CASSFAETQYF
CASSFAGAGNTIYF
CASSFAGANTEAFF
CASSFAGANVLTF
CASSFAGAYEQYF
CASSFAGEETQYF
CASSFAGELFF
CASSFAGGGTDTQYF
CASSFAGGNTEAFF
CASSFAGGSYEQYF
CASSFAGGSYNEQFF
CASSFAGGTEAFF
CASSFAGLNTEAFF
CASSFAGNQPQHF
CASSFAGNTEAFF
CASSFAGNTIYF
CASSFAGNYGYTF
CASSFAGQETQYF
CASSFAGSSYEQYF
CASSFAGSSYNEQFF
CASSFAGSTDTQYF
CASSFAGSYEQYF
CASSFAGTDTQYF
CASSFAGTEAFF
CASSFANTGELFF
CASSFAQETQYF
CASSFARNTEAFF
CASSFASTDTQYF
CASSFATEAFF
CASSFAYEQYF
CASSFDGNTEAFF
CASSFDGNYGYTF
CASSFDGYEQYF
CASSFDGYGYTF
CASSFDMNTEAFF
CASSFDNEQFF
CASSFDNYGYTF
CASSFDQETQYF
CASSFDRANYGYTF
CASSFDRAYEQYF
CASSFDRDTEAFF
CASSFDRDYEQYF
CASSFDRDYGYTF
CASSFDREETQYF
CASSFDRGGTEAFF
CASSFDRGNQPQHF
CASSFDRGNSPLHF
CASSFDRGNTEAFF
CASSFDRGNYGYTF
CASSFDRGPYEQYF
CASSFDRGQETQYF
CASSFDRGSYNEQFF
CASSFDRGTEAFF
CASSFDRGYEQYF
CASSFDRGYGYTF
CASSFDRNQPQHF
CASSFDRNTEAFF
CASSFDRNYGYTF
CASSFDRQETQYF
CASSFDRSSYEQYF
CASSFDRTYEQYF
CASSFDRYEQYF
CASSFDRYNEQFF
CASSFDSNQPQHF
CASSFDSNYGYTF
CASSFDSSGNTIYF
CASSFDSSNQPQHF
CASSFDSSYEQYF
CASSFDSTDTQYF
CASSFDSYEQYF
CASSFDSYGYTF
CASSFDSYNEQFF
CASSFDTDTQYF
CASSFDTEAFF
CASSFDTGELFF
CASSFDTNYGYTF
CASSFDTYEQYF
CASSFDYEQYF
CASSFDYGYTF
CASSFEDTQYF
CASSFEETQYF
CASSFEGLNTEAFF
CASSFEGNQPQHF
CASSFEGNTEAFF
CASSFEGNTGELFF
CASSFEGNYGYTF
CASSFEGSSYNEQFF
CASSFEGYEQYF
CASSFEGYGYTF
CASSFENTEAFF
CASSFENTGELFF
CASSFFNEQFF
CASSFFTDTQYF
CASSFFYEQYF
CASSFGADTQYF
CASSFGAEAFF
CASSFGAGELFF
CASSFGAGETQYF
CASSFGAGNTEAFF
CASSFGAGTEAFF
CASSFGANTEAFF
CASSFGANTGELFF
CASSFGANVLTF
CASSFGANYGYTF
CASSFGAQETQYF
CASSFGASTDTQYF
CASSFGASYEQYF
CASSFGATGELFF
CASSFGATNEKLFF
CASSFGAYEQYF
CASSFGDEQFF
CASSFGDEQYF
CASSFGDGYTF
CASSFGDNEQFF
CASSFGDQETQYF
CASSFGDQPQHF
CASSFGDSGNTIYF
CASSFGDSNQPQHF
CASSFGDSPLHF
CASSFGDSYEQYF
CASSFGDTEAFF
CASSFGDTGELFF
CASSFGDTQYF
CASSFGDYEQYF
CASSFGDYGYTF
CASSFGEETQYF
CASSFGEKLFF
CASSFGENTEAFF
CASSFGETQYF
CASSFGGADTQYF
CASSFGGAEAFF
CASSFGGAETQYF
CASSFGGAGELFF
CASSFGGAGNTIYF
CASSFGGANTEAFF
CASSFGGANTGELFF
CASSFGGANVLTF
CASSFGGANYGYTF
CASSFGGASTDTQYF
CASSFGGASYEQYF
CASSFGGAYEQYF
CASSFGGDEQFF
CASSFGGDQPQHF
CASSFGGDTEAFF
CASSFGGDTQYF
CASSFGGDYGYTF
CASSFGGEAFF
CASSFGGEETQYF
CASSFGGEKLFF
CASSFGGELFF
CASSFGGENTEAFF
CASSFGGEQFF
CASSFGGEQYF
CASSFGGETQYF
CASSFGGGADTQYF
CASSFGGGAYEQYF
CASSFGGGEKLFF
CASSFGGGELFF
CASSFGGGEQYF
CASSFGGGETQYF
CASSFGGGGTDTQYF
CASSFGGGGTEAFF
CASSFGGGNQPQHF
CASSFGGGNTEAFF
CASSFGGGNYGYTF
CASSFGGGQETQYF
CASSFGGGQPQHF
CASSFGGGSTDTQYF
CASSFGGGSYEQYF
CASSFGGGSYNEQFF
CASSFGGGTDTQYF
CASSFGGGTEAFF
CASSFGGGTGELFF
CASSFGGGTYEQYF
CASSFGGGYEQYF
CASSFGGGYGYTF
CASSFGGGYNEQFF
CASSFGGGYTF
CASSFGGLNTEAFF
CASSFGGLTEAFF
CASSFGGMNTEAFF
CASSFGGNEKLFF
CASSFGGNEQFF
CASSFGGNEQYF
CASSFGGNQPQHF
CASSFGGNSPLHF
CASSFGGNTEAFF
CASSFGGNTGELFF
CASSFGGNTIYF
CASSFGGNYGYTF
CASSFGGPDTQYF
CASSFGGPNTEAFF
CASSFGGPNTGELFF
CASSFGGPYEQYF
CASSFGGQETQYF
CASSFGGQPQHF
CASSFGGRETQYF
CASSFGGRGYEQYF
CASSFGGRNTEAFF
CASSFGGRTDTQYF
CASSFGGRTEAFF
CASSFGGSGANVLTF
CASSFGGSGNTIYF
CASSFGGSNQPQHF
CASSFGGSNYGYTF
CASSFGGSSYEQYF
CASSFGGSSYNEQFF
CASSFGGSTDTQYF
CASSFGGSTEAFF
CASSFGGSTGELFF
CASSFGGSYEQYF
CASSFGGSYGYTF
CASSFGGSYNEQFF
CASSFGGTDTQYF
CASSFGGTEAFF
CASSFGGTGELFF
CASSFGGTNEKLFF
CASSFGGTQYF
CASSFGGTYEQYF
CASSFGGTYNEQFF
CASSFGGVNTEAFF
CASSFGGYEQFF
CASSFGGYEQYF
CASSFGGYGYTF
CASSFGGYNEQFF
CASSFGGYSNQPQHF
CASSFGGYTEAFF
CASSFGKNTEAFF
CASSFGLAGAYEQYF
CASSFGLAGETQYF
CASSFGLAGGNEQFF
CASSFGLAGGQETQYF
CASSFGLAGGTDTQYF
CASSFGLAGNNEQFF
CASSFGLAGTDTQYF
CASSFGLAGYNEQFF
CASSFGLGETQYF
CASSFGLGTDTQYF
CASSFGLNQPQHF
CASSFGLNTEAFF
CASSFGLQETQYF
CASSFGLSYEQYF
CASSFGLYNEQFF
CASSFGMNTEAFF
CASSFGNEQFF
CASSFGNEQYF
CASSFGNQETQYF
CASSFGNQPQHF
CASSFGNSPLHF
CASSFGNSYEQYF
CASSFGNTEAFF
CASSFGNTGELFF
CASSFGNTIYF
CASSFGNYGYTF
CASSFGPDTQYF
CASSFGPEAFF
CASSFGPGELFF
CASSFGPNQPQHF
CASSFGPNTEAFF
CASSFGPNTGELFF
CASSFGPNYGYTF
CASSFGPQETQYF
CASSFGPSTDTQYF
CASSFGPSYEQYF
CASSFGPTYEQYF
CASSFGPYEQYF
CASSFGPYNEQFF
CASSFGQANTEAFF
CASSFGQAYEQYF
CASSFGQDYGYTF
CASSFGQETQYF
CASSFGQGANYGYTF
CASSFGQGAYEQYF
CASSFGQGDGYTF
CASSFGQGETQYF
CASSFGQGGEKLFF
CASSFGQGGGYTF
CASSFGQGGQPQHF
CASSFGQGGTEAFF
CASSFGQGGYEQYF
CASSFGQGGYGYTF
CASSFGQGNEKLFF
CASSFGQGNGYTF
CASSFGQGNQPQHF
CASSFGQGNSPLHF
CASSFGQGNTEAFF
CASSFGQGNTGELFF
CASSFGQGNYEQYF
CASSFGQGNYGYTF
CASSFGQGPYEQYF
CASSFGQGQETQYF
CASSFGQGSSYEQYF
CASSFGQGSYEQYF
CASSFGQGTDTQYF
CASSFGQGTEAFF
CASSFGQGTYEQYF
CASSFGQGYEQYF
CASSFGQGYGYTF
CASSFGQGYNEQFF
CASSFGQMNTEAFF
CASSFGQNNEQFF
CASSFGQNQPQHF
CASSFGQNTEAFF
CASSFGQNTGELFF
CASSFGQNYEQYF
CASSFGQNYGYTF
CASSFGQPQHF
CASSFGQQETQYF
CASSFGQSNQPQHF
CASSFGQSSYEQYF
CASSFGQSTDTQYF
CASSFGQSYEQYF
CASSFGQSYGYTF
CASSFGQTNTEAFF
CASSFGQTYEQYF
CASSFGRANTEAFF
CASSFGRAYEQYF
CASSFGRDQPQHF
CASSFGRDTEAFF
CASSFGRDYEQYF
CASSFGREAFF
CASSFGREETQYF
CASSFGREQYF
CASSFGRETQYF
CASSFGRGNQPQHF
CASSFGRGNTEAFF
CASSFGRGTEAFF
CASSFGRGYEQYF
CASSFGRMNTEAFF
CASSFGRNQPQHF
CASSFGRNTEAFF
CASSFGRNTGELFF
CASSFGRNYGYTF
CASSFGRQETQYF
CASSFGRSSYEQYF
CASSFGRSSYNEQFF
CASSFGRSYEQYF
CASSFGRTYEQYF
CASSFGRYEQYF
CASSFGRYNEQFF
CASSFGSEAFF
CASSFGSEQYF
CASSFGSGANVLTF
CASSFGSGELFF
CASSFGSGETQYF
CASSFGSGNTIYF
CASSFGSNQPQHF
CASSFGSNTEAFF
CASSFGSNYGYTF
CASSFGSPLHF
CASSFGSQETQYF
CASSFGSSGNTIYF
CASSFGSSTDTQYF
CASSFGSSYEQYF
CASSFGSSYNEQFF
CASSFGSSYNSPLHF
CASSFGSTDTQYF
CASSFGSTEAFF
CASSFGSTGELFF
CASSFGSYEQYF
CASSFGSYNEQFF
CASSFGSYNSPLHF
CASSFGTAGNTIYF
CASSFGTANQPQHF
CASSFGTANTEAFF
CASSFGTANTGELFF
CASSFGTANYGYTF
CASSFGTASYEQYF
CASSFGTAYEQYF
CASSFGTAYGYTF
CASSFGTDNSPLHF
CASSFGTDTQYF
CASSFGTDYEQYF
CASSFGTDYGYTF
CASSFGTEAFF
CASSFGTEETQYF
CASSFGTENTEAFF
CASSFGTGAYEQYF
CASSFGTGDEKLFF
CASSFGTGDGYTF
CASSFGTGDYEQYF
CASSFGTGELFF
CASSFGTGGNQPQHF
CASSFGTGGQETQYF
CASSFGTGGSPLHF
CASSFGTGGTDTQYF
CASSFGTGGTEAFF
CASSFGTGGTGELFF
CASSFGTGGYEQYF
CASSFGTGGYGYTF
CASSFGTGGYNEQFF
CASSFGTGNQPQHF
CASSFGTGNSPLHF
CASSFGTGNTEAFF
CASSFGTGNTGELFF
CASSFGTGNYGYTF
CASSFGTGPYEQYF
CASSFGTGSSYEQYF
CASSFGTGSYEQYF
CASSFGTGSYNEQFF
CASSFGTGTYEQYF
CASSFGTGVYEQYF
CASSFGTGYEQYF
CASSFGTGYGYTF
CASSFGTLNTEAFF
CASSFGTNQPQHF
CASSFGTNTEAFF
CASSFGTNTGELFF
CASSFGTNYEQYF
CASSFGTNYGYTF
CASSFGTQETQYF
CASSFGTSGSYEQYF
CASSFGTSGTDTQYF
CASSFGTSGYEQYF
CASSFGTSGYNEQFF
CASSFGTSSYEQYF
CASSFGTSTDTQYF
CASSFGTSYEQYF
CASSFGTTYEQYF
CASSFGTVNTEAFF
CASSFGTVNTGELFF
CASSFGTVQETQYF
CASSFGTVYEQYF
CASSFGTYEQYF
CASSFGTYGYTF
CASSFGVEQYF
CASSFGVGETQYF
CASSFGVGNQPQHF
CASSFGVGTEAFF
CASSFGVNQPQHF
CASSFGVNTEAFF
CASSFGVNYGYTF
CASSFGVQETQYF
CASSFGVSYEQYF
CASSFGVTDTQYF
CASSFGVTEAFF
CASSFGVYEQYF
CASSFGWNTEAFF
CASSFGYEQFF
CASSFGYEQYF
CASSFGYGYTF
CASSFGYNEQFF
CASSFGYTGELFF
CASSFHNEQFF
CASSFHTDTQYF
CASSFHTEAFF
CASSFHTGELFF
CASSFKDTQYF
CASSFKETQYF
CASSFLADTQYF
CASSFLAEAFF
CASSFLAGAYEQYF
CASSFLAGAYNEQFF
CASSFLAGDNEQFF
CASSFLAGELFF
CASSFLAGGETQYF
CASSFLAGGNEQFF
CASSFLAGGQETQYF
CASSFLAGGTDTQYF
CASSFLAGGYNEQFF
CASSFLAGSTDTQYF
CASSFLAGSYNEQFF
CASSFLAGTDTQYF
CASSFLDTGELFF
CASSFLDTQYF
CASSFLETQYF
CASSFLGDTEAFF
CASSFLGDTQYF
CASSFLGEQYF
CASSFLGETQYF
CASSFLGGNQPQHF
CASSFLGGSYEQYF
CASSFLGGTEAFF
CASSFLGNEQFF
CASSFLGNTEAFF
CASSFLGQPQHF
CASSFLGSNQPQHF
CASSFLGSTDTQYF
CASSFLGTDTQYF
CASSFLGTEAFF
CASSFLGTGELFF
CASSFLGYEQYF
CASSFLNEKLFF
CASSFLNEQFF
CASSFLNQPQHF
CASSFLNTEAFF
CASSFLNTGELFF
CASSFLQGNTEAFF
CASSFLSGTDTQYF
CASSFLSSYEQYF
CASSFLSTDTQYF
CASSFLSYEQYF
CASSFLTDTQYF
CASSFLTEAFF
CASSFLTGELFF
CASSFLTYEQYF
CASSFLYEQYF
CASSFLYNEQFF
CASSFMNTEAFF
CASSFNEKLFF
CASSFNEQFF
CASSFNNEQFF
CASSFNNSPLHF
CASSFNQETQYF
CASSFNQPQHF
CASSFNRGETQYF
CASSFNRNTEAFF
CASSFNSGNTIYF
CASSFNSNQPQHF
CASSFNSPLHF
CASSFNSYEQYF
CASSFNTDTQYF
CASSFNTEAFF
CASSFNTGELFF
CASSFNYEQYF
CASSFNYGYTF
CASSFPDTQYF
CASSFPGANVLTF
CASSFPGAYEQYF
CASSFPGDTQYF
CASSFPGELFF
CASSFPGETQYF
CASSFPGGEQYF
CASSFPGGTEAFF
CASSFPGGYEQYF
CASSFPGNQPQHF
CASSFPGNTEAFF
CASSFPGNTIYF
CASSFPGNYGYTF
CASSFPGQETQYF
CASSFPGQGYEQYF
CASSFPGQPQHF
CASSFPGSPLHF
CASSFPGSYEQYF
CASSFPGTDTQYF
CASSFPGTEAFF
CASSFPGTYEQYF
CASSFPGYEQYF
CASSFPGYGYTF
CASSFPNQPQHF
CASSFPNSPLHF
CASSFPNTEAFF
CASSFPNTGELFF
CASSFPPDTQYF
CASSFPQETQYF
CASSFPSSYEQYF
CASSFPSTDTQYF
CASSFPSYEQYF
CASSFPTDTQYF
CASSFPTGELFF
CASSFPYEQYF
CASSFQDTQYF
CASSFQENTEAFF
CASSFQETQYF
CASSFQGADTQYF
CASSFQGAGTEAFF
CASSFQGANYGYTF
CASSFQGAYEQYF
CASSFQGAYGYTF
CASSFQGDQPQHF
CASSFQGDTEAFF
CASSFQGDYGYTF
CASSFQGGETQYF
CASSFQGGNQPQHF
CASSFQGGNSPLHF
CASSFQGGNTEAFF
CASSFQGGSYEQYF
CASSFQGGTEAFF
CASSFQGGYGYTF
CASSFQGLNTEAFF
CASSFQGMNTEAFF
CASSFQGNEQFF
CASSFQGNQPQHF
CASSFQGNSPLHF
CASSFQGNTEAFF
CASSFQGNYGYTF
CASSFQGPYEQYF
CASSFQGQETQYF
[truncated: 14,249 more rows]
