# Supplementary material for: Genomic analysis of T Cell receptors reveals lynch syndrome specific immune signatures
Source: Nat Commun. 2026 Apr 3;17:4790. doi: 10.1038/s41467-026-71243-z (PMC13219734; doi:10.1038/s41467-026-71243-z)
Supplement: Supplementary file 9 — Supplementary Data 7 [file 41467_2026_71243_MOESM9_ESM.xlsx]

## Sheet: Supplementary Data 7
Supplementary Data 7 . AUROC values of survivor classifier’s performance based on overlapping TCRβ segments.
method	region	parameters	loocv_auc
Exact match	aa	fisher_cutoff=0.1, positive_cutoff=0.1, wilcox_cutoff=0.1	0.614048
Exact match	aa	fisher_cutoff=0.1, positive_cutoff=0.1, wilcox_cutoff=0.01	0.600024
Exact match	aa	fisher_cutoff=0.01, positive_cutoff=0.1, wilcox_cutoff=0.01	0.554477
Exact match	aa	fisher_cutoff=0.01, positive_cutoff=0.1, wilcox_cutoff=0.1	0.553878
Exact match	aa	fisher_cutoff=0.1, positive_cutoff=0.5, wilcox_cutoff=0.1	0.507611
Exact match	aa	fisher_cutoff=1e-15, positive_cutoff=0.75, wilcox_cutoff=1e-15	0.144672
Exact match	aa	fisher_cutoff=1e-15, positive_cutoff=0.75, wilcox_cutoff=1e-10	0.144672
Exact match	aa	fisher_cutoff=1e-15, positive_cutoff=0.75, wilcox_cutoff=1e-05	0.144672
Exact match	aa	fisher_cutoff=1e-15, positive_cutoff=0.75, wilcox_cutoff=1e-04	0.144672
Exact match	aa	fisher_cutoff=1e-15, positive_cutoff=0.75, wilcox_cutoff=0.001	0.144672
Exact match	aa	fisher_cutoff=1e-15, positive_cutoff=0.75, wilcox_cutoff=0.01	0.144672
Exact match	aa	fisher_cutoff=1e-15, positive_cutoff=0.75, wilcox_cutoff=0.1	0.144672
Exact match	aa	fisher_cutoff=1e-10, positive_cutoff=0.75, wilcox_cutoff=1e-15	0.144672
Exact match	aa	fisher_cutoff=1e-10, positive_cutoff=0.75, wilcox_cutoff=1e-10	0.144672
Exact match	aa	fisher_cutoff=1e-10, positive_cutoff=0.75, wilcox_cutoff=1e-05	0.144672
Exact match	aa	fisher_cutoff=1e-10, positive_cutoff=0.75, wilcox_cutoff=1e-04	0.144672
Exact match	aa	fisher_cutoff=1e-10, positive_cutoff=0.75, wilcox_cutoff=0.001	0.144672
Exact match	aa	fisher_cutoff=1e-10, positive_cutoff=0.75, wilcox_cutoff=0.01	0.144672
Exact match	aa	fisher_cutoff=1e-10, positive_cutoff=0.75, wilcox_cutoff=0.1	0.144672
Exact match	aa	fisher_cutoff=1e-05, positive_cutoff=0.75, wilcox_cutoff=1e-15	0.144672
Exact match	aa	fisher_cutoff=1e-05, positive_cutoff=0.75, wilcox_cutoff=1e-10	0.144672
Exact match	aa	fisher_cutoff=1e-05, positive_cutoff=0.75, wilcox_cutoff=1e-05	0.144672
Exact match	aa	fisher_cutoff=1e-05, positive_cutoff=0.75, wilcox_cutoff=1e-04	0.144672
Exact match	aa	fisher_cutoff=1e-05, positive_cutoff=0.75, wilcox_cutoff=0.001	0.144672
Exact match	aa	fisher_cutoff=1e-05, positive_cutoff=0.75, wilcox_cutoff=0.01	0.144672
Exact match	aa	fisher_cutoff=1e-05, positive_cutoff=0.75, wilcox_cutoff=0.1	0.144672
Exact match	aa	fisher_cutoff=1e-04, positive_cutoff=0.75, wilcox_cutoff=1e-15	0.144672
Exact match	aa	fisher_cutoff=1e-04, positive_cutoff=0.75, wilcox_cutoff=1e-10	0.144672
Exact match	aa	fisher_cutoff=1e-04, positive_cutoff=0.75, wilcox_cutoff=1e-05	0.144672
Exact match	aa	fisher_cutoff=1e-04, positive_cutoff=0.75, wilcox_cutoff=1e-04	0.144672
Exact match	aa	fisher_cutoff=1e-04, positive_cutoff=0.75, wilcox_cutoff=0.001	0.144672
Exact match	aa	fisher_cutoff=1e-04, positive_cutoff=0.75, wilcox_cutoff=0.01	0.144672
Exact match	aa	fisher_cutoff=1e-04, positive_cutoff=0.75, wilcox_cutoff=0.1	0.144672
Exact match	aa	fisher_cutoff=0.001, positive_cutoff=0.75, wilcox_cutoff=1e-15	0.144672
Exact match	aa	fisher_cutoff=0.001, positive_cutoff=0.75, wilcox_cutoff=1e-10	0.144672
Exact match	aa	fisher_cutoff=0.001, positive_cutoff=0.75, wilcox_cutoff=1e-05	0.144672
Exact match	aa	fisher_cutoff=0.001, positive_cutoff=0.75, wilcox_cutoff=1e-04	0.144672
Exact match	aa	fisher_cutoff=0.001, positive_cutoff=0.75, wilcox_cutoff=0.001	0.144672
Exact match	aa	fisher_cutoff=0.001, positive_cutoff=0.75, wilcox_cutoff=0.01	0.144672
Exact match	aa	fisher_cutoff=0.001, positive_cutoff=0.75, wilcox_cutoff=0.1	0.144672
Exact match	aa	fisher_cutoff=0.01, positive_cutoff=0.75, wilcox_cutoff=1e-15	0.144672
Exact match	aa	fisher_cutoff=0.01, positive_cutoff=0.75, wilcox_cutoff=1e-10	0.144672
Exact match	aa	fisher_cutoff=0.01, positive_cutoff=0.75, wilcox_cutoff=1e-05	0.144672
Exact match	aa	fisher_cutoff=0.01, positive_cutoff=0.75, wilcox_cutoff=1e-04	0.144672
Exact match	aa	fisher_cutoff=0.01, positive_cutoff=0.75, wilcox_cutoff=0.001	0.144672
Exact match	aa	fisher_cutoff=0.01, positive_cutoff=0.75, wilcox_cutoff=0.01	0.144672
Exact match	aa	fisher_cutoff=0.01, positive_cutoff=0.75, wilcox_cutoff=0.1	0.144672
Exact match	aa	fisher_cutoff=0.1, positive_cutoff=0.75, wilcox_cutoff=1e-15	0.144672
Exact match	aa	fisher_cutoff=0.1, positive_cutoff=0.75, wilcox_cutoff=1e-10	0.144672
Exact match	aa	fisher_cutoff=0.1, positive_cutoff=0.75, wilcox_cutoff=1e-05	0.144672
Exact match	aa	fisher_cutoff=0.1, positive_cutoff=0.75, wilcox_cutoff=1e-04	0.144672
Exact match	aa	fisher_cutoff=0.1, positive_cutoff=0.75, wilcox_cutoff=0.001	0.144672
Exact match	aa	fisher_cutoff=0.1, positive_cutoff=0.75, wilcox_cutoff=0.01	0.144672
Exact match	aa	fisher_cutoff=0.1, positive_cutoff=0.75, wilcox_cutoff=0.1	0.144672
Exact match	aa	fisher_cutoff=1e-15, positive_cutoff=0.5, wilcox_cutoff=1e-15	0.144672
Exact match	aa	fisher_cutoff=1e-15, positive_cutoff=0.5, wilcox_cutoff=1e-10	0.144672
Exact match	aa	fisher_cutoff=1e-15, positive_cutoff=0.5, wilcox_cutoff=1e-05	0.144672
Exact match	aa	fisher_cutoff=1e-15, positive_cutoff=0.5, wilcox_cutoff=1e-04	0.144672
Exact match	aa	fisher_cutoff=1e-15, positive_cutoff=0.5, wilcox_cutoff=0.001	0.144672
Exact match	aa	fisher_cutoff=1e-15, positive_cutoff=0.5, wilcox_cutoff=0.01	0.144672
Exact match	aa	fisher_cutoff=1e-15, positive_cutoff=0.5, wilcox_cutoff=0.1	0.144672
Exact match	aa	fisher_cutoff=1e-10, positive_cutoff=0.5, wilcox_cutoff=1e-15	0.144672
Exact match	aa	fisher_cutoff=1e-10, positive_cutoff=0.5, wilcox_cutoff=1e-10	0.144672
Exact match	aa	fisher_cutoff=1e-10, positive_cutoff=0.5, wilcox_cutoff=1e-05	0.144672
Exact match	aa	fisher_cutoff=1e-10, positive_cutoff=0.5, wilcox_cutoff=1e-04	0.144672
Exact match	aa	fisher_cutoff=1e-10, positive_cutoff=0.5, wilcox_cutoff=0.001	0.144672
Exact match	aa	fisher_cutoff=1e-10, positive_cutoff=0.5, wilcox_cutoff=0.01	0.144672
Exact match	aa	fisher_cutoff=1e-10, positive_cutoff=0.5, wilcox_cutoff=0.1	0.144672
Exact match	aa	fisher_cutoff=1e-05, positive_cutoff=0.5, wilcox_cutoff=1e-15	0.144672
Exact match	aa	fisher_cutoff=1e-05, positive_cutoff=0.5, wilcox_cutoff=1e-10	0.144672
Exact match	aa	fisher_cutoff=1e-05, positive_cutoff=0.5, wilcox_cutoff=1e-05	0.144672
Exact match	aa	fisher_cutoff=1e-05, positive_cutoff=0.5, wilcox_cutoff=1e-04	0.144672
Exact match	aa	fisher_cutoff=1e-05, positive_cutoff=0.5, wilcox_cutoff=0.001	0.144672
Exact match	aa	fisher_cutoff=1e-05, positive_cutoff=0.5, wilcox_cutoff=0.01	0.144672
Exact match	aa	fisher_cutoff=1e-05, positive_cutoff=0.5, wilcox_cutoff=0.1	0.144672
Exact match	aa	fisher_cutoff=1e-04, positive_cutoff=0.5, wilcox_cutoff=1e-15	0.144672
Exact match	aa	fisher_cutoff=1e-04, positive_cutoff=0.5, wilcox_cutoff=1e-10	0.144672
Exact match	aa	fisher_cutoff=1e-04, positive_cutoff=0.5, wilcox_cutoff=1e-05	0.144672
Exact match	aa	fisher_cutoff=1e-04, positive_cutoff=0.5, wilcox_cutoff=1e-04	0.144672
Exact match	aa	fisher_cutoff=1e-04, positive_cutoff=0.5, wilcox_cutoff=0.001	0.144672
Exact match	aa	fisher_cutoff=1e-04, positive_cutoff=0.5, wilcox_cutoff=0.01	0.144672
Exact match	aa	fisher_cutoff=1e-04, positive_cutoff=0.5, wilcox_cutoff=0.1	0.144672
Exact match	aa	fisher_cutoff=0.001, positive_cutoff=0.5, wilcox_cutoff=1e-15	0.144672
Exact match	aa	fisher_cutoff=0.001, positive_cutoff=0.5, wilcox_cutoff=1e-10	0.144672
Exact match	aa	fisher_cutoff=0.001, positive_cutoff=0.5, wilcox_cutoff=1e-05	0.144672
Exact match	aa	fisher_cutoff=0.001, positive_cutoff=0.5, wilcox_cutoff=1e-04	0.144672
Exact match	aa	fisher_cutoff=0.001, positive_cutoff=0.5, wilcox_cutoff=0.001	0.144672
Exact match	aa	fisher_cutoff=0.001, positive_cutoff=0.5, wilcox_cutoff=0.01	0.144672
Exact match	aa	fisher_cutoff=0.001, positive_cutoff=0.5, wilcox_cutoff=0.1	0.144672
Exact match	aa	fisher_cutoff=0.01, positive_cutoff=0.5, wilcox_cutoff=1e-15	0.144672
Exact match	aa	fisher_cutoff=0.01, positive_cutoff=0.5, wilcox_cutoff=1e-10	0.144672
Exact match	aa	fisher_cutoff=0.01, positive_cutoff=0.5, wilcox_cutoff=1e-05	0.144672
Exact match	aa	fisher_cutoff=0.01, positive_cutoff=0.5, wilcox_cutoff=1e-04	0.144672
Exact match	aa	fisher_cutoff=0.01, positive_cutoff=0.5, wilcox_cutoff=0.001	0.144672
Exact match	aa	fisher_cutoff=0.01, positive_cutoff=0.5, wilcox_cutoff=0.01	0.144672
Exact match	aa	fisher_cutoff=0.01, positive_cutoff=0.5, wilcox_cutoff=0.1	0.144672
Exact match	aa	fisher_cutoff=0.1, positive_cutoff=0.5, wilcox_cutoff=1e-15	0.144672
Exact match	aa	fisher_cutoff=0.1, positive_cutoff=0.5, wilcox_cutoff=1e-10	0.144672
Exact match	aa	fisher_cutoff=0.1, positive_cutoff=0.5, wilcox_cutoff=1e-05	0.144672
Exact match	aa	fisher_cutoff=0.1, positive_cutoff=0.5, wilcox_cutoff=1e-04	0.144672
Exact match	aa	fisher_cutoff=0.1, positive_cutoff=0.5, wilcox_cutoff=0.001	0.144672
Exact match	aa	fisher_cutoff=0.1, positive_cutoff=0.5, wilcox_cutoff=0.01	0.144672
Exact match	aa	fisher_cutoff=0.001, positive_cutoff=0.4, wilcox_cutoff=1e-04	0.144672
Exact match	aa	fisher_cutoff=0.001, positive_cutoff=0.4, wilcox_cutoff=0.001	0.144672
Exact match	aa	fisher_cutoff=0.001, positive_cutoff=0.4, wilcox_cutoff=0.01	0.144672
Exact match	aa	fisher_cutoff=0.01, positive_cutoff=0.4, wilcox_cutoff=1e-06	0.144672
Exact match	aa	fisher_cutoff=0.01, positive_cutoff=0.4, wilcox_cutoff=1e-04	0.144672
Exact match	aa	fisher_cutoff=0.01, positive_cutoff=0.4, wilcox_cutoff=0.001	0.144672
Exact match	aa	fisher_cutoff=0.01, positive_cutoff=0.4, wilcox_cutoff=0.01	0.144672
Exact match	aa	fisher_cutoff=1e-15, positive_cutoff=0.1, wilcox_cutoff=1e-15	0.144672
Exact match	aa	fisher_cutoff=1e-15, positive_cutoff=0.1, wilcox_cutoff=1e-10	0.144672
Exact match	aa	fisher_cutoff=1e-15, positive_cutoff=0.1, wilcox_cutoff=1e-05	0.144672
Exact match	aa	fisher_cutoff=1e-15, positive_cutoff=0.1, wilcox_cutoff=1e-04	0.144672
Exact match	aa	fisher_cutoff=1e-15, positive_cutoff=0.1, wilcox_cutoff=0.001	0.144672
Exact match	aa	fisher_cutoff=1e-15, positive_cutoff=0.1, wilcox_cutoff=0.01	0.144672
Exact match	aa	fisher_cutoff=1e-15, positive_cutoff=0.1, wilcox_cutoff=0.1	0.144672
Exact match	aa	fisher_cutoff=1e-10, positive_cutoff=0.1, wilcox_cutoff=1e-15	0.144672
Exact match	aa	fisher_cutoff=1e-10, positive_cutoff=0.1, wilcox_cutoff=1e-10	0.144672
Exact match	aa	fisher_cutoff=1e-10, positive_cutoff=0.1, wilcox_cutoff=1e-05	0.144672
Exact match	aa	fisher_cutoff=1e-10, positive_cutoff=0.1, wilcox_cutoff=1e-04	0.144672
Exact match	aa	fisher_cutoff=1e-10, positive_cutoff=0.1, wilcox_cutoff=0.001	0.144672
Exact match	aa	fisher_cutoff=1e-10, positive_cutoff=0.1, wilcox_cutoff=0.01	0.144672
Exact match	aa	fisher_cutoff=1e-10, positive_cutoff=0.1, wilcox_cutoff=0.1	0.144672
Exact match	aa	fisher_cutoff=1e-05, positive_cutoff=0.1, wilcox_cutoff=1e-15	0.144672
Exact match	aa	fisher_cutoff=1e-05, positive_cutoff=0.1, wilcox_cutoff=1e-10	0.144672
Exact match	aa	fisher_cutoff=1e-05, positive_cutoff=0.1, wilcox_cutoff=1e-05	0.144672
Exact match	aa	fisher_cutoff=1e-05, positive_cutoff=0.1, wilcox_cutoff=1e-04	0.144672
Exact match	aa	fisher_cutoff=1e-05, positive_cutoff=0.1, wilcox_cutoff=0.001	0.144672
Exact match	aa	fisher_cutoff=1e-05, positive_cutoff=0.1, wilcox_cutoff=0.01	0.144672
Exact match	aa	fisher_cutoff=1e-05, positive_cutoff=0.1, wilcox_cutoff=0.1	0.144672
Exact match	aa	fisher_cutoff=1e-04, positive_cutoff=0.1, wilcox_cutoff=1e-15	0.144672
Exact match	aa	fisher_cutoff=1e-04, positive_cutoff=0.1, wilcox_cutoff=1e-10	0.144672
Exact match	aa	fisher_cutoff=1e-04, positive_cutoff=0.1, wilcox_cutoff=1e-05	0.144672
Exact match	aa	fisher_cutoff=1e-04, positive_cutoff=0.1, wilcox_cutoff=1e-04	0.144672
Exact match	aa	fisher_cutoff=1e-04, positive_cutoff=0.1, wilcox_cutoff=0.001	0.144672
Exact match	aa	fisher_cutoff=1e-04, positive_cutoff=0.1, wilcox_cutoff=0.01	0.144672
Exact match	aa	fisher_cutoff=1e-04, positive_cutoff=0.1, wilcox_cutoff=0.1	0.144672
Exact match	aa	fisher_cutoff=0.001, positive_cutoff=0.1, wilcox_cutoff=1e-15	0.144672
Exact match	aa	fisher_cutoff=0.001, positive_cutoff=0.1, wilcox_cutoff=1e-10	0.144672
Exact match	aa	fisher_cutoff=0.001, positive_cutoff=0.1, wilcox_cutoff=1e-06	0.144672
Exact match	aa	fisher_cutoff=0.001, positive_cutoff=0.1, wilcox_cutoff=1e-05	0.144672
Exact match	aa	fisher_cutoff=0.001, positive_cutoff=0.1, wilcox_cutoff=1e-04	0.144672
Exact match	aa	fisher_cutoff=0.01, positive_cutoff=0.1, wilcox_cutoff=1e-15	0.144672
Exact match	aa	fisher_cutoff=0.01, positive_cutoff=0.1, wilcox_cutoff=1e-10	0.144672
Exact match	aa	fisher_cutoff=0.01, positive_cutoff=0.1, wilcox_cutoff=1e-06	0.144672
Exact match	aa	fisher_cutoff=0.01, positive_cutoff=0.1, wilcox_cutoff=1e-05	0.144672
Exact match	aa	fisher_cutoff=0.01, positive_cutoff=0.1, wilcox_cutoff=1e-04	0.144672
Exact match	aa	fisher_cutoff=0.1, positive_cutoff=0.1, wilcox_cutoff=1e-15	0.144672
Exact match	aa	fisher_cutoff=0.1, positive_cutoff=0.1, wilcox_cutoff=1e-10	0.144672
Exact match	aa	fisher_cutoff=0.1, positive_cutoff=0.1, wilcox_cutoff=1e-05	0.144672
Exact match	aa	fisher_cutoff=0.1, positive_cutoff=0.1, wilcox_cutoff=1e-04	0.144672
Exact match	aa	fisher_cutoff=0.001, positive_cutoff=0.1, wilcox_cutoff=0.001	0.141316
Exact match	aa	fisher_cutoff=0.001, positive_cutoff=0.1, wilcox_cutoff=0.01	0.141316
Exact match	aa	fisher_cutoff=0.001, positive_cutoff=0.1, wilcox_cutoff=0.1	0.141316
Exact match	aa	fisher_cutoff=0.01, positive_cutoff=0.1, wilcox_cutoff=0.001	0.132926
Exact match	aa	fisher_cutoff=0.1, positive_cutoff=0.1, wilcox_cutoff=0.001	0.132926
