# Supplementary material for: Genomic analysis of T Cell receptors reveals lynch syndrome specific immune signatures
Source: Nat Commun. 2026 Apr 3;17:4790. doi: 10.1038/s41467-026-71243-z (PMC13219734; doi:10.1038/s41467-026-71243-z)
Supplement: Supplementary file 10 — Supplementary Data 8 [file 41467_2026_71243_MOESM10_ESM.xlsx]

## Sheet: Supplementary Data 8
Supplementary Data 8. LS Survivor-associated TCR signature
CDR3β
CAISESAGNQPQHF
CAISSSYEQYF
CASGLEGGTEAFF
CASGLTENTEAFF
CASGQGVTGELFF
CASHSYNEQFF
CASKGQGGTGELFF
CASKGQGYNEQFF
CASQDRLNTEAFF
CASRDSGSYEQYF
CASREGGGTEAFF
CASRGGTGNTGELFF
CASRGGTSTDTQYF
CASRGQGGNYGYTF
CASRGTATGELFF
CASRGTSNTGELFF
CASRIAGGTDTQYF
CASRITGELFF
CASRKGETQYF
CASRLAGRYNEQFF
CASRLQGNTGELFF
CASRLQGTEAFF
CASRPGQGTYNEQFF
CASRPRGTDTQYF
CASRPTGGEQYF
CASRQAGETQYF
CASRQLNEKLFF
CASRQYNSPLHF
CASRRGRNQPQHF
CASRRQGAETQYF
CASRRVTEAFF
CASRTGTANEKLFF
CASRTGVGNTIYF
CASRVSSGANVLTF
CASSAFMNTEAFF
CASSAGDNSPLHF
CASSAGGGPDTQYF
CASSAGPYNSPLHF
CASSAGQEETQYF
CASSAGTDTGELFF
CASSAGTGRNQPQHF
CASSAQGTYEQYF
CASSAQNTEAFF
CASSARLAGDTGELFF
CASSARQGRNTEAFF
CASSASGGRETQYF
CASSATGTGNEKLFF
CASSATGVGYTF
CASSATSSTDTQYF
CASSDGRYGYTF
CASSDPGNEQFF
CASSDRAQPQHF
CASSDRVEETQYF
CASSDRVTGELFF
CASSDSRNQPQHF
CASSEDRVGYGYTF
CASSEGAGGYNEQFF
CASSEHPNTEAFF
CASSELAGGLETQYF
CASSELAGGLNEQFF
CASSEQGNTGELFF
CASSERRTEAFF
CASSEVNSNQPQHF
CASSFADNYGYTF
CASSFADTEAFF
CASSFEGGSYNEQFF
CASSFFETQYF
CASSFGGLGGYTF
CASSFGQYTGELFF
CASSFGRGDTQYF
CASSFGRIYEQYF
CASSFGRKNTEAFF
CASSFGRYSNQPQHF
CASSFGRYYEQYF
CASSFGTGNNEQFF
CASSFLAESTDTQYF
CASSFLTGGNTEAFF
CASSFQGAGTDTQYF
CASSFQGAREKLFF
CASSFQGEGYTF
CASSFQGRGYTF
CASSFRAGGSYNEQFF
CASSFRGAGYTF
CASSFRLAGGADTQYF
CASSFSGGAGANVLTF
CASSFSGINQPQHF
CASSFSGRGDTQYF
CASSFSGTGGETQYF
CASSFSRAYEQYF
CASSFSRGDTEAFF
CASSFTGSQETQYF
CASSFTQGNTEAFF
CASSFVSGTDTQYF
CASSGANSNQPQHF
CASSGDRGRQPQHF
CASSGFYGYTF
CASSGGARTDTQYF
CASSGGQGDGYTF
CASSGGQGRYGYTF
CASSGGQPNEKLFF
CASSGGQYNEQFF
CASSGLAGGGELFF
CASSGPGGNQPQHF
CASSGQGAREKLFF
CASSGRDSTDTQYF
CASSGRNYEQYF
CASSGSGGPYNEQFF
CASSGTGLSYEQYF
CASSGTGTGGTEAFF
CASSGTSGRGEQFF
CASSHSGSYNEQFF
CASSIAGDQPQHF
CASSIGQGPSYEQYF
CASSIGQSSYNSPLHF
CASSIGTENSPLHF
CASSIKGETQYF
CASSILAGGYGYTF
CASSIQGAGEQYF
CASSIRSSGANVLTF
CASSISRTDTQYF
CASSIWTGDQPQHF
CASSKGLAGETQYF
CASSKGLSTDTQYF
CASSKGNEQFF
CASSKPGQGNTEAFF
CASSLAAGGSGNTIYF
CASSLAAVSGNTIYF
CASSLAGDGTDTQYF
CASSLAGGLSYEQYF
CASSLAGKAYEQYF
CASSLAGLGYGYTF
CASSLAGQGGEQYF
CASSLAGRTYNEQFF
CASSLAGTGNEQYF
CASSLALGSQETQYF
CASSLALTDTQYF
CASSLAPSPLHF
CASSLATDTEAFF
CASSLDASGNTIYF
CASSLDGGGGNQPQHF
CASSLDGLAGNEQFF
CASSLDGTDTQYF
CASSLDPGAYNEQFF
CASSLDRLTGELFF
CASSLDTGGNTIYF
CASSLEGAAYEQYF
CASSLEGAGSYEQYF
CASSLEGARTDTQYF
CASSLEGAYYGYTF
CASSLEGGRAFF
CASSLEGLADNEQFF
CASSLEGLAGETQYF
CASSLEGLGDTQYF
CASSLEGRSGYTF
CASSLEGSSSYEQYF
CASSLEGWDGYTF
CASSLEQASYEQYF
CASSLEQGAGGYTF
CASSLETGYNSPLHF
CASSLFGDSNQPQHF
CASSLFGGGNTEAFF
CASSLGAATYEQYF
CASSLGAGAGETQYF
CASSLGAGGPGDTQYF
CASSLGAGVADTQYF
CASSLGASGNQPQHF
CASSLGGATNTGELFF
CASSLGGFGYEQYF
CASSLGGGFYNEQFF
CASSLGGGSLYEQYF
CASSLGGLAGKETQYF
CASSLGGQGVYGYTF
CASSLGGQSGNTIYF
CASSLGGRDEAFF
CASSLGGTSEETQYF
CASSLGHSNEKLFF
CASSLGLAGGGELFF
CASSLGLAGGNTDTQYF
CASSLGLAGGSSYEQYF
CASSLGPGPYNEQFF
CASSLGQGLAKNIQYF
CASSLGQGSNEKLFF
CASSLGQSGNQPQHF
CASSLGQTDGYTF
CASSLGQVNNSPLHF
CASSLGRADGYTF
CASSLGRANQPQHF
CASSLGRGAGANVLTF
CASSLGRGFTDTQYF
CASSLGRGRYNEQFF
CASSLGRTNEQFF
CASSLGRVDTQYF
CASSLGSDQPQHF
CASSLGSENYGYTF
CASSLGSGGANVLTF
CASSLGTGEAYEQYF
CASSLGTGTGANVLTF
CASSLGTPRTDTQYF
CASSLGTSGDEQFF
CASSLGVSGELFF
CASSLKGGSSYEQYF
CASSLKRGYEQYF
CASSLLAADTQYF
CASSLLAGGTQYF
CASSLLAGVNNEQFF
CASSLLGREQYF
CASSLLGVGYGYTF
CASSLLLSYNEQFF
CASSLLQGGTGELFF
CASSLLVNEKLFF
CASSLMASTDTQYF
CASSLPITDTQYF
CASSLQEKLFF
CASSLQGATDTQYF
CASSLQGEQFF
CASSLQGFTGELFF
CASSLQGQGSYEQYF
CASSLQGQGTDTQYF
CASSLQGRGYGYTF
CASSLQLQETQYF
CASSLQMNTGELFF
CASSLRAGDNSPLHF
CASSLRDLYGYTF
CASSLRLAGEQFF
CASSLRLGNTGELFF
CASSLRQGLTEAFF
CASSLRQGWYEQYF
CASSLRSGGNQPQHF
CASSLRTETQYF
CASSLSGFGYTF
CASSLSGGLGYTF
CASSLSGQSSYNEQFF
CASSLSGSYYGYTF
CASSLSGTGRETQYF
CASSLSGVDYEQYF
CASSLSRGRETQYF
CASSLSRRETQYF
CASSLSSDEQYF
CASSLSSGANTGELFF
CASSLSSGYTDTQYF
CASSLTGDGELFF
CASSLTGGFGYTF
CASSLTGGNSGNTIYF
CASSLTGGTNQPQHF
CASSLTGGWTEAFF
CASSLTGTLYEQYF
CASSLTGTSGTDTQYF
CASSLTGYNEKLFF
CASSLTSGSAYEQYF
CASSLVAASYNEQFF
CASSLVAGFTDTQYF
CASSLVAGTYGYTF
CASSLVDRETQYF
CASSLVDTYEQYF
CASSLVGGLGYGYTF
CASSLVGSGGYTF
CASSLVGTNYEQYF
CASSLVVSTDTQYF
CASSLWASGSTDTQYF
CASSLWRLAGGPGELFF
CASSLYGTANTEAFF
CASSLYRNEQFF
CASSLYTGNTEAFF
CASSLYTQETQYF
CASSMGNTGELFF
CASSPAGGADTQYF
CASSPARGSSYNEQFF
CASSPATSTDTQYF
CASSPAVSGANVLTF
CASSPDRGNNSPLHF
CASSPDRYEQYF
CASSPDSGETQYF
CASSPDTSGNTIYF
CASSPEAGNTIYF
CASSPERGGYTF
CASSPERGNQPQHF
CASSPGAFF
CASSPGGGYSNQPQHF
CASSPGINTGELFF
CASSPGLAGAADTQYF
CASSPGLAGGPGDTQYF
CASSPGLAGGVDTQYF
CASSPGLAHTDTQYF
CASSPGLGPDTQYF
CASSPGLVNTEAFF
CASSPGLVTGELFF
CASSPGPYTDTQYF
CASSPGQAGETQYF
CASSPGQFTGELFF
CASSPGQGATGYTF
CASSPGQGRAGELFF
CASSPGQGSAEAFF
CASSPGQTDTQYF
CASSPGRAPDTQYF
CASSPGRPSGNTIYF
CASSPGRRYEQYF
CASSPGTGHNQPQHF
CASSPGTGLSGANVLTF
CASSPGTPSYNEQFF
CASSPGTTTNEKLFF
CASSPGVSSTDTQYF
CASSPGVSSYNSPLHF
CASSPGVSYNSPLHF
CASSPGWSSYEQYF
CASSPHKNTEAFF
CASSPLAGVADTQYF
CASSPLDSPLHF
CASSPLGANYGYTF
CASSPLQGANEKLFF
CASSPLQGANTEAFF
CASSPLQGYSNQPQHF
CASSPLRGGQETQYF
CASSPLSSTDTQYF
CASSPNGGYGYTF
CASSPNPNYGYTF
CASSPNRGGQPQHF
CASSPPAGGTGELFF
CASSPPGGVNTEAFF
CASSPPGLAGNTGELFF
CASSPPGNTGELFF
CASSPPGRGGYTF
CASSPPGRPNYGYTF
CASSPPGTGGNTIYF
CASSPPPGSYEQYF
CASSPPQDTQYF
CASSPPTGAYNEQFF
CASSPPVGTDTQYF
CASSPQGGGANVLTF
CASSPQGGSYGYTF
CASSPQGNTDTQYF
CASSPQRNSPLHF
CASSPQTGTGELFF
CASSPQTGTNEKLFF
CASSPRDATNEKLFF
CASSPRDRLNEKLFF
CASSPRDRVTDTQYF
CASSPRDSKNIQYF
CASSPRGGDGYTF
CASSPRGGVTDTQYF
CASSPRGQGETQYF
CASSPRGRDEKLFF
CASSPRGRRETQYF
CASSPRQGRDGYTF
CASSPRTADTQYF
CASSPRTGLNTGELFF
CASSPRVGSYNEQFF
CASSPSGLSSYNEQFF
CASSPSGRGTEAFF
CASSPTGGAEAFF
CASSPTGVRTEAFF
CASSPTGVSSYEQYF
CASSPTSGRNEQFF
CASSPTSGSSDTQYF
CASSPTTGNTGELFF
CASSPTVLNTEAFF
CASSPVGNSPLHF
CASSPWDGSYEQYF
CASSPWGGTGELFF
CASSPWTQETQYF
CASSPYRGNEQFF
CASSQAGGANTGELFF
CASSQAGGSGELFF
CASSQAGLYEQYF
CASSQASYNSPLHF
CASSQDSYTGELFF
CASSQGAGGDTQYF
CASSQGALTEAFF
CASSQGEGDTQYF
CASSQGGGDQPQHF
CASSQGGGGNYGYTF
CASSQGGGSTEAFF
CASSQGGNEAFF
CASSQGGTNQPQHF
CASSQGKDTEAFF
CASSQGLAGGRETQYF
CASSQGLAGTYNEQFF
CASSQGLGNTIYF
CASSQGQLQETQYF
CASSQGQQNSPLHF
CASSQGTGVNTEAFF
CASSQPGQGRNEQFF
CASSQRGPDTQYF
CASSQRYGYTF
CASSQSNNEQFF
CASSQSSGSSYNEQFF
CASSQSSGSYEQYF
CASSQSTGNYGYTF
CASSQTGAEQYF
CASSQTGGSTDTQYF
CASSQTSGGAETQYF
CASSQVGASTDTQYF
CASSQVRDEQFF
CASSQVRSTEAFF
CASSRDRRNQPQHF
CASSRDSISYEQYF
CASSRDTEETQYF
CASSRGDRPYEQYF
CASSRGGGSGNTIYF
CASSRGGRQPQHF
CASSRGLAGGDTQYF
CASSRGQGARTEAFF
CASSRGQGREKLFF
CASSRGQGSYGYTF
CASSRGQGYQETQYF
CASSRGQTNQPQHF
CASSRGTGDSPLHF
CASSRGTVSNQPQHF
CASSRLAGGPTDTQYF
CASSRLAGGTYEQYF
CASSRLAGSSTDTQYF
CASSRLAGYQETQYF
CASSRLAYNEQFF
CASSRNTNTEAFF
CASSRPPGNTIYF
CASSRQGYNQPQHF
CASSRQPSTDTQYF
CASSRQQGNTEAFF
CASSRRGGNEQFF
CASSRTFNQPQHF
CASSRTGESGNTIYF
CASSRTGGRGYTF
CASSRTGISNQPQHF
CASSRTGVGNQPQHF
CASSRTSGSRETQYF
CASSRTSLETQYF
CASSRTTGNTEAFF
CASSSAGGGSYEQYF
CASSSAGGGTGELFF
CASSSAGTGGTEAFF
CASSSAYYGYTF
CASSSDRGLGETQYF
CASSSDRTSGNTIYF
CASSSFYGYTF
CASSSGEDQPQHF
CASSSGFQPQHF
CASSSGPGNTEAFF
CASSSGQADTQYF
CASSSGQGLTDTQYF
CASSSGQGSQETQYF
CASSSGQRSYEQYF
CASSSGRANEQFF
CASSSGRSSGANVLTF
CASSSGSSDTQYF
CASSSGTGGNGYTF
CASSSGTGSGELFF
CASSSLAGGPGDTQYF
CASSSLAGGPHEQYF
CASSSLHEQYF
CASSSLSYGYTF
CASSSPDRQETQYF
CASSSPGLAGGETQYF
CASSSPGSSGNTIYF
CASSSPGTGGNEQFF
CASSSPGTGNTGELFF
CASSSQGGNTGELFF
CASSSQGTQETQYF
CASSSQLSGANVLTF
CASSSRDSYTDTQYF
CASSSRLAGGADTQYF
CASSSRQAYEQYF
CASSSRTDSPLHF
CASSSRTGGGDTQYF
CASSSSGGARNEQFF
CASSSSRGNQPQHF
CASSSSSGGYNEQFF
CASSSSTGGTGELFF
CASSSSTGVNTEAFF
CASSSTGGHEQYF
CASSSTGISYNEQFF
CASSSTGLYNSPLHF
CASSSTGRNQPQHF
CASSSTGTGEETQYF
CASSSTGYEQFF
CASSSTPDTQYF
CASSSTQGNQPQHF
CASSSTSGGDTQYF
CASSSVGGQPQHF
CASSSWTSGGYNEQFF
CASSTDRGGNTIYF
CASSTDTDTQYF
CASSTGGNTGELFF
CASSTPGTGTYEQYF
CASSTRDSSYNEQFF
CASSTRTAEAFF
CASSTSNTEAFF
CASSTSSTGELFF
CASSTTSGSYNEQFF
CASSTTSSTDTQYF
CASSVAGTSGNTIYF
CASSVAQGRETQYF
CASSVDGAGQPQHF
CASSVDRDEQFF
CASSVDRDQPQHF
CASSVEGGNTIYF
CASSVGGARETQYF
CASSVGGQNYEQYF
CASSVGQGATDTQYF
CASSVGQGNNQPQHF
CASSVGQIYEQYF
CASSVGQYYGYTF
CASSVPGAGANVLTF
CASSVPGNTEAFF
CASSVQGATNEKLFF
CASSVQGYEQFF
CASSVQQETQYF
CASSVRDRGEKLFF
CASSVRQGSGNTIYF
CASSVSGGEKLFF
CASSVSSYNSPLHF
CASSVTSGPYNEQFF
CASSWAQETQYF
CASSWDNNQPQHF
CASSWGAGNQPQHF
CASSWGQGATNEKLFF
CASSWGQGGYNEQFF
CASSWGRGYTF
CASSWGTLNTEAFF
CASSWGYNSPLHF
CASSWTGGSYNEQFF
CASSWTGGYNEQFF
CASSWTGSTGELFF
CASSYLGQGTDTQYF
CASSYLRTGGGYGYTF
CASSYQGGETQYF
CASSYQGSSYNEQFF
CASSYRNGYTF
CASSYRVETQYF
CASSYSGGAGNQPQHF
CASSYSGRDTEAFF
CASSYSSGRSYEQYF
CASSYSVETQYF
CASTAGGETQYF
CASTAGGSGNTIYF
CASTDTNTEAFF
CASTGHTEAFF
CASTGLAGYNEQFF
CASTGTSNTGELFF
CASTIYNEQFF
CASTLGSSYNSPLHF
CASTPGGGSYEQYF
CASTPGTANTEAFF
CASTVSSGANVLTF
CATSDLSDTQYF
CATSGGPYEQYF
CATSGGSYEQYF
CATSGSNQPQHF
CATSRANYGYTF
CATSRDGTDTQYF
CATSRGRNTEAFF
CAWNRDSNQPQHF
CAWSAQGYEQYF
CAWSRSSGNTIYF
CAWSVNNEQFF
CAWSVPGANVLTF
CSAPGGSSYEQYF
CSAPGTTYEQYF
CSAPLAGGSYEQYF
CSARAGGGETQYF
CSARDNNYGYTF
CSARDRGRNTEAFF
CSAREDRGNSPLHF
CSAREGPYEQYF
CSARGAGTDTQYF
CSARGLGETQYF
CSARLAGLYNEQFF
CSARTGNTIYF
CSARTSGRNEQFF
CSARVGVGNTIYF
CSARVPGGNQPQHF
CSASGSGDTQYF
CSASRGGYNEQFF
CSASRGSGANVLTF
CSASVSGANVLTF
CSATDSYNEQFF
CSATPGQGYGYTF
CSAWTGNYGYTF
CSVAPNTEAFF
CSVDRGRNTEAFF
CSVERTGLGYTF
CSVGTGANYGYTF
CSVRTGSGNTIYF
