# Supplementary material for: Genomic analysis of T Cell receptors reveals lynch syndrome specific immune signatures
Source: Nat Commun. 2026 Apr 3;17:4790. doi: 10.1038/s41467-026-71243-z (PMC13219734; doi:10.1038/s41467-026-71243-z)
Supplement: Supplementary file 11 — Supplementary Data 9 [file 41467_2026_71243_MOESM11_ESM.xlsx]

## Sheet: Supplementary Data 9
Supplementary Data 9. TCRβ sequences of 47 TCRβs that overlapped between EBV-tetramer-specific CD8⁺ T cells and our circulating public TCRβ cohort.
Name	TCRβ: CDR3β , V segment , J segment
TCR1	CASSLSGDYGYTF , TRBV7-2 , TRBJ1-2
TCR2	CSARDRTGNGYTF , TRBV20-1 , TRBJ1-2
TCR3	CSVDRGMNTEAFF , TRBV29-1 , TRBJ1-1
TCR4	CASSLWGTEAFF , TRBV7-2 , TRBJ1-1
TCR5	CASSLGQGITEAFF , TRBV5-1 , TRBJ1-1
TCR6	CSARDPLGYGYTF , TRBV20-1 , TRBJ1-2
TCR7	CSALGGAGYGYTF , TRBV20-1 , TRBJ1-2
TCR8	CASSLGTEAFF , TRBV5-1 , TRBJ1-1
TCR9	CSVGTGGTNEKLFF , TRBV29-1 , TRBJ1-4
TCR10	CASSLGGSTDTQYF , TRBV11-3 , TRBJ2-3
TCR11	CASSSTGNTEAFF , TRBV7-9 , TRBJ1-1
TCR12	CASSLGQGSTEAFF , TRBV5-1 , TRBJ1-1
TCR13	CSARDRVGNTIYF , TRBV20-1 , TRBJ1-3
TCR14	CSARVGVGNTIYF , TRBV20-1 , TRBJ1-3
TCR15	CASSLGTSGTDTQYF , TRBV5-1 , TRBJ2-3
TCR16	CASSYNTEAFF , TRBV6-6 , TRBJ1-1
TCR17	CASSLGGANTEAFF , TRBV7-9 , TRBJ1-1
TCR18	CASSYGTNTEAFF , TRBV6-5 , TRBJ1-1
TCR19	CASSLDWNTEAFF , TRBV7-9 , TRBJ1-1
TCR20	CASSLTSGGADTQYF , TRBV5-1 , TRBJ2-3
TCR21	CSARAGGNEQFF , TRBV20-1 , TRBJ2-1
TCR22	CATSDSGTSGYNEQFF , TRBV24-1 , TRBJ2-1
TCR23	CASSLGAQETQYF , TRBV11-3 , TRBJ2-5
TCR24	CASSSGTGRTEAFF , TRBV5-1 , TRBJ1-1
TCR25	CASSPDRQETQYF , TRBV7-3 , TRBJ2-5
TCR26	CASSQDRASNQPQHF , TRBV4-3 , TRBJ1-5
TCR27	CSARDGTGNTIYF , TRBV20-1 , TRBJ1-3
TCR28	CASSLVEETQYF , TRBV5-6 , TRBJ2-5
TCR29	CASSYSPGTGELFF , TRBV6-6 , TRBJ2-2
TCR30	CASSLSLNEQFF , TRBV7-2 , TRBJ2-1
TCR31	CASSLTSGGADTQYF , TRBV11-2 , TRBJ2-3
TCR32	CASSSGGAYNEQFF , TRBV7-2 , TRBJ2-1
TCR33	CASSSQGGNYGYTF , TRBV7-2 , TRBJ1-2
TCR34	CSVEYYNEQFF , TRBV29-1 , TRBJ2-1
TCR35	CASRSGSYNEQFF , TRBV5-4 , TRBJ2-1
TCR36	CASSLVTGEAFF , TRBV5-6 , TRBJ1-1
TCR37	CASSPTGVQETQYF , TRBV7-7 , TRBJ2-5
TCR38	CASSSDRRETQYF , TRBV7-2 , TRBJ2-5
TCR39	CASSSGLSSGNTIYF , TRBV7-8 , TRBJ1-3
TCR40	CASSSTSTDTQYF , TRBV11-3 , TRBJ2-3
TCR41	CSARDSYEQYV , TRBV20-1 , TRBJ2-7
TCR42	CAISPGTGAGANVLTF , TRBV10-3 , TRBJ2-6
TCR43	CASSLGARTDTQYF , TRBV7-3 , TRBJ2-3
TCR44	CASSLRSADTQYF , TRBV5-1 , TRBJ2-3
TCR45	CSARGLAGLYEQFF , TRBV20-1 , TRBJ2-1
TCR46	CSASRGGFGNTIYF , TRBV20-1 , TRBJ1-3
TCR47	CSVRTGEGTEAFF , TRBV29-1 , TRBJ1-1
