# Supplementary material for: Genomic analysis of T Cell receptors reveals lynch syndrome specific immune signatures
Source: Nat Commun. 2026 Apr 3;17:4790. doi: 10.1038/s41467-026-71243-z (PMC13219734; doi:10.1038/s41467-026-71243-z)
Supplement: Supplementary file 12 — Supplementary Data 10 [file 41467_2026_71243_MOESM12_ESM.xlsx]

## Sheet: Supplementary Data 10
Supplementary Data 10. TCRs that overlapped between the Lynch Syndrome-associated TCRβ signature and RNF43-tetramer⁺ CD3⁺ T cells.
Summarized table
sample	type	Cell count	Cell Percentage
ABDL165	Effector Exhausted	6	0.125786
ABDL165	Later Effector	377	7.90356
ABDL165	Proliferating	2	0.0419287
ABDL165	Proliferating CD8	6	0.125786
ABDL165	Terminal Effector	34	0.712788
ABDL166	Proliferating CD8	34	0.642965
ABDL166	Proliferating	218	4.12254
ABDL166	Terminal Effector	10	0.189107
ABDL166	Effector Exhausted	33	0.624054
ABDL166	Later Effector	13	0.24584
ABDL166	Effector Memory CD8	1	0.0189107
Detailed table
sample	cdr3	Cell type	Cell count	Cell Percentage
RNF43_2	CASRRNTGELFF	Proliferating CD8	3	0.0567322
RNF43_2	CASSAEETQYF	Proliferating	9	0.170197
RNF43_2	CASSAEETQYF	Proliferating CD8	2	0.0378215
RNF43_2	CASSAEETQYF	Terminal Effector	1	0.0189107
RNF43_2	CASSALYEQYF	Proliferating	3	0.0567322
RNF43_2	CASSALYEQYF	Proliferating CD8	1	0.0189107
RNF43_2	CASSDRLNTEAFF	Effector Exhausted	1	0.0189107
RNF43_2	CASSDRLNTEAFF	Proliferating	4	0.075643
RNF43_2	CASSDRLNTEAFF	Proliferating CD8	1	0.0189107
RNF43_2	CASSDRLNTEAFF	Terminal Effector	1	0.0189107
RNF43_2	CASSGQGGNTEAFF	Effector Exhausted	1	0.0189107
RNF43_2	CASSGQGNQPQHF	Proliferating	2	0.0378215
RNF43_2	CASSIGETQYF	Proliferating	1	0.0189107
RNF43_2	CASSIGETQYF	Proliferating CD8	1	0.0189107
RNF43_2	CASSIGSSYNEQFF	Effector Exhausted	1	0.0189107
RNF43_2	CASSIGSSYNEQFF	Proliferating	1	0.0189107
RNF43_2	CASSIGSSYNEQFF	Proliferating CD8	2	0.0378215
RNF43_2	CASSLAAGNTEAFF	Effector Exhausted	1	0.0189107
RNF43_2	CASSLAAGNTEAFF	Proliferating	1	0.0189107
RNF43_2	CASSLAGGIYEQYF	Effector Exhausted	1	0.0189107
RNF43_2	CASSLAGGNEQFF	Proliferating	2	0.0378215
RNF43_2	CASSLAGGYTF	Effector Exhausted	1	0.0189107
RNF43_2	CASSLAGSSTDTQYF	Proliferating	1	0.0189107
RNF43_2	CASSLANEQFF	Proliferating	2	0.0378215
RNF43_2	CASSLDRNQPQHF	Proliferating	1	0.0189107
RNF43_2	CASSLDRNTEAFF	Effector Exhausted	1	0.0189107
RNF43_2	CASSLDRNTEAFF	Proliferating	6	0.113464
RNF43_2	CASSLDRNTEAFF	Proliferating CD8	1	0.0189107
RNF43_2	CASSLDTDTQYF	Effector Exhausted	1	0.0189107
RNF43_2	CASSLEGSNQPQHF	Proliferating	5	0.0945537
RNF43_2	CASSLGAGQPQHF	Effector Exhausted	1	0.0189107
RNF43_2	CASSLGGETQYF	Proliferating	1	0.0189107
RNF43_2	CASSLGGETQYF	Proliferating CD8	2	0.0378215
RNF43_2	CASSLGGETQYF	Terminal Effector	1	0.0189107
RNF43_2	CASSLGGGYNEQFF	Effector Exhausted	2	0.0378215
RNF43_2	CASSLGGGYNEQFF	Later Effector	2	0.0378215
RNF43_2	CASSLGGGYNEQFF	Proliferating	12	0.226929
RNF43_2	CASSLGGGYNEQFF	Proliferating CD8	3	0.0567322
RNF43_2	CASSLGGGYNEQFF	Terminal Effector	1	0.0189107
RNF43_2	CASSLGGPDTQYF	Proliferating	1	0.0189107
RNF43_2	CASSLGGQGYEQYF	Proliferating CD8	1	0.0189107
RNF43_2	CASSLGGWNTEAFF	Proliferating	4	0.075643
RNF43_2	CASSLGLAGAYNEQFF	Proliferating	1	0.0189107
RNF43_2	CASSLGLAGDTQYF	Proliferating	2	0.0378215
RNF43_2	CASSLGLANNEQFF	Effector Exhausted	1	0.0189107
RNF43_2	CASSLGLANNEQFF	Proliferating	11	0.208018
RNF43_2	CASSLGQGYNEQFF	Later Effector	1	0.0189107
RNF43_2	CASSLGQGYNEQFF	Proliferating	2	0.0378215
RNF43_2	CASSLGQGYNEQFF	Proliferating CD8	2	0.0378215
RNF43_2	CASSLGSNTGELFF	Proliferating	2	0.0378215
RNF43_2	CASSLGSYGYTF	Proliferating	1	0.0189107
RNF43_2	CASSLGTVNEQFF	Proliferating	3	0.0567322
RNF43_2	CASSLGVSYEQYF	Effector Exhausted	2	0.0378215
RNF43_2	CASSLRQGGETQYF	Proliferating	1	0.0189107
RNF43_2	CASSLRQGNQPQHF	Effector Exhausted	2	0.0378215
RNF43_2	CASSLRQGNQPQHF	Proliferating CD8	1	0.0189107
RNF43_2	CASSLRTGMNTEAFF	Proliferating	7	0.132375
RNF43_2	CASSLRTGSYEQYF	Proliferating	2	0.0378215
RNF43_2	CASSLRTGSYEQYF	Proliferating CD8	1	0.0189107
RNF43_2	CASSLRTSGNTGELFF	Proliferating	1	0.0189107
RNF43_2	CASSLSDTQYF	Proliferating CD8	1	0.0189107
RNF43_2	CASSLSGGETQYF	Effector Exhausted	2	0.0378215
RNF43_2	CASSLSGGSYNEQFF	Proliferating	1	0.0189107
RNF43_2	CASSLSPDTQYF	Proliferating	1	0.0189107
RNF43_2	CASSLTGYTEAFF	Proliferating	1	0.0189107
RNF43_2	CASSLTRGETQYF	Proliferating CD8	1	0.0189107
RNF43_2	CASSLTSGQETQYF	Proliferating	1	0.0189107
RNF43_2	CASSLVRGSYNEQFF	Proliferating	3	0.0567322
RNF43_2	CASSPGENTEAFF	Effector Exhausted	2	0.0378215
RNF43_2	CASSPGENTEAFF	Proliferating	3	0.0567322
RNF43_2	CASSPGGRTDTQYF	Effector Exhausted	4	0.075643
RNF43_2	CASSPGGRTDTQYF	Later Effector	3	0.0567322
RNF43_2	CASSPGGRTDTQYF	Proliferating	24	0.453858
RNF43_2	CASSPGGRTDTQYF	Proliferating CD8	5	0.0945537
RNF43_2	CASSPGGRTDTQYF	Terminal Effector	1	0.0189107
RNF43_2	CASSPLGGETQYF	Proliferating	3	0.0567322
RNF43_2	CASSPLGGETQYF	Proliferating CD8	1	0.0189107
RNF43_2	CASSPQGSYEQYF	Effector Exhausted	1	0.0189107
RNF43_2	CASSPRDSYEQYF	Proliferating	1	0.0189107
RNF43_2	CASSPRENTEAFF	Proliferating	1	0.0189107
RNF43_2	CASSPRGGSNQPQHF	Effector Memory CD8	1	0.0189107
RNF43_2	CASSPTGQETQYF	Proliferating	3	0.0567322
RNF43_2	CASSPTGQETQYF	Proliferating CD8	1	0.0189107
RNF43_2	CASSPTSGSYNEQFF	Proliferating	3	0.0567322
RNF43_2	CASSQAGEQFF	Effector Exhausted	1	0.0189107
RNF43_2	CASSQAGEQFF	Proliferating	7	0.132375
RNF43_2	CASSQGQGYGYTF	Proliferating	1	0.0189107
RNF43_2	CASSQGVGTEAFF	Proliferating	3	0.0567322
RNF43_2	CASSQLAGSYNEQFF	Proliferating	1	0.0189107
RNF43_2	CASSQTSGSYNEQFF	Later Effector	2	0.0378215
RNF43_2	CASSQTSGSYNEQFF	Proliferating	2	0.0378215
RNF43_2	CASSRGTSTDTQYF	Later Effector	1	0.0189107
RNF43_2	CASSRGTSTDTQYF	Proliferating	10	0.189107
RNF43_2	CASSRGTSTDTQYF	Proliferating CD8	3	0.0567322
RNF43_2	CASSRRDEQFF	Proliferating	4	0.075643
RNF43_2	CASSRTSGQETQYF	Proliferating	5	0.0945537
RNF43_2	CASSSGQGGEQYF	Later Effector	1	0.0189107
RNF43_2	CASSSGQGGEQYF	Proliferating	8	0.151286
RNF43_2	CASSSGQGTDTQYF	Proliferating	5	0.0945537
RNF43_2	CASSSGTSGSYEQYF	Proliferating	5	0.0945537
RNF43_2	CASSSPGQGYEQYF	Proliferating	2	0.0378215
RNF43_2	CASSSQGANTEAFF	Proliferating	2	0.0378215
RNF43_2	CASSSRGNTEAFF	Proliferating	4	0.075643
RNF43_2	CASSSRGNTEAFF	Terminal Effector	1	0.0189107
RNF43_2	CASSSRLAGYNEQFF	Later Effector	1	0.0189107
RNF43_2	CASSSRLAGYNEQFF	Terminal Effector	1	0.0189107
RNF43_2	CASSSRQGYEQYF	Proliferating	1	0.0189107
RNF43_2	CASSSRSYEQYF	Effector Exhausted	3	0.0567322
RNF43_2	CASSSRSYEQYF	Proliferating	1	0.0189107
RNF43_2	CASSSRSYEQYF	Terminal Effector	1	0.0189107
RNF43_2	CASSSSGSSYNEQFF	Later Effector	2	0.0378215
RNF43_2	CASSSSGSSYNEQFF	Proliferating	2	0.0378215
RNF43_2	CASSSTENTEAFF	Effector Exhausted	2	0.0378215
RNF43_2	CASSSTENTEAFF	Proliferating	1	0.0189107
RNF43_2	CASSSYTDTQYF	Proliferating	1	0.0189107
RNF43_2	CASSTGVQETQYF	Proliferating CD8	1	0.0189107
RNF43_2	CASSVGGNTGELFF	Proliferating	1	0.0189107
RNF43_2	CASSVSSYNEQFF	Effector Exhausted	1	0.0189107
RNF43_2	CASSVSSYNEQFF	Proliferating	3	0.0567322
RNF43_2	CASSYSGTGNTEAFF	Proliferating	3	0.0567322
RNF43_2	CSARGETQYF	Terminal Effector	2	0.0378215
RNF43_2	CSARGGNQPQHF	Effector Exhausted	1	0.0189107
RNF43_2	CSARGGNQPQHF	Proliferating	12	0.226929
MSH3	CASRRNTGELFF	Proliferating CD8	3	0.056732223903177004
MSH3	CASSAEETQYF	Proliferating	9	0.170197
MSH3	CASSAEETQYF	Proliferating CD8	2	0.037821482602118005
MSH3	CASSAEETQYF	Terminal Effector	1	0.018910741301059002
MSH3	CASSALYEQYF	Proliferating	3	0.056732223903177004
MSH3	CASSALYEQYF	Proliferating CD8	1	0.018910741301059002
MSH3	CASSDRLNTEAFF	Effector Exhausted	1	0.018910741301059002
MSH3	CASSDRLNTEAFF	Proliferating	4	0.075643
MSH3	CASSDRLNTEAFF	Proliferating CD8	1	0.018910741301059002
MSH3	CASSDRLNTEAFF	Terminal Effector	1	0.018910741301059002
MSH3	CASSGQGGNTEAFF	Effector Exhausted	1	0.018910741301059002
MSH3	CASSGQGNQPQHF	Proliferating	2	0.037821482602118005
MSH3	CASSIGETQYF	Proliferating	1	0.018910741301059002
MSH3	CASSIGETQYF	Proliferating CD8	1	0.018910741301059002
MSH3	CASSIGSSYNEQFF	Effector Exhausted	1	0.018910741301059002
MSH3	CASSIGSSYNEQFF	Proliferating	1	0.018910741301059002
MSH3	CASSIGSSYNEQFF	Proliferating CD8	2	0.037821482602118005
MSH3	CASSLAAGNTEAFF	Effector Exhausted	1	0.018910741301059002
MSH3	CASSLAAGNTEAFF	Proliferating	1	0.018910741301059002
MSH3	CASSLAGGIYEQYF	Effector Exhausted	1	0.018910741301059002
MSH3	CASSLAGGNEQFF	Proliferating	2	0.037821482602118005
MSH3	CASSLAGGYTF	Effector Exhausted	1	0.018910741301059002
MSH3	CASSLAGSSTDTQYF	Proliferating	1	0.018910741301059002
MSH3	CASSLANEQFF	Proliferating	2	0.037821482602118005
MSH3	CASSLDRNQPQHF	Proliferating	1	0.018910741301059002
MSH3	CASSLDRNTEAFF	Effector Exhausted	1	0.018910741301059002
MSH3	CASSLDRNTEAFF	Proliferating	6	0.11346444780635401
MSH3	CASSLDRNTEAFF	Proliferating CD8	1	0.018910741301059002
MSH3	CASSLDTDTQYF	Effector Exhausted	1	0.018910741301059002
MSH3	CASSLEGSNQPQHF	Proliferating	5	0.0945537
MSH3	CASSLGAGQPQHF	Effector Exhausted	1	0.018910741301059002
MSH3	CASSLGGETQYF	Proliferating	1	0.018910741301059002
MSH3	CASSLGGETQYF	Proliferating CD8	2	0.037821482602118005
MSH3	CASSLGGETQYF	Terminal Effector	1	0.018910741301059002
MSH3	CASSLGGGYNEQFF	Effector Exhausted	2	0.037821482602118005
MSH3	CASSLGGGYNEQFF	Later Effector	2	0.037821482602118005
MSH3	CASSLGGGYNEQFF	Proliferating	12	0.22692889561270801
MSH3	CASSLGGGYNEQFF	Proliferating CD8	3	0.056732223903177004
MSH3	CASSLGGGYNEQFF	Terminal Effector	1	0.018910741301059002
MSH3	CASSLGGPDTQYF	Proliferating	1	0.018910741301059002
MSH3	CASSLGGQGYEQYF	Proliferating CD8	1	0.018910741301059002
MSH3	CASSLGGWNTEAFF	Proliferating	4	0.075643
MSH3	CASSLGLAGAYNEQFF	Proliferating	1	0.018910741301059002
MSH3	CASSLGLAGDTQYF	Proliferating	2	0.037821482602118005
MSH3	CASSLGLANNEQFF	Effector Exhausted	1	0.018910741301059002
MSH3	CASSLGLANNEQFF	Proliferating	11	0.20801815431164902
MSH3	CASSLGQGYNEQFF	Later Effector	1	0.018910741301059002
MSH3	CASSLGQGYNEQFF	Proliferating	2	0.037821482602118005
MSH3	CASSLGQGYNEQFF	Proliferating CD8	2	0.037821482602118005
MSH3	CASSLGSNTGELFF	Proliferating	2	0.037821482602118005
MSH3	CASSLGSYGYTF	Proliferating	1	0.018910741301059002
MSH3	CASSLGTVNEQFF	Proliferating	3	0.056732223903177004
MSH3	CASSLGVSYEQYF	Effector Exhausted	2	0.037821482602118005
MSH3	CASSLRQGGETQYF	Proliferating	1	0.018910741301059002
MSH3	CASSLRQGNQPQHF	Effector Exhausted	2	0.037821482602118005
MSH3	CASSLRQGNQPQHF	Proliferating CD8	1	0.018910741301059002
MSH3	CASSLRTGMNTEAFF	Proliferating	7	0.132375
MSH3	CASSLRTGSYEQYF	Proliferating	2	0.037821482602118005
MSH3	CASSLRTGSYEQYF	Proliferating CD8	1	0.018910741301059002
MSH3	CASSLRTSGNTGELFF	Proliferating	1	0.018910741301059002
MSH3	CASSLSDTQYF	Proliferating CD8	1	0.018910741301059002
MSH3	CASSLSGGETQYF	Effector Exhausted	2	0.037821482602118005
MSH3	CASSLSGGSYNEQFF	Proliferating	1	0.018910741301059002
MSH3	CASSLSPDTQYF	Proliferating	1	0.018910741301059002
MSH3	CASSLTGYTEAFF	Proliferating	1	0.018910741301059002
MSH3	CASSLTRGETQYF	Proliferating CD8	1	0.018910741301059002
MSH3	CASSLTSGQETQYF	Proliferating	1	0.018910741301059002
MSH3	CASSLVRGSYNEQFF	Proliferating	3	0.056732223903177004
MSH3	CASSPGENTEAFF	Effector Exhausted	2	0.037821482602118005
MSH3	CASSPGENTEAFF	Proliferating	3	0.056732223903177004
MSH3	CASSPGGRTDTQYF	Effector Exhausted	4	0.075643
MSH3	CASSPGGRTDTQYF	Later Effector	3	0.056732223903177004
MSH3	CASSPGGRTDTQYF	Proliferating	24	0.45385779122541603
MSH3	CASSPGGRTDTQYF	Proliferating CD8	5	0.0945537
MSH3	CASSPGGRTDTQYF	Terminal Effector	1	0.018910741301059002
MSH3	CASSPLGGETQYF	Proliferating	3	0.056732223903177004
MSH3	CASSPLGGETQYF	Proliferating CD8	1	0.018910741301059002
MSH3	CASSPQGSYEQYF	Effector Exhausted	1	0.018910741301059002
MSH3	CASSPRDSYEQYF	Proliferating	1	0.018910741301059002
MSH3	CASSPRENTEAFF	Proliferating	1	0.018910741301059002
MSH3	CASSPRGGSNQPQHF	Effector Memory CD8	1	0.018910741301059002
MSH3	CASSPTGQETQYF	Proliferating	3	0.056732223903177004
MSH3	CASSPTGQETQYF	Proliferating CD8	1	0.018910741301059002
MSH3	CASSPTSGSYNEQFF	Proliferating	3	0.056732223903177004
MSH3	CASSQAGEQFF	Effector Exhausted	1	0.018910741301059002
MSH3	CASSQAGEQFF	Proliferating	7	0.132375
MSH3	CASSQGQGYGYTF	Proliferating	1	0.018910741301059002
MSH3	CASSQGVGTEAFF	Proliferating	3	0.056732223903177004
MSH3	CASSQLAGSYNEQFF	Proliferating	1	0.018910741301059002
MSH3	CASSQTSGSYNEQFF	Later Effector	2	0.037821482602118005
MSH3	CASSQTSGSYNEQFF	Proliferating	2	0.037821482602118005
MSH3	CASSRGTSTDTQYF	Later Effector	1	0.018910741301059002
MSH3	CASSRGTSTDTQYF	Proliferating	10	0.18910741301059003
MSH3	CASSRGTSTDTQYF	Proliferating CD8	3	0.056732223903177004
MSH3	CASSRRDEQFF	Proliferating	4	0.075643
MSH3	CASSRTSGQETQYF	Proliferating	5	0.0945537
MSH3	CASSSGQGGEQYF	Later Effector	1	0.018910741301059002
MSH3	CASSSGQGGEQYF	Proliferating	8	0.15128593040847202
MSH3	CASSSGQGTDTQYF	Proliferating	5	0.0945537
MSH3	CASSSGTSGSYEQYF	Proliferating	5	0.0945537
MSH3	CASSSPGQGYEQYF	Proliferating	2	0.037821482602118005
MSH3	CASSSQGANTEAFF	Proliferating	2	0.037821482602118005
MSH3	CASSSRGNTEAFF	Proliferating	4	0.075643
MSH3	CASSSRGNTEAFF	Terminal Effector	1	0.018910741301059002
MSH3	CASSSRLAGYNEQFF	Later Effector	1	0.018910741301059002
MSH3	CASSSRLAGYNEQFF	Terminal Effector	1	0.018910741301059002
MSH3	CASSSRQGYEQYF	Proliferating	1	0.018910741301059002
MSH3	CASSSRSYEQYF	Effector Exhausted	3	0.056732223903177004
MSH3	CASSSRSYEQYF	Proliferating	1	0.018910741301059002
MSH3	CASSSRSYEQYF	Terminal Effector	1	0.018910741301059002
MSH3	CASSSSGSSYNEQFF	Later Effector	2	0.037821482602118005
MSH3	CASSSSGSSYNEQFF	Proliferating	2	0.037821482602118005
MSH3	CASSSTENTEAFF	Effector Exhausted	2	0.037821482602118005
MSH3	CASSSTENTEAFF	Proliferating	1	0.018910741301059002
MSH3	CASSSYTDTQYF	Proliferating	1	0.018910741301059002
MSH3	CASSTGVQETQYF	Proliferating CD8	1	0.018910741301059002
MSH3	CASSVGGNTGELFF	Proliferating	1	0.018910741301059002
MSH3	CASSVSSYNEQFF	Effector Exhausted	1	0.018910741301059002
MSH3	CASSVSSYNEQFF	Proliferating	3	0.056732223903177004
MSH3	CASSYSGTGNTEAFF	Proliferating	3	0.056732223903177004
MSH3	CSARGETQYF	Terminal Effector	2	0.037821482602118005
MSH3	CSARGGNQPQHF	Effector Exhausted	1	0.018910741301059002
MSH3	CSARGGNQPQHF	Proliferating	12	0.22692889561270801
