# Supplementary material for: Genomic analysis of T Cell receptors reveals lynch syndrome specific immune signatures
Source: Nat Commun. 2026 Apr 3;17:4790. doi: 10.1038/s41467-026-71243-z (PMC13219734; doi:10.1038/s41467-026-71243-z)
Supplement: Supplementary file 13 — Supplementary Data 11 [file 41467_2026_71243_MOESM13_ESM.xlsx]

## Sheet: Supplementary Data 11
Supplementary Data 11. TCRs that overlapped between the Lynch Syndrome-associated TCRβ signature and the MMRd-CRC-resident TCR pool. Highly expanded TCRs are noted in bold.
Sample ID in original paper	CDR3β	Frequence in original dataset
ABT25	CASSPGLAGEQYF	0.0135521
ABT18	CASSPTGSTEAFF	0.013215859030837006
16_Primary_Tumor	CASSLGLTEAFF	0.00980392
ABT27	CASSLAGSTEAFF	0.00832639
ABT6	CASSLSGETQYF	0.00761421
ABT27	CASSLQGTEAFF	0.00596725
ABT27	CASSFENTEAFF	0.00582848
ABT6	CASSLGRETQYF	0.00507614
ABT1	CASRRDSNQPQHF	0.00460014
ABT18	CASSFGTGELFF	0.00440529
ABT18	CASSFQGYEQYF	0.00440529
ABT18	CASSILNQPQHF	0.00440529
ABT18	CASSLARTYEQYF	0.00440529
ABT18	CASSLTGSDTQYF	0.00440529
ABT18	CASSPGQGEAFF	0.00440529
ABT18	CASSPLGTGELFF	0.00440529
ABT18	CASSQDLNQPQHF	0.00440529
ABT18	CASSQDSNQPQHF	0.00440529
ABT18	CASSRDLSSYNEQFF	0.00440529
ABT18	CASSSDRDYGYTF	0.00440529
16_Primary_Tumor	CASSLGGTEAFF	0.00313725
ABT25	CASSLDGYEQYF	0.00285307
ABT25	CASSPTTDTQYF	0.00285307
ABT1	CASSDSYEQYF	0.00283086
16_Primary_Tumor	CASSSTNYGYTF	0.0027451
ABT6	CASSDSSGSYNEQFF	0.00253807
ABT6	CASRGTEAFF	0.00253807
ABT6	CASSFGAYEQYF	0.00253807
ABT6	CASSFGTGSYNEQFF	0.00253807
ABT6	CASSGQMNTEAFF	0.00253807
ABT6	CASSGTSGSYNEQFF	0.00253807
ABT6	CASSIADTQYF	0.00253807
ABT6	CASSLGANTEAFF	0.00253807
ABT6	CASSLGQQETQYF	0.00253807
ABT6	CASSLGSSYNEQFF	0.00253807
ABT6	CASSLGTSGTYEQYF	0.00253807
ABT6	CASSLLAGSYNEQFF	0.00253807
ABT6	CASSLRQLNTEAFF	0.00253807
ABT6	CASSLTGGAYNEQFF	0.00253807
ABT6	CASSPGANTEAFF	0.00253807
ABT6	CASSPGQGQETQYF	0.00253807
ABT6	CASSPPSSYEQYF	0.00253807
ABT6	CASSRQGNTEAFF	0.00253807
ABT6	CASSRQGSYEQYF	0.00253807
ABT6	CASSVSGSTDTQYF	0.00253807
ABT25	CSARQGDTEAFF	0.0021398
15_Primary_Tumor	CASSLGRMNTEAFF	0.00203417
15_Primary_Tumor	CASSLVPTDTQYF	0.00203417
16_Primary_Tumor	CASSLSNTEAFF	0.00196078
16_Primary_Tumor	CASSQTGSGNTIYF	0.00196078
ABT15	CASSHQETQYF	0.00193424
ABT15	CASSLETEAFF	0.00193424
ABT15	CASSLGQSSYNSPLHF	0.00193424
ABT15	CASSLQGYNSPLHF	0.00193424
ABT15	CASSLQVNTEAFF	0.00193424
ABT15	CASSLRDSYEQYF	0.00193424
ABT15	CASSLWGDQPQHF	0.00193424
ABT15	CASSPGTGASYEQYF	0.00193424
ABT15	CASSPNRNTEAFF	0.00193424
ABT15	CASSPQGYGYTF	0.00193424
ABT15	CASSQGFNQPQHF	0.00193424
ABT15	CASSRRYEQYF	0.00193424
ABT15	CASSSASYEQYF	0.00193424
ABT15	CASSSTGDQPQHF	0.00193424
ABT15	CASSTGSYEQYF	0.00193424
ABT15	CASSWDSYNEQFF	0.00193424
ABT27	CASSPDSNEQFF	0.00180405
ABT1	CASSRGTGSYEQYF	0.00176929
15_Primary_Tumor	CASSQNQETQYF	0.00162734
15_Primary_Tumor	CATSDPNQPQHF	0.00162734
16_Primary_Tumor	CASSLEENTEAFF	0.00156863
16_Primary_Tumor	CASSLRDEQYF	0.00156863
16_Primary_Tumor	CASSSTDTQYF	0.00156863
ABT25	CASSLAGSSYNEQFF	0.00142653
ABT25	CASSLAGTANTEAFF	0.00142653
ABT25	CASSLDGNSGNTIYF	0.00142653
ABT25	CASSLQGPYEQYF	0.00142653
ABT25	CASSPRTGPYEQYF	0.00142653
ABT25	CASSQDRGNTIYF	0.00142653
ABT25	CASSRGGSSYNEQFF	0.00142653
ABT25	CASSVAGNTEAFF	0.00142653
ABT1	CASSLGAGEQYF	0.00141543
ABT1	CASSYGGGNQPQHF	0.00141543
ABT27	CASSWGGYEQYF	0.00124896
15_Primary_Tumor	CASSDTDTQYF	0.0012205
15_Primary_Tumor	CASSFGGSTDTQYF	0.0012205
15_Primary_Tumor	CASSGGSSYNEQFF	0.0012205
15_Primary_Tumor	CASSLAGSDTQYF	0.0012205
15_Primary_Tumor	CASSLLGTDTQYF	0.0012205
15_Primary_Tumor	CASSQVGYEQYF	0.0012205
15_Primary_Tumor	CASSSTGLNTEAFF	0.0012205
15_Primary_Tumor	CASSYSETQYF	0.0012205
16_Primary_Tumor	CASSEGRNTEAFF	0.00117647
16_Primary_Tumor	CASSFRDYGYTF	0.00117647
16_Primary_Tumor	CASSIGGSYNEQFF	0.00117647
16_Primary_Tumor	CASSIGNTEAFF	0.00117647
16_Primary_Tumor	CASSLTYEQYF	0.00117647
16_Primary_Tumor	CASSPGLAGETQYF	0.00117647
16_Primary_Tumor	CASSYGQAYEQYF	0.00117647
16_Primary_Tumor	CASSYTGELFF	0.00117647
ABT27	CASSRADTQYF	0.00111019
ABT1	CASSLISNTEAFF	0.00106157
ABT27	CASSLGDTGELFF	9.714127116291979e-4
19_Primary_Tumor	CASSLSGGSGNTIYF	9.381596434993355e-4
19_Primary_Tumor	CASSTGTDTQYF	8.599796732077242e-4
15_Primary_Tumor	CASSLAGANEKLFF	8.136696501220504e-4
15_Primary_Tumor	CASSLAGGGTGELFF	8.136696501220504e-4
15_Primary_Tumor	CASSLAGNTIYF	8.136696501220504e-4
15_Primary_Tumor	CASSLDGNTGELFF	8.136696501220504e-4
15_Primary_Tumor	CASSLEGQPQHF	8.136696501220504e-4
15_Primary_Tumor	CASSLGNNEQFF	8.136696501220504e-4
15_Primary_Tumor	CASSLGTDTQYF	8.136696501220504e-4
15_Primary_Tumor	CASSNYYEQYF	8.136696501220504e-4
15_Primary_Tumor	CASSPTGYYGYTF	8.136696501220504e-4
15_Primary_Tumor	CASSQDREETQYF	8.136696501220504e-4
15_Primary_Tumor	CASSQGQGETQYF	8.136696501220504e-4
15_Primary_Tumor	CASSRGQNTEAFF	8.136696501220504e-4
16_Primary_Tumor	CASSEAYEQYF	7.84313725490196e-4
16_Primary_Tumor	CASSFNYEQYF	7.84313725490196e-4
16_Primary_Tumor	CASSLDRGNYGYTF	7.84313725490196e-4
16_Primary_Tumor	CASSLGANQPQHF	7.84313725490196e-4
16_Primary_Tumor	CASSLGPEQFF	7.84313725490196e-4
16_Primary_Tumor	CASSLVYEQYF	7.84313725490196e-4
16_Primary_Tumor	CASSPGYEQYF	7.84313725490196e-4
16_Primary_Tumor	CASSPLAGSYNEQFF	7.84313725490196e-4
16_Primary_Tumor	CASSQGNQPQHF	7.84313725490196e-4
16_Primary_Tumor	CASSQVGGNQPQHF	7.84313725490196e-4
16_Primary_Tumor	CASSVGTEAFF	7.84313725490196e-4
16_Primary_Tumor	CASSYTDTQYF	7.84313725490196e-4
19_Primary_Tumor	CASSLYSNQPQHF	7.817997029161129e-4
ABT25	CASSDSNTGELFF	7.132667617689016e-4
ABT25	CASSEGRGTEAFF	7.132667617689016e-4
ABT25	CASSESGGNQPQHF	7.132667617689016e-4
ABT25	CASSFRGYEQYF	7.132667617689016e-4
ABT25	CASSGTSGGYNEQFF	7.132667617689016e-4
ABT25	CASSKYNEQFF	7.132667617689016e-4
ABT25	CASSLAGRETQYF	7.132667617689016e-4
ABT25	CASSLASGYEQYF	7.132667617689016e-4
ABT25	CASSLETGYGYTF	7.132667617689016e-4
ABT25	CASSLGGGNTGELFF	7.132667617689016e-4
ABT25	CASSLGLAGGDTQYF	7.132667617689016e-4
ABT25	CASSLGLAGVETQYF	7.132667617689016e-4
ABT25	CASSLGPSNQPQHF	7.132667617689016e-4
ABT25	CASSLGTGNSPLHF	7.132667617689016e-4
ABT25	CASSLGTVNTEAFF	7.132667617689016e-4
ABT25	CASSLRGDEQYF	7.132667617689016e-4
ABT25	CASSPGQGLYEQYF	7.132667617689016e-4
ABT25	CASSPGTTYNEQFF	7.132667617689016e-4
ABT25	CASSRGDTGELFF	7.132667617689016e-4
ABT25	CASSSSNYGYTF	7.132667617689016e-4
ABT25	CASSVSGSSYNEQFF	7.132667617689016e-4
ABT25	CASSWGMNTEAFF	7.132667617689016e-4
ABT25	CSARDRDTEAFF	7.132667617689016e-4
ABT1	CASRLAGSTDTQYF	7.077140835102619e-4
ABT1	CASSGTGGYEQYF	7.077140835102619e-4
ABT1	CASSLGTSQETQYF	7.077140835102619e-4
ABT1	CASSLSSSYNEQFF	7.077140835102619e-4
ABT1	CASSMNTGELFF	7.077140835102619e-4
ABT1	CASSPGRTDTQYF	7.077140835102619e-4
ABT1	CASSPQGMNTEAFF	7.077140835102619e-4
ABT1	CASSPQGVNTEAFF	7.077140835102619e-4
ABT1	CASSQGGSYEQYF	7.077140835102619e-4
ABT1	CASSSQGNTIYF	7.077140835102619e-4
ABT1	CASSSRGGETQYF	7.077140835102619e-4
ABT1	CASSTGDYGYTF	7.077140835102619e-4
19_Primary_Tumor	CASSLDSYTEAFF	7.036197326245016e-4
ABT27	CASSLRGSTDTQYF	6.938662225922842e-4
ABT27	CASSQGSGNTIYF	6.938662225922842e-4
ABT27	CASSVSGTGELFF	6.938662225922842e-4
19_Primary_Tumor	CSARRETQYF	6.254397623328904e-4
ABT27	CASSFTDTQYF	5.550929780738274e-4
ABT27	CASSQGGNTEAFF	5.550929780738274e-4
19_Primary_Tumor	CASSLGTGTEAFF	5.47259792041279e-4
19_Primary_Tumor	CASSLEGGETQYF	4.6907982174966773e-4
19_Primary_Tumor	CASSLFNEQFF	4.6907982174966773e-4
19_Primary_Tumor	CASSLGLSYEQYF	4.6907982174966773e-4
19_Primary_Tumor	CASSLMGNQPQHF	4.6907982174966773e-4
19_Primary_Tumor	CASSRLAGTYEQYF	4.6907982174966773e-4
ABT27	CASSFGATNEKLFF	4.163197335553706e-4
ABT27	CASSFGGGQETQYF	4.1631973355537054e-4
ABT27	CASSLITDTQYF	4.1631973355537054e-4
ABT27	CASSQGTSGSYEQYF	4.1631973355537054e-4
ABT27	CASSSGQGDTGELFF	4.1631973355537054e-4
ABT27	CASSTQGNTEAFF	4.1631973355537054e-4
15_Primary_Tumor	CASGTYEQYF	4.068348250610252e-4
15_Primary_Tumor	CASRPTGGETQYF	4.068348250610252e-4
15_Primary_Tumor	CASSDAYEQYF	4.068348250610252e-4
15_Primary_Tumor	CASSEGVNTEAFF	4.068348250610252e-4
15_Primary_Tumor	CASSEVNTEAFF	4.068348250610252e-4
15_Primary_Tumor	CASSGGNYGYTF	4.068348250610252e-4
15_Primary_Tumor	CASSGGYNEQFF	4.068348250610252e-4
15_Primary_Tumor	CASSGTSGSTDTQYF	4.068348250610252e-4
15_Primary_Tumor	CASSLAGYNEQFF	4.068348250610252e-4
15_Primary_Tumor	CASSLDEQYF	4.068348250610252e-4
15_Primary_Tumor	CASSLDRNTEAFF	4.068348250610252e-4
15_Primary_Tumor	CASSLGGGQETQYF	4.068348250610252e-4
15_Primary_Tumor	CASSLGLASTDTQYF	4.068348250610252e-4
15_Primary_Tumor	CASSLGQGNEQFF	4.068348250610252e-4
15_Primary_Tumor	CASSLGQGTYGYTF	4.068348250610252e-4
15_Primary_Tumor	CASSLGTGYGYTF	4.068348250610252e-4
15_Primary_Tumor	CASSLLASTDTQYF	4.068348250610252e-4
15_Primary_Tumor	CASSLLGEQYF	4.068348250610252e-4
15_Primary_Tumor	CASSLQGGTEAFF	4.068348250610252e-4
15_Primary_Tumor	CASSLQGNTEAFF	4.068348250610252e-4
15_Primary_Tumor	CASSPDNQPQHF	4.068348250610252e-4
15_Primary_Tumor	CASSPDRLNTEAFF	4.068348250610252e-4
15_Primary_Tumor	CASSPGLQETQYF	4.068348250610252e-4
15_Primary_Tumor	CASSPGTGYEQYF	4.068348250610252e-4
15_Primary_Tumor	CASSPLGTGELFF	4.068348250610252e-4
15_Primary_Tumor	CASSPNTGELFF	4.068348250610252e-4
15_Primary_Tumor	CASSPQGDTQYF	4.068348250610252e-4
15_Primary_Tumor	CASSQDSGSGANVLTF	4.068348250610252e-4
15_Primary_Tumor	CASSQGLAGTYEQYF	4.068348250610252e-4
15_Primary_Tumor	CASSQQGADTQYF	4.068348250610252e-4
15_Primary_Tumor	CASSRDSYGYTF	4.068348250610252e-4
15_Primary_Tumor	CASSRQTYEQYF	4.068348250610252e-4
15_Primary_Tumor	CASSVSDTQYF	4.068348250610252e-4
15_Primary_Tumor	CASSYGGGYTF	4.068348250610252e-4
15_Primary_Tumor	CASSYQETQYF	4.068348250610252e-4
15_Primary_Tumor	CSARGSTDTQYF	4.068348250610252e-4
16_Primary_Tumor	CASSELAGGPDTQYF	3.92156862745098e-4
16_Primary_Tumor	CASSLNTEAFF	3.92156862745098e-4
16_Primary_Tumor	CASREGNTEAFF	3.92156862745098e-4
16_Primary_Tumor	CASSDSGANVLTF	3.92156862745098e-4
16_Primary_Tumor	CASSETGGTDTQYF	3.92156862745098e-4
16_Primary_Tumor	CASSFGGSGANVLTF	3.92156862745098e-4
16_Primary_Tumor	CASSFGGSNQPQHF	3.92156862745098e-4
16_Primary_Tumor	CASSFSNQPQHF	3.92156862745098e-4
16_Primary_Tumor	CASSGLAGNTGELFF	3.92156862745098e-4
16_Primary_Tumor	CASSGSNQPQHF	3.92156862745098e-4
16_Primary_Tumor	CASSLAGGYEQYF	3.92156862745098e-4
16_Primary_Tumor	CASSLAGGYGYTF	3.92156862745098e-4
16_Primary_Tumor	CASSLAQGGYGYTF	3.92156862745098e-4
16_Primary_Tumor	CASSLARYNEQFF	3.92156862745098e-4
16_Primary_Tumor	CASSLDRVYGYTF	3.92156862745098e-4
16_Primary_Tumor	CASSLGGEKLFF	3.92156862745098e-4
16_Primary_Tumor	CASSLGGYEQFF	3.92156862745098e-4
16_Primary_Tumor	CASSLGLAGGQETQYF	3.92156862745098e-4
16_Primary_Tumor	CASSLGRLNTEAFF	3.92156862745098e-4
16_Primary_Tumor	CASSLGRNTEAFF	3.92156862745098e-4
16_Primary_Tumor	CASSLGRTNYGYTF	3.92156862745098e-4
16_Primary_Tumor	CASSLGSYGYTF	3.92156862745098e-4
16_Primary_Tumor	CASSLGTTYNEQFF	3.92156862745098e-4
16_Primary_Tumor	CASSLQGAYEQYF	3.92156862745098e-4
16_Primary_Tumor	CASSLRDRGSYEQYF	3.92156862745098e-4
16_Primary_Tumor	CASSLRGEQFF	3.92156862745098e-4
16_Primary_Tumor	CASSLSGGSSYEQYF	3.92156862745098e-4
16_Primary_Tumor	CASSPGSNTGELFF	3.92156862745098e-4
16_Primary_Tumor	CASSPLNTEAFF	3.92156862745098e-4
16_Primary_Tumor	CASSPRGYGYTF	3.92156862745098e-4
16_Primary_Tumor	CASSPSNTEAFF	3.92156862745098e-4
16_Primary_Tumor	CASSPTDYEQYF	3.92156862745098e-4
16_Primary_Tumor	CASSPVGETQYF	3.92156862745098e-4
16_Primary_Tumor	CASSQAYEQYF	3.92156862745098e-4
16_Primary_Tumor	CASSQGLGQPQHF	3.92156862745098e-4
16_Primary_Tumor	CASSQGTGAYEQYF	3.92156862745098e-4
16_Primary_Tumor	CASSRGGGNQPQHF	3.92156862745098e-4
16_Primary_Tumor	CASSRGQAYEQYF	3.92156862745098e-4
16_Primary_Tumor	CASSRLAGYNEQFF	3.92156862745098e-4
16_Primary_Tumor	CASSSGRNTEAFF	3.92156862745098e-4
16_Primary_Tumor	CASSSGSYNEQFF	3.92156862745098e-4
16_Primary_Tumor	CASSSNQPQHF	3.92156862745098e-4
16_Primary_Tumor	CASSSQGNTEAFF	3.92156862745098e-4
16_Primary_Tumor	CASSSRGTEAFF	3.92156862745098e-4
16_Primary_Tumor	CASSTGDTQYF	3.92156862745098e-4
16_Primary_Tumor	CASSTGGNQPQHF	3.92156862745098e-4
16_Primary_Tumor	CASSTGMNTEAFF	3.92156862745098e-4
16_Primary_Tumor	CASSVGGGTYEQYF	3.92156862745098e-4
16_Primary_Tumor	CASSVGRNTEAFF	3.92156862745098e-4
16_Primary_Tumor	CASSWDSTDTQYF	3.92156862745098e-4
16_Primary_Tumor	CASSYNEQFF	3.92156862745098e-4
16_Primary_Tumor	CASSYSGTYEQYF	3.92156862745098e-4
16_Primary_Tumor	CASSYSNTEAFF	3.92156862745098e-4
19_Primary_Tumor	CASSLQGAKNIQYF	3.9089985145805646e-4
19_Primary_Tumor	CASSPRTDSYEQYF	3.9089985145805646e-4
19_Primary_Tumor	CASSPPSYEQYF	3.908998514580564e-4
ABT1	CASSEGSNQPQHF	3.5385704175513094e-4
ABT1	CASSEGTGSYEQYF	3.5385704175513094e-4
ABT1	CASSELYEQYF	3.5385704175513094e-4
ABT1	CASSEQGNQPQHF	3.5385704175513094e-4
ABT1	CASSFDRGSYNEQFF	3.5385704175513094e-4
ABT1	CASSFGVSYEQYF	3.5385704175513094e-4
ABT1	CASSFLAGTDTQYF	3.5385704175513094e-4
ABT1	CASSFNSNQPQHF	3.5385704175513094e-4
ABT1	CASSFSGSNQPQHF	3.5385704175513094e-4
ABT1	CASSFTGNSPLHF	3.5385704175513094e-4
ABT1	CASSGQGAYEQYF	3.5385704175513094e-4
ABT1	CASSGQGGTEAFF	3.5385704175513094e-4
ABT1	CASSGSNYGYTF	3.5385704175513094e-4
ABT1	CASSLAGDNEQFF	3.5385704175513094e-4
ABT1	CASSLAGGLNEQFF	3.5385704175513094e-4
ABT1	CASSLAGGLYNEQFF	3.5385704175513094e-4
ABT1	CASSLAGSYNEQFF	3.5385704175513094e-4
ABT1	CASSLALGETQYF	3.5385704175513094e-4
ABT1	CASSLALGQPQHF	3.5385704175513094e-4
ABT1	CASSLDSYNEQFF	3.5385704175513094e-4
ABT1	CASSLDYGYTF	3.5385704175513094e-4
ABT1	CASSLGASSYNEQFF	3.5385704175513094e-4
ABT1	CASSLGRDTQYF	3.5385704175513094e-4
ABT1	CASSLGRGYGYTF	3.5385704175513094e-4
ABT1	CASSLGRSSYNEQFF	3.5385704175513094e-4
ABT1	CASSLGSSYEQYF	3.5385704175513094e-4
ABT1	CASSLGSTYEQYF	3.5385704175513094e-4
ABT1	CASSLGTGTYEQYF	3.5385704175513094e-4
ABT1	CASSLGTNQETQYF	3.5385704175513094e-4
ABT1	CASSLKGDTEAFF	3.5385704175513094e-4
ABT1	CASSLLGDQPQHF	3.5385704175513094e-4
ABT1	CASSLMNTEAFF	3.5385704175513094e-4
ABT1	CASSLRDGPYEQYF	3.5385704175513094e-4
ABT1	CASSLRGDSNQPQHF	3.5385704175513094e-4
ABT1	CASSLRGEQFF	3.5385704175513094e-4
ABT1	CASSLSGDTEAFF	3.5385704175513094e-4
ABT1	CASSLSGSSGNTIYF	3.5385704175513094e-4
ABT1	CASSLSGTYNEQFF	3.5385704175513094e-4
ABT1	CASSLSRGTDTQYF	3.5385704175513094e-4
ABT1	CASSLSTGELFF	3.5385704175513094e-4
ABT1	CASSLSYEQYF	3.5385704175513094e-4
ABT1	CASSLTGSSYNEQFF	3.5385704175513094e-4
ABT1	CASSLVRETQYF	3.5385704175513094e-4
ABT1	CASSLYNQPQHF	3.5385704175513094e-4
ABT1	CASSPEGYEQYF	3.5385704175513094e-4
ABT1	CASSPGLVTDTQYF	3.5385704175513094e-4
ABT1	CASSPGQGGTGELFF	3.5385704175513094e-4
ABT1	CASSPNYGYTF	3.5385704175513094e-4
ABT1	CASSPQNTGELFF	3.5385704175513094e-4
ABT1	CASSPRGTDTQYF	3.5385704175513094e-4
ABT1	CASSPRTDTQYF	3.5385704175513094e-4
ABT1	CASSPTLNTEAFF	3.5385704175513094e-4
ABT1	CASSPYSTDTQYF	3.5385704175513094e-4
ABT1	CASSQDNQPQHF	3.5385704175513094e-4
ABT1	CASSQGLAGGETQYF	3.5385704175513094e-4
ABT1	CASSQGPNQPQHF	3.5385704175513094e-4
ABT1	CASSQGSSGNTIYF	3.5385704175513094e-4
ABT1	CASSQGVNQPQHF	3.5385704175513094e-4
ABT1	CASSQVGNEQFF	3.5385704175513094e-4
ABT1	CASSRDRAYEQYF	3.5385704175513094e-4
ABT1	CASSRGRNTEAFF	3.5385704175513094e-4
ABT1	CASSRGRYEQYF	3.5385704175513094e-4
ABT1	CASSRQGDYGYTF	3.5385704175513094e-4
ABT1	CASSSDTYEQYF	3.5385704175513094e-4
ABT1	CASSSGANVLTF	3.5385704175513094e-4
ABT1	CASSSGQNTGELFF	3.5385704175513094e-4
ABT1	CASSSGVQETQYF	3.5385704175513094e-4
ABT1	CASSSQSSGNTIYF	3.5385704175513094e-4
ABT1	CASSSSNYGYTF	3.5385704175513094e-4
ABT1	CASSTTGDTEAFF	3.5385704175513094e-4
ABT1	CASSVAGGTEAFF	3.5385704175513094e-4
ABT1	CASSVTGNYGYTF	3.5385704175513094e-4
ABT1	CASSWGYNEQFF	3.5385704175513094e-4
ABT1	CASSYTDTQYF	3.5385704175513094e-4
19_Primary_Tumor	CASSFNNEQFF	3.1271988116644513e-4
19_Primary_Tumor	CASSLEGEKLFF	3.1271988116644513e-4
19_Primary_Tumor	CASSLQGAGNTIYF	3.1271988116644513e-4
19_Primary_Tumor	CASSPGTGGNTEAFF	3.1271988116644513e-4
19_Primary_Tumor	CASSPTGLQETQYF	3.1271988116644513e-4
19_Primary_Tumor	CASSPTGSGNTIYF	3.1271988116644513e-4
19_Primary_Tumor	CASSRDRGEKLFF	3.1271988116644513e-4
19_Primary_Tumor	CASSRPGTEAFF	3.1271988116644513e-4
19_Primary_Tumor	CASSTTGDYGYTF	3.1271988116644513e-4
ABT27	CASSLNTEAFF	2.775464890369137e-4
ABT27	CASRGGNTGELFF	2.775464890369137e-4
ABT27	CASSDRDNSPLHF	2.775464890369137e-4
ABT27	CASSEGTGELFF	2.775464890369137e-4
ABT27	CASSFDSNQPQHF	2.775464890369137e-4
ABT27	CASSFGANYGYTF	2.775464890369137e-4
ABT27	CASSFRNTEAFF	2.775464890369137e-4
ABT27	CASSGQGNQPQHF	2.775464890369137e-4
ABT27	CASSLAGASNQPQHF	2.775464890369137e-4
ABT27	CASSLGATNEKLFF	2.775464890369137e-4
ABT27	CASSLGDYEQYF	2.775464890369137e-4
ABT27	CASSLGGGQETQYF	2.775464890369137e-4
ABT27	CASSLGQGYEQYF	2.775464890369137e-4
ABT27	CASSLGSSGNTIYF	2.775464890369137e-4
ABT27	CASSLGTDSYEQYF	2.775464890369137e-4
ABT27	CASSLGTGETQYF	2.775464890369137e-4
ABT27	CASSLRGGQPQHF	2.775464890369137e-4
ABT27	CASSLVGGQETQYF	2.775464890369137e-4
ABT27	CASSLYSGNTIYF	2.775464890369137e-4
ABT27	CASSPDSLNTEAFF	2.775464890369137e-4
ABT27	CASSPLGDTEAFF	2.775464890369137e-4
ABT27	CASSPLGSGANVLTF	2.775464890369137e-4
ABT27	CASSPQGADTEAFF	2.775464890369137e-4
ABT27	CASSPRDGSYEQYF	2.775464890369137e-4
ABT27	CASSPTGAGANVLTF	2.775464890369137e-4
ABT27	CASSQGRDQPQHF	2.775464890369137e-4
ABT27	CASSRDRSSYEQYF	2.775464890369137e-4
ABT27	CASSRDSNYGYTF	2.775464890369137e-4
ABT27	CASSRGGMNTEAFF	2.775464890369137e-4
ABT27	CASSRGQSYEQYF	2.775464890369137e-4
ABT27	CASSSGTGSYEQYF	2.775464890369137e-4
ABT27	CSARGQGDTEAFF	2.775464890369137e-4
19_Primary_Tumor	CASRVGETQYF	2.3453991087483386e-4
19_Primary_Tumor	CASSDSSYNEQFF	2.3453991087483386e-4
19_Primary_Tumor	CASSESGETQYF	2.3453991087483386e-4
19_Primary_Tumor	CASSFVSGTDTQYF	2.3453991087483386e-4
19_Primary_Tumor	CASSLAGAETQYF	2.3453991087483386e-4
19_Primary_Tumor	CASSLDRGQPQHF	2.3453991087483386e-4
19_Primary_Tumor	CASSLERTDTQYF	2.3453991087483386e-4
19_Primary_Tumor	CASSLGGYTGELFF	2.3453991087483386e-4
19_Primary_Tumor	CASSLGQNYGYTF	2.3453991087483386e-4
19_Primary_Tumor	CASSLGRGYEQYF	2.3453991087483386e-4
19_Primary_Tumor	CASSPQGYGYTF	2.3453991087483386e-4
19_Primary_Tumor	CASSPRTSGYNEQFF	2.3453991087483386e-4
19_Primary_Tumor	CASSPVGTDTQYF	2.3453991087483386e-4
19_Primary_Tumor	CASSQQGLNTEAFF	2.3453991087483386e-4
19_Primary_Tumor	CASSRAGGSYNEQFF	2.3453991087483386e-4
19_Primary_Tumor	CASSRGQVNTEAFF	2.3453991087483386e-4
19_Primary_Tumor	CASSSQGRTEAFF	2.3453991087483386e-4
19_Primary_Tumor	CASSTGDSNQPQHF	2.3453991087483386e-4
19_Primary_Tumor	CASSVAGSSYNEQFF	2.3453991087483386e-4
19_Primary_Tumor	CASSELAGGPDTQYF	1.5635994058322257e-4
19_Primary_Tumor	CASSEGQGYEQYF	1.5635994058322257e-4
19_Primary_Tumor	CASSEQETQYF	1.5635994058322257e-4
19_Primary_Tumor	CASSFGGNTEAFF	1.5635994058322257e-4
19_Primary_Tumor	CASSFGGYGYTF	1.5635994058322257e-4
19_Primary_Tumor	CASSGQSNTEAFF	1.5635994058322257e-4
19_Primary_Tumor	CASSLDGSSYNEQFF	1.5635994058322257e-4
19_Primary_Tumor	CASSLDRATEAFF	1.5635994058322257e-4
19_Primary_Tumor	CASSLGAMNTEAFF	1.5635994058322257e-4
19_Primary_Tumor	CASSLGGVNTEAFF	1.5635994058322257e-4
19_Primary_Tumor	CASSLGNSPLHF	1.5635994058322257e-4
19_Primary_Tumor	CASSLGNTDTQYF	1.5635994058322257e-4
19_Primary_Tumor	CASSLGQGYEQYF	1.5635994058322257e-4
19_Primary_Tumor	CASSLGTANTEAFF	1.5635994058322257e-4
19_Primary_Tumor	CASSLGTGELFF	1.5635994058322257e-4
19_Primary_Tumor	CASSLGTSGTYEQYF	1.5635994058322257e-4
19_Primary_Tumor	CASSLGVGTDTQYF	1.5635994058322257e-4
19_Primary_Tumor	CASSLGYSNQPQHF	1.5635994058322257e-4
19_Primary_Tumor	CASSLLNTEAFF	1.5635994058322257e-4
19_Primary_Tumor	CASSLPNYGYTF	1.5635994058322257e-4
19_Primary_Tumor	CASSLRDNQPQHF	1.5635994058322257e-4
19_Primary_Tumor	CASSLTDTQYF	1.5635994058322257e-4
19_Primary_Tumor	CASSLTGGDSPLHF	1.5635994058322257e-4
19_Primary_Tumor	CASSPGGTGELFF	1.5635994058322257e-4
19_Primary_Tumor	CASSPGGYGYTF	1.5635994058322257e-4
19_Primary_Tumor	CASSPGQNQPQHF	1.5635994058322257e-4
19_Primary_Tumor	CASSPLGGYEQYF	1.5635994058322257e-4
19_Primary_Tumor	CASSPPMNTEAFF	1.5635994058322257e-4
19_Primary_Tumor	CASSPTGAGELFF	1.5635994058322257e-4
19_Primary_Tumor	CASSPYLNTEAFF	1.5635994058322257e-4
19_Primary_Tumor	CASSQDRNQPQHF	1.5635994058322257e-4
19_Primary_Tumor	CASSRDRANTGELFF	1.5635994058322257e-4
19_Primary_Tumor	CASSRNYEQYF	1.5635994058322257e-4
19_Primary_Tumor	CASSRNYGYTF	1.5635994058322257e-4
19_Primary_Tumor	CASSRTSGAYNEQFF	1.5635994058322257e-4
19_Primary_Tumor	CASSSGGNQPQHF	1.5635994058322257e-4
19_Primary_Tumor	CASSSGTGSYEQYF	1.5635994058322257e-4
19_Primary_Tumor	CASSSQGAGNTIYF	1.5635994058322257e-4
19_Primary_Tumor	CASSSSGSTDTQYF	1.5635994058322257e-4
19_Primary_Tumor	CASSSTGGTDTQYF	1.5635994058322257e-4
19_Primary_Tumor	CASSSYYEQYF	1.5635994058322257e-4
19_Primary_Tumor	CASSTGSGNTIYF	1.5635994058322257e-4
19_Primary_Tumor	CASSVAGYNEQFF	1.5635994058322257e-4
19_Primary_Tumor	CASSYDSNYGYTF	1.5635994058322257e-4
19_Primary_Tumor	CASSYGPYEQYF	1.5635994058322257e-4
ABT27	CASSDSSGSYNEQFF	1.3877324451845685e-4
ABT27	CASRGGETQYF	1.3877324451845685e-4
ABT27	CASRGQGNSPLHF	1.3877324451845685e-4
ABT27	CASRGQMNTEAFF	1.3877324451845685e-4
ABT27	CASRGYNEQFF	1.3877324451845685e-4
ABT27	CASRRDSNQPQHF	1.3877324451845685e-4
ABT27	CASRTGTGSYEQYF	1.3877324451845685e-4
ABT27	CASSDGDTGELFF	1.3877324451845685e-4
ABT27	CASSDQGGTEAFF	1.3877324451845685e-4
ABT27	CASSDSAGGTDTQYF	1.3877324451845685e-4
ABT27	CASSDSGANVLTF	1.3877324451845685e-4
ABT27	CASSEGDTGELFF	1.3877324451845685e-4
ABT27	CASSEGDTQYF	1.3877324451845685e-4
ABT27	CASSETGGNQPQHF	1.3877324451845685e-4
ABT27	CASSFGRGNTEAFF	1.3877324451845685e-4
ABT27	CASSFLGNTEAFF	1.3877324451845685e-4
ABT27	CASSFREKLFF	1.3877324451845685e-4
ABT27	CASSFTGNSPLHF	1.3877324451845685e-4
ABT27	CASSFYTDTQYF	1.3877324451845685e-4
ABT27	CASSGSNQPQHF	1.3877324451845685e-4
ABT27	CASSIQETQYF	1.3877324451845685e-4
ABT27	CASSLATYEQYF	1.3877324451845685e-4
ABT27	CASSLDGYGYTF	1.3877324451845685e-4
ABT27	CASSLDPNTEAFF	1.3877324451845685e-4
ABT27	CASSLDRADTQYF	1.3877324451845685e-4
ABT27	CASSLDRNTEAFF	1.3877324451845685e-4
ABT27	CASSLEGSGANVLTF	1.3877324451845685e-4
ABT27	CASSLEGYEQFF	1.3877324451845685e-4
ABT27	CASSLEQETQYF	1.3877324451845685e-4
ABT27	CASSLGDQPQHF	1.3877324451845685e-4
ABT27	CASSLGGGATDTQYF	1.3877324451845685e-4
ABT27	CASSLGGRGTEAFF	1.3877324451845685e-4
ABT27	CASSLGGSGNTIYF	1.3877324451845685e-4
ABT27	CASSLGGVQETQYF	1.3877324451845685e-4
ABT27	CASSLGLAADTQYF	1.3877324451845685e-4
ABT27	CASSLGPNTEAFF	1.3877324451845685e-4
ABT27	CASSLGPTYEQYF	1.3877324451845685e-4
ABT27	CASSLGPYEQYF	1.3877324451845685e-4
ABT27	CASSLGQDTDTQYF	1.3877324451845685e-4
ABT27	CASSLGQDTEAFF	1.3877324451845685e-4
ABT27	CASSLGQGGETQYF	1.3877324451845685e-4
ABT27	CASSLGQGNSPLHF	1.3877324451845685e-4
ABT27	CASSLGQGNTEAFF	1.3877324451845685e-4
ABT27	CASSLGQLYGYTF	1.3877324451845685e-4
ABT27	CASSLGREETQYF	1.3877324451845685e-4
ABT27	CASSLGSGGSYEQYF	1.3877324451845685e-4
ABT27	CASSLGSGSYNEQFF	1.3877324451845685e-4
ABT27	CASSLGSSNQPQHF	1.3877324451845685e-4
ABT27	CASSLGTAYNEQFF	1.3877324451845685e-4
ABT27	CASSLGTGGNYGYTF	1.3877324451845685e-4
ABT27	CASSLGTGTEAFF	1.3877324451845685e-4
ABT27	CASSLGTSGTYEQYF	1.3877324451845685e-4
ABT27	CASSLGTSGYEQYF	1.3877324451845685e-4
ABT27	CASSLNRAYEQYF	1.3877324451845685e-4
ABT27	CASSLQGANTGELFF	1.3877324451845685e-4
ABT27	CASSLQGNSPLHF	1.3877324451845685e-4
ABT27	CASSLRGSGELFF	1.3877324451845685e-4
ABT27	CASSLRVNTEAFF	1.3877324451845685e-4
ABT27	CASSLSDTQYF	1.3877324451845685e-4
ABT27	CASSLSGGNQPQHF	1.3877324451845685e-4
ABT27	CASSLSGGYEQYF	1.3877324451845685e-4
ABT27	CASSLSRANTEAFF	1.3877324451845685e-4
ABT27	CASSLSYQETQYF	1.3877324451845685e-4
ABT27	CASSLTDTQYF	1.3877324451845685e-4
ABT27	CASSLTGGYEQYF	1.3877324451845685e-4
ABT27	CASSLTGPGELFF	1.3877324451845685e-4
ABT27	CASSLTGVEQYF	1.3877324451845685e-4
ABT27	CASSLTGYEQYF	1.3877324451845685e-4
ABT27	CASSLTSGGYEQYF	1.3877324451845685e-4
ABT27	CASSLTSGSYNEQFF	1.3877324451845685e-4
ABT27	CASSLVAGELFF	1.3877324451845685e-4
ABT27	CASSLVGETQYF	1.3877324451845685e-4
ABT27	CASSLYNEQFF	1.3877324451845685e-4
ABT27	CASSNSYEQYF	1.3877324451845685e-4
ABT27	CASSPAGSNQPQHF	1.3877324451845685e-4
ABT27	CASSPDRGTEAFF	1.3877324451845685e-4
ABT27	CASSPEGDTQYF	1.3877324451845685e-4
ABT27	CASSPGANQPQHF	1.3877324451845685e-4
ABT27	CASSPGGANVLTF	1.3877324451845685e-4
ABT27	CASSPGGLNTEAFF	1.3877324451845685e-4
ABT27	CASSPGLGTDTQYF	1.3877324451845685e-4
ABT27	CASSPGQDYGYTF	1.3877324451845685e-4
ABT27	CASSPGQGSGNTIYF	1.3877324451845685e-4
ABT27	CASSPGQTYEQYF	1.3877324451845685e-4
ABT27	CASSPGRDNEQFF	1.3877324451845685e-4
ABT27	CASSPGRDQPQHF	1.3877324451845685e-4
ABT27	CASSPGRNTEAFF	1.3877324451845685e-4
ABT27	CASSPGTGDTDTQYF	1.3877324451845685e-4
ABT27	CASSPGTSGNNEQFF	1.3877324451845685e-4
ABT27	CASSPPGQGYNEQFF	1.3877324451845685e-4
ABT27	CASSPPGTDTQYF	1.3877324451845685e-4
ABT27	CASSPQGNSNQPQHF	1.3877324451845685e-4
ABT27	CASSPRGEETQYF	1.3877324451845685e-4
ABT27	CASSPRLAGYNEQFF	1.3877324451845685e-4
ABT27	CASSPRQETQYF	1.3877324451845685e-4
ABT27	CASSPRQGNTEAFF	1.3877324451845685e-4
ABT27	CASSPRTSGGYEQYF	1.3877324451845685e-4
ABT27	CASSPSGDYGYTF	1.3877324451845685e-4
ABT27	CASSPTGSTDTQYF	1.3877324451845685e-4
ABT27	CASSPYNEQFF	1.3877324451845685e-4
ABT27	CASSQAGELFF	1.3877324451845685e-4
ABT27	CASSQAGYEQYF	1.3877324451845685e-4
ABT27	CASSQNYEQYF	1.3877324451845685e-4
ABT27	CASSQRETQYF	1.3877324451845685e-4
ABT27	CASSRAGSTDTQYF	1.3877324451845685e-4
ABT27	CASSRQGYEQYF	1.3877324451845685e-4
ABT27	CASSRQVNTEAFF	1.3877324451845685e-4
ABT27	CASSRSNQPQHF	1.3877324451845685e-4
ABT27	CASSRTGGNTEAFF	1.3877324451845685e-4
ABT27	CASSRTGSNYGYTF	1.3877324451845685e-4
ABT27	CASSRTGYNEQFF	1.3877324451845685e-4
ABT27	CASSRTSGNTGELFF	1.3877324451845685e-4
ABT27	CASSSGQPNQPQHF	1.3877324451845685e-4
ABT27	CASSSQGSYEQYF	1.3877324451845685e-4
ABT27	CASSSRGSSYNEQFF	1.3877324451845685e-4
ABT27	CASSSRQGYEQYF	1.3877324451845685e-4
ABT27	CASSSSYEQYF	1.3877324451845685e-4
ABT27	CASSVGETQYF	1.3877324451845685e-4
ABT27	CASSVQGGTEAFF	1.3877324451845685e-4
ABT27	CATSRDRGQETQYF	1.3877324451845685e-4
ABT27	CSARGLAGYNEQFF	1.3877324451845685e-4
19_Primary_Tumor	CASRDRANTEAFF	7.817997029161128e-5
19_Primary_Tumor	CASRDRLNTEAFF	7.817997029161128e-5
19_Primary_Tumor	CASRDSSYNEQFF	7.817997029161128e-5
19_Primary_Tumor	CASRGSSYNEQFF	7.817997029161128e-5
19_Primary_Tumor	CASRGYSNQPQHF	7.817997029161128e-5
19_Primary_Tumor	CASRRGQETQYF	7.817997029161128e-5
19_Primary_Tumor	CASRRTENTEAFF	7.817997029161128e-5
19_Primary_Tumor	CASRVSGANVLTF	7.817997029161128e-5
19_Primary_Tumor	CASSAGNTGELFF	7.817997029161128e-5
19_Primary_Tumor	CASSAGQGNTEAFF	7.817997029161128e-5
19_Primary_Tumor	CASSASGNTIYF	7.817997029161128e-5
19_Primary_Tumor	CASSDGSTDTQYF	7.817997029161128e-5
19_Primary_Tumor	CASSDRETQYF	7.817997029161128e-5
19_Primary_Tumor	CASSDSSGANVLTF	7.817997029161128e-5
19_Primary_Tumor	CASSDSSGSTDTQYF	7.817997029161128e-5
19_Primary_Tumor	CASSELAGGTDTQYF	7.817997029161128e-5
19_Primary_Tumor	CASSEQGNQPQHF	7.817997029161128e-5
19_Primary_Tumor	CASSEQGNTGELFF	7.817997029161128e-5
19_Primary_Tumor	CASSFGGGQPQHF	7.817997029161128e-5
19_Primary_Tumor	CASSFGGVNTEAFF	7.817997029161128e-5
19_Primary_Tumor	CASSFGRGYEQYF	7.817997029161128e-5
19_Primary_Tumor	CASSFGYNEQFF	7.817997029161128e-5
19_Primary_Tumor	CASSFNYGYTF	7.817997029161128e-5
19_Primary_Tumor	CASSFPDTQYF	7.817997029161128e-5
19_Primary_Tumor	CASSFPGNTIYF	7.817997029161128e-5
19_Primary_Tumor	CASSFQVNTEAFF	7.817997029161128e-5
19_Primary_Tumor	CASSFRGNTEAFF	7.817997029161128e-5
19_Primary_Tumor	CASSFSGGETQYF	7.817997029161128e-5
19_Primary_Tumor	CASSFSSTDTQYF	7.817997029161128e-5
19_Primary_Tumor	CASSFSYEQYF	7.817997029161128e-5
19_Primary_Tumor	CASSGQANTEAFF	7.817997029161128e-5
19_Primary_Tumor	CASSGQGYGYTF	7.817997029161128e-5
19_Primary_Tumor	CASSGTNTGELFF	7.817997029161128e-5
19_Primary_Tumor	CASSGTSGSTDTQYF	7.817997029161128e-5
19_Primary_Tumor	CASSHSYEQYF	7.817997029161128e-5
19_Primary_Tumor	CASSIAGNTEAFF	7.817997029161128e-5
19_Primary_Tumor	CASSIGQNTEAFF	7.817997029161128e-5
19_Primary_Tumor	CASSLAASYEQYF	7.817997029161128e-5
19_Primary_Tumor	CASSLADTQYF	7.817997029161128e-5
19_Primary_Tumor	CASSLAENQPQHF	7.817997029161128e-5
19_Primary_Tumor	CASSLAENTEAFF	7.817997029161128e-5
19_Primary_Tumor	CASSLAGAKNIQYF	7.817997029161128e-5
19_Primary_Tumor	CASSLAGDSYEQYF	7.817997029161128e-5
19_Primary_Tumor	CASSLAGELFF	7.817997029161128e-5
19_Primary_Tumor	CASSLAGGDEQYF	7.817997029161128e-5
19_Primary_Tumor	CASSLAGQGAYEQYF	7.817997029161128e-5
19_Primary_Tumor	CASSLAGQPQHF	7.817997029161128e-5
19_Primary_Tumor	CASSLAGTGGYEQYF	7.817997029161128e-5
19_Primary_Tumor	CASSLASGANVLTF	7.817997029161128e-5
19_Primary_Tumor	CASSLASYEQYF	7.817997029161128e-5
19_Primary_Tumor	CASSLAVNTEAFF	7.817997029161128e-5
19_Primary_Tumor	CASSLAVSSYNEQFF	7.817997029161128e-5
19_Primary_Tumor	CASSLDRDTQYF	7.817997029161128e-5
19_Primary_Tumor	CASSLDRGETQYF	7.817997029161128e-5
19_Primary_Tumor	CASSLDRGGNQPQHF	7.817997029161128e-5
19_Primary_Tumor	CASSLDRGYNEQFF	7.817997029161128e-5
19_Primary_Tumor	CASSLDRVSYEQYF	7.817997029161128e-5
19_Primary_Tumor	CASSLDRYEQYF	7.817997029161128e-5
19_Primary_Tumor	CASSLDSSYNEQFF	7.817997029161128e-5
19_Primary_Tumor	CASSLDYNEQFF	7.817997029161128e-5
19_Primary_Tumor	CASSLEGSYNEQFF	7.817997029161128e-5
19_Primary_Tumor	CASSLEGYGYTF	7.817997029161128e-5
19_Primary_Tumor	CASSLEGYTEAFF	7.817997029161128e-5
19_Primary_Tumor	CASSLELNTEAFF	7.817997029161128e-5
19_Primary_Tumor	CASSLFRNTEAFF	7.817997029161128e-5
19_Primary_Tumor	CASSLGAYGYTF	7.817997029161128e-5
19_Primary_Tumor	CASSLGDNEQFF	7.817997029161128e-5
19_Primary_Tumor	CASSLGDSYEQYF	7.817997029161128e-5
19_Primary_Tumor	CASSLGFQETQYF	7.817997029161128e-5
19_Primary_Tumor	CASSLGFTDTQYF	7.817997029161128e-5
19_Primary_Tumor	CASSLGGGNEQFF	7.817997029161128e-5
19_Primary_Tumor	CASSLGGLNEKLFF	7.817997029161128e-5
19_Primary_Tumor	CASSLGGLTEAFF	7.817997029161128e-5
19_Primary_Tumor	CASSLGGPGNTIYF	7.817997029161128e-5
19_Primary_Tumor	CASSLGGPNQPQHF	7.817997029161128e-5
19_Primary_Tumor	CASSLGGSSYEQYF	7.817997029161128e-5
19_Primary_Tumor	CASSLGGTGTDTQYF	7.817997029161128e-5
19_Primary_Tumor	CASSLGGVTEAFF	7.817997029161128e-5
19_Primary_Tumor	CASSLGGYEQFF	7.817997029161128e-5
19_Primary_Tumor	CASSLGGYTEAFF	7.817997029161128e-5
19_Primary_Tumor	CASSLGHEQYF	7.817997029161128e-5
19_Primary_Tumor	CASSLGHSNTEAFF	7.817997029161128e-5
19_Primary_Tumor	CASSLGLAGAYEQYF	7.817997029161128e-5
19_Primary_Tumor	CASSLGLAGNNEQFF	7.817997029161128e-5
19_Primary_Tumor	CASSLGLYNEQFF	7.817997029161128e-5
19_Primary_Tumor	CASSLGQASYEQYF	7.817997029161128e-5
19_Primary_Tumor	CASSLGQEETQYF	7.817997029161128e-5
19_Primary_Tumor	CASSLGQGAYNEQFF	7.817997029161128e-5
19_Primary_Tumor	CASSLGQGFYEQYF	7.817997029161128e-5
19_Primary_Tumor	CASSLGQGGTEAFF	7.817997029161128e-5
19_Primary_Tumor	CASSLGQGVYEQYF	7.817997029161128e-5
19_Primary_Tumor	CASSLGSDTQYF	7.817997029161128e-5
19_Primary_Tumor	CASSLGSGSTDTQYF	7.817997029161128e-5
19_Primary_Tumor	CASSLGTANEQFF	7.817997029161128e-5
19_Primary_Tumor	CASSLGTANQPQHF	7.817997029161128e-5
19_Primary_Tumor	CASSLGTANYGYTF	7.817997029161128e-5
19_Primary_Tumor	CASSLGTAYGYTF	7.817997029161128e-5
19_Primary_Tumor	CASSLGTEETQYF	7.817997029161128e-5
19_Primary_Tumor	CASSLGTGAYNEQFF	7.817997029161128e-5
19_Primary_Tumor	CASSLGTGQETQYF	7.817997029161128e-5
19_Primary_Tumor	CASSLGTSGSYEQYF	7.817997029161128e-5
19_Primary_Tumor	CASSLGTSGTDTQYF	7.817997029161128e-5
19_Primary_Tumor	CASSLGTSTDTQYF	7.817997029161128e-5
19_Primary_Tumor	CASSLGVSTDTQYF	7.817997029161128e-5
19_Primary_Tumor	CASSLGVYGYTF	7.817997029161128e-5
19_Primary_Tumor	CASSLGYNEQFF	7.817997029161128e-5
19_Primary_Tumor	CASSLIGGTEAFF	7.817997029161128e-5
19_Primary_Tumor	CASSLIYEQYF	7.817997029161128e-5
19_Primary_Tumor	CASSLLAGGTDTQYF	7.817997029161128e-5
19_Primary_Tumor	CASSLLAGQETQYF	7.817997029161128e-5
19_Primary_Tumor	CASSLLANTEAFF	7.817997029161128e-5
19_Primary_Tumor	CASSLNSYNEQFF	7.817997029161128e-5
19_Primary_Tumor	CASSLQGNTIYF	7.817997029161128e-5
19_Primary_Tumor	CASSLQGRNSPLHF	7.817997029161128e-5
19_Primary_Tumor	CASSLQGSYEQYF	7.817997029161128e-5
19_Primary_Tumor	CASSLQGTDTQYF	7.817997029161128e-5
19_Primary_Tumor	CASSLQGTGELFF	7.817997029161128e-5
19_Primary_Tumor	CASSLQSSYNSPLHF	7.817997029161128e-5
19_Primary_Tumor	CASSLRGGSYNEQFF	7.817997029161128e-5
19_Primary_Tumor	CASSLRGGYTF	7.817997029161128e-5
19_Primary_Tumor	CASSLRGNTEAFF	7.817997029161128e-5
19_Primary_Tumor	CASSLRGPGELFF	7.817997029161128e-5
19_Primary_Tumor	CASSLRYEQYF	7.817997029161128e-5
19_Primary_Tumor	CASSLSGGRETQYF	7.817997029161128e-5
19_Primary_Tumor	CASSLSGNTIYF	7.817997029161128e-5
19_Primary_Tumor	CASSLSNTEAFF	7.817997029161128e-5
19_Primary_Tumor	CASSLSREQYF	7.817997029161128e-5
19_Primary_Tumor	CASSLSTDTQYF	7.817997029161128e-5
19_Primary_Tumor	CASSLSYEQYF	7.817997029161128e-5
19_Primary_Tumor	CASSLTANYGYTF	7.817997029161128e-5
19_Primary_Tumor	CASSLTGANVLTF	7.817997029161128e-5
19_Primary_Tumor	CASSLTGGGTEAFF	7.817997029161128e-5
19_Primary_Tumor	CASSLTGGNTEAFF	7.817997029161128e-5
19_Primary_Tumor	CASSLTGNTEAFF	7.817997029161128e-5
19_Primary_Tumor	CASSLTPNTEAFF	7.817997029161128e-5
19_Primary_Tumor	CASSLTSGQETQYF	7.817997029161128e-5
19_Primary_Tumor	CASSLTVYGYTF	7.817997029161128e-5
19_Primary_Tumor	CASSLVAGAYNEQFF	7.817997029161128e-5
19_Primary_Tumor	CASSLVAGGYNEQFF	7.817997029161128e-5
19_Primary_Tumor	CASSLVGSGANVLTF	7.817997029161128e-5
19_Primary_Tumor	CASSLVSGELFF	7.817997029161128e-5
19_Primary_Tumor	CASSLWGNTEAFF	7.817997029161128e-5
19_Primary_Tumor	CASSLYNEQFF	7.817997029161128e-5
19_Primary_Tumor	CASSLYQETQYF	7.817997029161128e-5
19_Primary_Tumor	CASSPAGSSYNEQFF	7.817997029161128e-5
19_Primary_Tumor	CASSPEVNTEAFF	7.817997029161128e-5
19_Primary_Tumor	CASSPGASYEQYF	7.817997029161128e-5
19_Primary_Tumor	CASSPGDYGYTF	7.817997029161128e-5
19_Primary_Tumor	CASSPGLAGDNEQFF	7.817997029161128e-5
19_Primary_Tumor	CASSPGLAGGTDTQYF	7.817997029161128e-5
19_Primary_Tumor	CASSPGLAKNIQYF	7.817997029161128e-5
19_Primary_Tumor	CASSPGLAYEQYF	7.817997029161128e-5
19_Primary_Tumor	CASSPGLNEKLFF	7.817997029161128e-5
19_Primary_Tumor	CASSPGQGGYEQYF	7.817997029161128e-5
19_Primary_Tumor	CASSPGTANQPQHF	7.817997029161128e-5
19_Primary_Tumor	CASSPGTGRYEQYF	7.817997029161128e-5
19_Primary_Tumor	CASSPGTNQPQHF	7.817997029161128e-5
19_Primary_Tumor	CASSPLAGQETQYF	7.817997029161128e-5
19_Primary_Tumor	CASSPLGNTEAFF	7.817997029161128e-5
19_Primary_Tumor	CASSPLGYEQYF	7.817997029161128e-5
19_Primary_Tumor	CASSPLNYGYTF	7.817997029161128e-5
19_Primary_Tumor	CASSPQGGDTQYF	7.817997029161128e-5
19_Primary_Tumor	CASSPQGYNSPLHF	7.817997029161128e-5
19_Primary_Tumor	CASSPRGNTEAFF	7.817997029161128e-5
19_Primary_Tumor	CASSPRQGGNQPQHF	7.817997029161128e-5
19_Primary_Tumor	CASSPRQGGNTEAFF	7.817997029161128e-5
19_Primary_Tumor	CASSPRQGQETQYF	7.817997029161128e-5
19_Primary_Tumor	CASSPSGANVLTF	7.817997029161128e-5
19_Primary_Tumor	CASSPSGGSYNEQFF	7.817997029161128e-5
19_Primary_Tumor	CASSPSGTYNEQFF	7.817997029161128e-5
19_Primary_Tumor	CASSPSPGNTIYF	7.817997029161128e-5
19_Primary_Tumor	CASSPTGGQPQHF	7.817997029161128e-5
19_Primary_Tumor	CASSPTGTDTQYF	7.817997029161128e-5
19_Primary_Tumor	CASSQAGMNTEAFF	7.817997029161128e-5
19_Primary_Tumor	CASSQGGTQYF	7.817997029161128e-5
19_Primary_Tumor	CASSQGNYGYTF	7.817997029161128e-5
19_Primary_Tumor	CASSQGQAYEQYF	7.817997029161128e-5
19_Primary_Tumor	CASSQGQSNQPQHF	7.817997029161128e-5
19_Primary_Tumor	CASSQGQSYGYTF	7.817997029161128e-5
19_Primary_Tumor	CASSQNTEAFF	7.817997029161128e-5
19_Primary_Tumor	CASSQQGSGNTIYF	7.817997029161128e-5
19_Primary_Tumor	CASSQTDTQYF	7.817997029161128e-5
19_Primary_Tumor	CASSRDFQETQYF	7.817997029161128e-5
19_Primary_Tumor	CASSRDRDEKLFF	7.817997029161128e-5
19_Primary_Tumor	CASSRDRGRETQYF	7.817997029161128e-5
19_Primary_Tumor	CASSRDRGSGNTIYF	7.817997029161128e-5
19_Primary_Tumor	CASSRDRNTEAFF	7.817997029161128e-5
19_Primary_Tumor	CASSRDRVTEAFF	7.817997029161128e-5
19_Primary_Tumor	CASSRDTNYGYTF	7.817997029161128e-5
19_Primary_Tumor	CASSRGQMNTEAFF	7.817997029161128e-5
19_Primary_Tumor	CASSRGYEQYF	7.817997029161128e-5
19_Primary_Tumor	CASSRNQPQHF	7.817997029161128e-5
19_Primary_Tumor	CASSRQGGEKLFF	7.817997029161128e-5
19_Primary_Tumor	CASSRSYEQYF	7.817997029161128e-5
19_Primary_Tumor	CASSRTGDSGNTIYF	7.817997029161128e-5
19_Primary_Tumor	CASSRTGEAFF	7.817997029161128e-5
19_Primary_Tumor	CASSRTVNTEAFF	7.817997029161128e-5
19_Primary_Tumor	CASSSFTDTQYF	7.817997029161128e-5
19_Primary_Tumor	CASSSGGNTEAFF	7.817997029161128e-5
19_Primary_Tumor	CASSSGGNTIYF	7.817997029161128e-5
19_Primary_Tumor	CASSSGQGGGYTF	7.817997029161128e-5
19_Primary_Tumor	CASSSGQGSTEAFF	7.817997029161128e-5
19_Primary_Tumor	CASSSGRMNTEAFF	7.817997029161128e-5
19_Primary_Tumor	CASSSLAGSTDTQYF	7.817997029161128e-5
19_Primary_Tumor	CASSSMNTEAFF	7.817997029161128e-5
19_Primary_Tumor	CASSSPDTQYF	7.817997029161128e-5
19_Primary_Tumor	CASSSQGDYGYTF	7.817997029161128e-5
19_Primary_Tumor	CASSSQGSGANVLTF	7.817997029161128e-5
19_Primary_Tumor	CASSSQVNTEAFF	7.817997029161128e-5
19_Primary_Tumor	CASSSRGDTQYF	7.817997029161128e-5
19_Primary_Tumor	CASSSSTYEQYF	7.817997029161128e-5
19_Primary_Tumor	CASSSTGTGELFF	7.817997029161128e-5
19_Primary_Tumor	CASSSVTDTQYF	7.817997029161128e-5
19_Primary_Tumor	CASSSYNEQFF	7.817997029161128e-5
19_Primary_Tumor	CASSSYTDTQYF	7.817997029161128e-5
19_Primary_Tumor	CASSTGGQPQHF	7.817997029161128e-5
19_Primary_Tumor	CASSTGGTEAFF	7.817997029161128e-5
19_Primary_Tumor	CASSTNYGYTF	7.817997029161128e-5
19_Primary_Tumor	CASSVGGTSTDTQYF	7.817997029161128e-5
19_Primary_Tumor	CASSVGVSGNTIYF	7.817997029161128e-5
19_Primary_Tumor	CASSVYSNQPQHF	7.817997029161128e-5
19_Primary_Tumor	CASSWNTEAFF	7.817997029161128e-5
19_Primary_Tumor	CASSWTGDTEAFF	7.817997029161128e-5
19_Primary_Tumor	CASSWTGNQPQHF	7.817997029161128e-5
19_Primary_Tumor	CASSYGYEQYF	7.817997029161128e-5
19_Primary_Tumor	CASSYSGGNTEAFF	7.817997029161128e-5
19_Primary_Tumor	CASSYSGSYEQYF	7.817997029161128e-5
19_Primary_Tumor	CASSYSRGQPQHF	7.817997029161128e-5
19_Primary_Tumor	CASSYYEQYF	7.817997029161128e-5
19_Primary_Tumor	CAWSVGDTQYF	7.817997029161128e-5
19_Primary_Tumor	CAWSVQGNTEAFF	7.817997029161128e-5
19_Primary_Tumor	CSARGNTEAFF	7.817997029161128e-5
19_Primary_Tumor	CSARLAGGQETQYF	7.817997029161128e-5
