# Supplementary material for: Genomic analysis of T Cell receptors reveals lynch syndrome specific immune signatures
Source: Nat Commun. 2026 Apr 3;17:4790. doi: 10.1038/s41467-026-71243-z (PMC13219734; doi:10.1038/s41467-026-71243-z)
Supplement: Supplementary file 17 — Source Data [file 41467_2026_71243_MOESM17_ESM.zip]

Archive with 8 entries (8 files):
- Source data.xlsx
- __MACOSX/._Source data.xlsx
- Figure s3.csv
- __MACOSX/._Figure s3.csv
- Figure s4.csv
- __MACOSX/._Figure s4.csv
- Figure s5.csv
- __MACOSX/._Figure s5.csv
