# Supplementary material for: Genomic analysis of T Cell receptors reveals lynch syndrome specific immune signatures
Source: Nat Commun. 2026 Apr 3;17:4790. doi: 10.1038/s41467-026-71243-z (PMC13219734; doi:10.1038/s41467-026-71243-z)
Supplement: Supplementary file 17 — Source Data [file 41467_2026_71243_MOESM17_ESM.zip › Source data.xlsx]

## Sheet: Figure 1a
LS Survivors	LS Previvors	Controls
155.327	909.799	77.8682
854.327	83.0272	25.7058
76.1228	151.309	28.4461
133.113	475.845	754.048
1072.23	19.8893	90.3861
702.314	123.945	38.5544
69.3286	1168.5	106.319
3036.99	1256.15	92.2101
439.743	140.61	282.82
11.7166	1797.53	114.945
122.295	87.2405	2364.95
188.157	19.8717	22.1564
740.501	1129.26	18.31
199.556	746.53	283.371
136.568	139.215	1751.69
86.4393	81.4777	453.25
55.5052	176.862	72.0257
25.65	92.6246	147.862
22.8613	344.878	65.9187
103.37	112.305	2246.74
11.9743	410.81	119.335
335.09	200.091	63.4735
10.4122	267.568	436.615
23.6732	67.0117	276.538
64.1291	15.7409	50.7462
164.495	46.2379	676.881
36.3603	883.25	736.252
96.343	793.523	25.4605
111.557	996.651	39.2581
88.8675	293.099	344.148
203.905	148.156	114.704
212.602	62.3851	37.2624
12.4081	14.654	160.2
43.1044	850.887	1130.66
448.259	1643	178.461
189.634	63.2796	186.557
171.458	524.286	430.633
147.515	199.764	199.915
126.747	78.9369	510.726
677.562	1112.09	218.861
38.0492	191.204	11.2998
41.357	184.541	833.993
756.982	3718.77	314.238
8.10062	359.137	1596.44
307.216	159.605	121.178
200.935	297.656
98.4256	211.7
10.4884	294.148
148.479	94.4506
34.1245	559.987
128.797	26.9139
44.8176	57.9112
95.6021	57.2693
46.3561	315.113
30.7596	1718.43
183.728	474.682
89.8819	544.73
733.587	1813.77
203.386	61.4707
93.4612	166.577
1100.45	332.968
49.3883	124.398
78.7466	80.08
645.925	552.605
421.872	791.316
43.4583	534.789
228.993	355.471
426.732	69.6587
70.5683	3790.24
108.74	216.652
412.652	132.765
2122.28	191.694
143.248	55.2955
454.078	34.0801
71.3009	444.366
176.9	99.5926
48.0253	312.06
232.235	391.702
27.6749	333.47
21.0018	517.908
23.3554	149.45
691.457	629.2
11.3706	158.568
24.0222	93.9924
74.4295	105.356
111.986	20.11
37.4677	219.502
47.3541	200.008
34.8399	1226.67
87.5782	35.8031
80.9452	162.606
130.921	116.312
75.5024	40.2927
71.9072	224.137
81.5299	119.759
61.2763	392.998
23.1395	29.2947
970.521	353.209
368.339	36.0695
12.1164	44.1775
603.769	1316.58
54.3888	80.4254
	20.9388
	543.62
	645.137
	1478.51
	1636.45
	753.959
	161.613
	85.0317
	77.9149
	692.869
	3640.42
	308.629
	7.93642
	58.5628
	52.1011
	988.53
	120.149
	226.603
	106.621
	323.473
	280.791
	45.2748
	87.5573
	92.2495
	62.8914
	8.61659
	343.992
	98.2672

## Sheet: Figure 1b
LS Survivors	LS Previvors	Controls
0.0273	0.0067	0.0385
0.009	0.0405	0.0992
0.0426	0.0365	0.0967
0.0282	0.015	0.0422
0.0072	0.1162	0.0675
0.0131	0.0236	0.0388
0.041	0.0075	0.036
0.0043	0.0084	0.0219
0.0149	0.0327	0.0293
0.1493	0.0054	0.0057
0.0374	0.036	0.1064
0.0282	0.1031	0.1003
0.0088	0.0066	0.0204
0.0217	0.0112	0.0148
0.033	0.043	0.0468
0.0359	0.0393	0.028
0.0611	0.0223	0.0541
0.1036	0.0454	0.0068
0.0957	0.0149	0.0326
0.039	0.0392	0.0436
0.151	0.015	0.0175
0.0156	0.0213	0.0156
0.161	0.0178	0.0544
0.1057	0.0565	0.0087
0.0723	0.116	0.0118
0.0269	0.0562	0.0881
0.0632	0.0086	0.0679
0.0329	0.0115	0.0148
0.0277	0.0076	0.0375
0.0413	0.0148	0.0894
0.0272	0.0205	0.0232
0.0234	0.0644	0.0082
0.0244	0.1422	0.0216
0.1456	0.0078	0.0266
0.0843	0.0061	0.0175
0.0138	0.0554	0.0207
0.0176	0.0108	0.0232
0.0184	0.0221	0.1663
0.0371	0.0481	0.0089
0.0119	0.0071	0.0155
0.0814	0.022	0.0059
0.0765	0.0179	0.0371
0.0074	0.004	0.0095
0.2308	0.0141	0.0063
0.0157	0.0301	0.0127
0.0243	0.0157
0.0424	0.0208
0.1891	0.0188
0.035	0.0442
0.0612	0.0129
0.0264	0.0891
0.0678	0.052
0.0355	0.0516
0.0608	0.019
0.0865	0.0065
0.0252	0.0123
0.041	0.0142
0.0095	0.0062
0.0217	0.0417
0.0398	0.0231
0.0083	0.0159
0.0729	0.0316
0.0585	0.0417
0.0118	0.0101
0.0172	0.0077
0.0772	0.0083
0.0179	0.0125
0.0169	0.0503
0.0296	0.0032
0.0302	0.0276
0.0156	0.0256
0.0057	0.0222
0.0355	0.0726
0.0161	0.0752
0.0418	0.0105
0.0166	0.0278
0.0666	0.0175
0.0239	0.015
0.0961	0.0187
0.0971	0.0111
0.1365	0.0273
0.012	0.0122
0.1455	0.0368
0.0942	0.0307
0.0495	0.0307
0.0404	0.1088
0.0631	0.0207
0.0682	0.0247
0.0739	0.0058
0.0376	0.0645
0.0334	0.0253
0.0286	0.0244
0.0341	0.0711
0.043	0.0192
0.0426	0.027
0.0584	0.0168
0.0862	0.0753
0.0084	0.0139
0.0194	0.0772
0.1664	0.0496
0.0141	0.0088
0.0546	0.0351
	0.0938
	0.0102
	0.0119
	0.0071
	0.0064
	0.0118
	0.0272
	0.0396
	0.0483
	0.0114
	0.0047
	0.0197
	0.1972
	0.0413
	0.0517
	0.0576
	0.0074
	0.0339
	0.0226
	0.033
	0.0173
	0.0234
	0.0344
	0.0323
	0.049
	0.2052
	0.0157
	0.0351

## Sheet: Figure 1c
Group	Small (0 < X ≤ 10-4)	Medium (10-4< X ≤ 10-3)	Large (10-3< X ≤ 10-2)	Hyperexpanded (10-2< X ≤ 1)
LS Survivors	79.289	0.0974841	0.080085	0.0295459
LS Survivors	90.808	0.0758622	0.0160611	0
LS Survivors	76.381	0.0744204	0.105567	0.0562075
LS Survivors	82.076	0.0898035	0.0561029	0.0333304
LS Survivors	94.634	0.0388547	0.0148074	0
LS Survivors	80.409	0.153205	0.0427022	0
LS Survivors	86.236	0.051666	0.0308015	0.0551741
LS Survivors	98.278	0.0133244	0.00389796	0
LS Survivors	86.27	0.0914809	0.0458142	0
LS Survivors	47.744	0.101953	0.174189	0.246413
LS Survivors	56.226	0.280307	0.0981898	0.059243
LS Survivors	65.455	0.208329	0.122358	0.0147638
LS Survivors	89.792	0.0888764	0.0132073	0
LS Survivors	83.712	0.0970054	0.0415117	0.0243622
LS Survivors	67.359	0.177087	0.117364	0.031961
LS Survivors	85.289	0.051235	0.0437581	0.0521211
LS Survivors	61.528	0.11426	0.135962	0.134496
LS Survivors	49.742	0.150901	0.118459	0.233218
LS Survivors	64.989	0.044287	0.115161	0.190665
LS Survivors	75.417	0.0880093	0.0793712	0.0784453
LS Survivors	59.777	0.0889942	0.0738635	0.239371
LS Survivors	82.919	0.123212	0.0476019	0
LS Survivors	57.029	0.0868753	0.107193	0.235638
LS Survivors	46.526	0.222936	0.12157	0.190237
LS Survivors	51.796	0.107045	0.15136	0.223637
LS Survivors	81.196	0.078354	0.081677	0.0280047
LS Survivors	78.866	0.0523745	0.0611868	0.0977785
LS Survivors	78.488	0.112452	0.0658117	0.0368559
LS Survivors	81.938	0.0910706	0.0665553	0.0229891
LS Survivors	81.63	0.0540478	0.0531139	0.0765423
LS Survivors	79.956	0.0942842	0.0925797	0.013579
LS Survivors	80.731	0.093808	0.0861573	0.0127232
LS Survivors	53.956	0.0619735	0.125211	0.273259
LS Survivors	48.202	0.0926001	0.193828	0.23155
LS Survivors	89.223	0.0625337	0.0452327	0
LS Survivors	93.229	0.0355684	0.017111	0.0150289
LS Survivors	90.79	0.0391651	0.0245902	0.028343
LS Survivors	71.338	0.179067	0.0892032	0.018348
LS Survivors	83.314	0.0363404	0.0450777	0.0854391
LS Survivors	87.215	0.0945886	0.0332636	0
LS Survivors	54.786	0.109978	0.161394	0.180764
LS Survivors	53.131	0.125849	0.150371	0.192467
LS Survivors	96.39	0.0250954	0.0110072	0
LS Survivors	30.036	0.0325273	0.097352	0.569756
LS Survivors	87.869	0.068195	0.0430709	0.0100462
LS Survivors	79.844	0.0950606	0.0923792	0.0141232
LS Survivors	74.523	0.0784467	0.102292	0.0740269
LS Survivors	47.829	0.0945419	0.0652204	0.361946
LS Survivors	71.582	0.1067	0.148356	0.0291278
LS Survivors	80.787	0.086677	0.0460831	0.0593669
LS Survivors	86.214	0.0648152	0.0526045	0.0204379
LS Survivors	64.106	0.114175	0.105142	0.139622
LS Survivors	83.06	0.0641336	0.0521527	0.0531115
LS Survivors	77.457	0.0606503	0.0842631	0.0805185
LS Survivors	69.278	0.0826031	0.0673227	0.157293
LS Survivors	78.153	0.116437	0.0870626	0.0149752
LS Survivors	69.39	0.12894	0.124718	0.0524383
LS Survivors	91.718	0.0599814	0.0228358	0
LS Survivors	84.502	0.0812798	0.0596994	0.0140056
LS Survivors	73.888	0.106514	0.0988073	0.0557982
LS Survivors	92.395	0.0580223	0.0180323	0
LS Survivors	56.967	0.145209	0.128327	0.156798
LS Survivors	58.215	0.137124	0.146916	0.133806
LS Survivors	91.215	0.0638503	0.0240022	0
LS Survivors	83.44	0.0923502	0.0732477	0
LS Survivors	68.373	0.0747034	0.0504528	0.191117
LS Survivors	91.384	0.048095	0.0156535	0.0224163
LS Survivors	75.659	0.169794	0.0736207	0
LS Survivors	86.006	0.0631309	0.0515949	0.0252103
LS Survivors	90.765	0.0323724	0.019335	0.0406422
LS Survivors	84.575	0.101832	0.0524146	0
LS Survivors	95.623	0.0378019	0.00596486	0
LS Survivors	77.692	0.0681317	0.10276	0.0521842
LS Survivors	82.314	0.107257	0.0696081	0
LS Survivors	78.796	0.105691	0.0522749	0.0540708
LS Survivors	95.863	0.0178659	0.0076071	0.0159012
LS Survivors	66.65	0.0893697	0.109148	0.134978
LS Survivors	84.052	0.0620919	0.0854182	0.0119718
LS Survivors	51.699	0.141804	0.177229	0.163976
LS Survivors	67.105	0.115545	0.0887206	0.124686
LS Survivors	37.52	0.078921	0.145354	0.400525
LS Survivors	89.333	0.0679639	0.0387019	0
LS Survivors	71.992	0.0633568	0.0408462	0.175873
LS Survivors	77.958	0.0477553	0.0359466	0.136718
LS Survivors	77.952	0.0613087	0.0504096	0.108766
LS Survivors	79.4	0.0480565	0.0912466	0.0666974
LS Survivors	79.942	0.0549028	0.0467387	0.0989417
LS Survivors	66.119	0.0777137	0.142657	0.11844
LS Survivors	72.612	0.090493	0.0557182	0.127672
LS Survivors	84.877	0.0624613	0.0405328	0.0482366
LS Survivors	87.236	0.0465514	0.0513485	0.0297382
LS Survivors	81.556	0.0809121	0.0716662	0.0318637
LS Survivors	72.203	0.186799	0.0492522	0.0419183
LS Survivors	82.856	0.0744213	0.0289327	0.0680856
LS Survivors	77.767	0.060861	0.0914201	0.0700445
LS Survivors	66.965	0.0946269	0.109524	0.126196
LS Survivors	75.505	0.0588571	0.0753235	0.110772
LS Survivors	93.719	0.0473073	0.0155076	0
LS Survivors	80.257	0.119488	0.0779399	0
LS Survivors	52.086	0.0917943	0.0879209	0.299424
LS Survivors	73.966	0.227808	0.0325326	0
LS Survivors	75.917	0.0917906	0.0438033	0.105234
LS Previvors	96.859	0.0228644	0.00854586	0
LS Previvors	81.103	0.0479193	0.0752224	0.0658234
LS Previvors	62.791	0.138507	0.192569	0.0410178
LS Previvors	84.555	0.0998908	0.0545572	0
LS Previvors	56.966	0.0680858	0.0911811	0.271075
LS Previvors	92.037	0.0363601	0.0221418	0.0211253
LS Previvors	93.285	0.0549429	0.0122057	0
LS Previvors	90.423	0.0748627	0.0209076	0
LS Previvors	78.176	0.0779683	0.109113	0.0311627
LS Previvors	95.674	0.0386627	0.00459526	0
LS Previvors	78.173	0.101261	0.0652502	0.0517594
LS Previvors	58.634	0.0921264	0.146257	0.175281
LS Previvors	94.966	0.0404571	0.00988185	0
LS Previvors	88.665	0.0788112	0.034536	0
LS Previvors	61.02	0.105459	0.218225	0.0661155
LS Previvors	79.2	0.0740961	0.0805309	0.0533745
LS Previvors	90.282	0.0357092	0.034857	0.0266136
LS Previvors	72.414	0.113323	0.0642404	0.0982969
LS Previvors	91.369	0.040642	0.0456635	0
LS Previvors	68.599	0.122864	0.135385	0.0557623
LS Previvors	91.308	0.0282805	0.0586439	0
LS Previvors	85.851	0.0871533	0.0300495	0.024287
LS Previvors	87.871	0.0595456	0.0505199	0.0112295
LS Previvors	69.49	0.0704453	0.126652	0.107999
LS Previvors	73.971	0.0434259	0.0605347	0.156325
LS Previvors	82.714	0.0309325	0.0492957	0.092631
LS Previvors	93.265	0.0431824	0.0241658	0
LS Previvors	88.204	0.0811151	0.036845	0
LS Previvors	93.865	0.0498977	0.011451	0
LS Previvors	91.022	0.0600798	0.0193378	0.0103669
LS Previvors	88.676	0.0687521	0.0261438	0.0183397
LS Previvors	65.571	0.0599896	0.130942	0.153362
LS Previvors	50.078	0.0683132	0.147767	0.283139
LS Previvors	93.894	0.0455892	0.0154706	0
LS Previvors	96.325	0.0253524	0.0113985	0
LS Previvors	72.002	0.0941523	0.0676449	0.118178
LS Previvors	90.828	0.0665963	0.0251275	0
LS Previvors	88.491	0.0421232	0.0483913	0.0245787
LS Previvors	76.195	0.0678593	0.0750092	0.0951804
LS Previvors	94.384	0.046634	0.00952519	0
LS Previvors	87.586	0.051125	0.0471255	0.0258916
LS Previvors	88.261	0.0796339	0.0223797	0.0153723
LS Previvors	97.21	0.0257542	0.00214398	0
LS Previvors	93.39	0.022991	0.0431086	0
LS Previvors	74.485	0.130456	0.0762019	0.0484953
LS Previvors	85.463	0.0950641	0.0398782	0.0104253
LS Previvors	84.333	0.0816183	0.0614721	0.0135762
LS Previvors	83.688	0.0936266	0.0593476	0.0101469
LS Previvors	78.448	0.0563193	0.0733581	0.0858384
LS Previvors	89.136	0.0644901	0.0441457	0
LS Previvors	63.929	0.0662787	0.112299	0.182128
LS Previvors	78.125	0.0391243	0.0959354	0.0836881
LS Previvors	62.42	0.122652	0.188939	0.0642105
LS Previvors	82.901	0.0935026	0.0774837	0
LS Previvors	94.095	0.0493581	0.00969241	0
LS Previvors	87.568	0.0925572	0.0317654	0
LS Previvors	85.111	0.091409	0.0574827	0
LS Previvors	94.088	0.0522084	0.00691401	0
LS Previvors	78.128	0.107361	0.0633649	0.0479933
LS Previvors	79.644	0.114029	0.0728698	0.0166589
LS Previvors	87.672	0.0690136	0.054271	0
LS Previvors	79.916	0.0855755	0.0710989	0.0441657
LS Previvors	77.923	0.0735193	0.0972834	0.0499712
LS Previvors	91.016	0.0628789	0.026957	0
LS Previvors	94.672	0.0369073	0.0163677	0
LS Previvors	95.854	0.0249044	0.0165602	0
LS Previvors	91.464	0.0502514	0.0351135	0
LS Previvors	77.48	0.0767599	0.0579518	0.0904875
LS Previvors	98.581	0.0119085	0.00228365	0
LS Previvors	73.069	0.12539	0.132502	0.0114192
LS Previvors	82.4	0.0870573	0.0689555	0.0199835
LS Previvors	90.514	0.0326425	0.0376729	0.0245438
LS Previvors	59.573	0.0883502	0.133353	0.182569
LS Previvors	69.189	0.0713331	0.0910432	0.145735
LS Previvors	93.634	0.0447833	0.0188762	0
LS Previvors	90.519	0.0366511	0.032969	0.025187
LS Previvors	88.192	0.0544408	0.0636351	0
LS Previvors	87.909	0.0739092	0.0470013	0
LS Previvors	83.76	0.0810602	0.0813381	0
LS Previvors	93.954	0.0313421	0.0291223	0
LS Previvors	81.719	0.079941	0.071246	0.03162
LS Previvors	91.119	0.0452808	0.0435314	0
LS Previvors	77.862	0.0461659	0.106638	0.0685805
LS Previvors	83.873	0.0853173	0.0495982	0.026357
LS Previvors	84.057	0.0751251	0.0501475	0.0341602
LS Previvors	69.241	0.0627356	0.0786733	0.166183
LS Previvors	88.864	0.0580769	0.03044	0.0228453
LS Previvors	87.029	0.0426917	0.0734845	0.0135334
LS Previvors	96.211	0.0300831	0.00780287	0
LS Previvors	76.604	0.0560624	0.0755907	0.102311
LS Previvors	78.606	0.122618	0.0748702	0.0164493
LS Previvors	91.629	0.0389832	0.0224699	0.0222557
LS Previvors	73.951	0.058581	0.0601456	0.141765
LS Previvors	91.26	0.0329857	0.0316526	0.0227567
LS Previvors	86.529	0.053686	0.0593649	0.0216555
LS Previvors	86.779	0.0664492	0.065761	0
LS Previvors	79.304	0.0683708	0.0400582	0.0985277
LS Previvors	92.152	0.0364881	0.0419957	0
LS Previvors	65.396	0.0640807	0.103493	0.178462
LS Previvors	88.068	0.0448011	0.026229	0.0482876
LS Previvors	89.442	0.0813767	0.0242069	0
LS Previvors	82.072	0.0746582	0.0620951	0.0425277
LS Previvors	86.924	0.0213944	0.021613	0.0877481
LS Previvors	94.38	0.038936	0.0172641	0
LS Previvors	87.568	0.111633	0.0126874	0
LS Previvors	95.094	0.0382476	0.010814	0
LS Previvors	95.827	0.0290984	0.0126267	0
LS Previvors	93.242	0.0335758	0.0340058	0
LS Previvors	83.616	0.0811604	0.0435779	0.0391037
LS Previvors	77.308	0.0803531	0.0916199	0.0549489
LS Previvors	65.929	0.11322	0.138139	0.0893525
LS Previvors	92.926	0.0306418	0.0401028	0
LS Previvors	96.136	0.0364824	0.00215739	0
LS Previvors	76.953	0.171728	0.0587403	0
LS Previvors	61.205	0.0593967	0.0572389	0.271317
LS Previvors	79.433	0.134122	0.0227721	0.0487717
LS Previvors	71.995	0.111101	0.121597	0.0473468
LS Previvors	75.958	0.0481442	0.0857988	0.106473
LS Previvors	95.786	0.0237513	0.0183923	0
LS Previvors	79.356	0.0778986	0.0849496	0.0435891
LS Previvors	91.237	0.0375446	0.037715	0.0123747
LS Previvors	72.748	0.127347	0.0996927	0.0454853
LS Previvors	88.258	0.0537669	0.0636491	0
LS Previvors	80.49	0.0861511	0.108948	0
LS Previvors	80.058	0.0844935	0.0761151	0.0388083
LS Previvors	91.68	0.0272912	0.0101425	0.0457678
LS Previvors	79.999	0.0522013	0.0741678	0.0736433
LS Previvors	49.159	0.0564852	0.0820923	0.369833
LS Previvors	92.179	0.0375235	0.0406903	0
LS Previvors	71.819	0.177807	0.0600423	0.0439632
Controls	75.818	0.125297	0.0696753	0.0468481
Controls	52.617	0.099318	0.16553	0.208981
Controls	65.583	0.0589069	0.0858066	0.199452
Controls	78.364	0.0357674	0.134089	0.0465059
Controls	65.299	0.126712	0.0817863	0.138512
Controls	72.966	0.0795988	0.143988	0.0467506
Controls	79.333	0.0980569	0.0658574	0.0427599
Controls	82.836	0.0813832	0.0902592	0
Controls	82.961	0.0882591	0.0496543	0.0324792
Controls	95.225	0.0422976	0.00545617	0
Controls	52.855	0.0804378	0.11746	0.273557
Controls	69.729	0.0911506	0.0552338	0.156327
Controls	91.282	0.0235698	0.0636081	0
Controls	80.636	0.151228	0.042415	0
Controls	77.112	0.0734613	0.0619376	0.0934767
Controls	84.693	0.0629848	0.0488428	0.041245
Controls	72.013	0.0753259	0.0929495	0.111596
Controls	93.478	0.0606825	0.00453613	0
Controls	76.846	0.120504	0.0748806	0.0361539
Controls	69.593	0.147123	0.120838	0.0361107
Controls	81.09	0.118743	0.0703554	0
Controls	89.267	0.0734641	0.0228766	0.0109872
Controls	75.818	0.0710349	0.0815841	0.089202
Controls	94.727	0.0365822	0.0161514	0
Controls	83.184	0.13808	0.030079	0
Controls	67.917	0.0637128	0.0926202	0.164498
Controls	62.381	0.15331	0.0929193	0.129962
Controls	89.767	0.0492945	0.0530326	0
Controls	72.433	0.102573	0.124117	0.0489831
Controls	52.096	0.123602	0.118371	0.237066
Controls	87.293	0.0709013	0.0271784	0.0289884
Controls	92.103	0.0678622	0.0111081	0
Controls	90.952	0.0381577	0.026037	0.0262839
Controls	86.004	0.0595947	0.044944	0.035419
Controls	81.993	0.100312	0.0797534	0
Controls	69.351	0.260692	0.0315571	0.0142379
Controls	71.899	0.208981	0.0597088	0.0123241
Controls	45.83	0.151219	0.0897927	0.300691
Controls	94.723	0.036152	0.0166136	0
Controls	89.903	0.055931	0.0450357	0
Controls	97.071	0.0234685	0.00582404	0
Controls	72.116	0.11552	0.104308	0.0590086
Controls	92.822	0.0528929	0.0188916	0
Controls	97.403	0.0157501	0.0102222	0
Controls	81.273	0.159568	0.0276992	0

## Sheet: Figure 2a
	LS Survivors	LS Previvors	Controls
2	427561	1196007	471695
3	115838	120266
4	48010	64067	62976
5	24189	63496
6	13665	17121
7	8684	12304	12948
8	5573	15951
9	3883	5419	4397
10	2765	4228
11	2046	3356	1811
12	1499	4889
13	1160	1803	957
14	859	1487
15	697	2378
16	540	906	514
17	475	832
18	343	1300	279
19	288	532
20	278	401	182
21	187	376
22	163	634	105
23	141	285
24	109	247	70
25	182	380
26	74	158
27	42	147	36
28	52	250
29	52	109	32
30	39	99
31	36	98	21
32	27	162
33	24	70	13
34	18	57
35	18	98
36	17	40	12
37	18	34
38	13	62	10
39	10	27
40	9	23	10
41	6	24
42	7	45
43	4	27
44	1	20	1
45	2	28
46	5	10
47	6	11	1
48	2	20
49	4	9	1
50	4	7
51	1	7	1
52	2	9
53	1	3	1
54		5
55		7
56		4
57
58		7
59	1	1
60		3
61		1
62	1
63		2
64	1	4
65		3
66		1
67	1	1
68	1
69
70
71
72		2
73
74
75		1
76			1
77
78
79
80
81
82		1
83

## Sheet: Figure 2b
Comparison	Proportion
Control.vs.Previvor	0.379
Control.vs.Survivor	0.655
Previvor.vs.Survivor	0.617

## Sheet: Figure 2c
LS Survivors	LS Previvors	Controls
0.0163571	0.0233225	0.00990185
0.0114994	0.0177695	0.0136956
0.0141651	0.0232184	0.0181945
0.0171868	0.0107191	0.012669
0.0111139	0.0223305	0.0155305
0.0101346	0.0234927	0.0158997
0.0147014	0.0190869	0.0118518
0.00994999	0.0155983	0.00922284
0.0115053	0.0217983	0.0182649
0.00272732	0.0139795	0.00653757
0.00496763	0.0181622	0.00687473
0.0145486	0.0224948	0.0143275
0.0118384	0.0185647	0.00487488
0.0112723	0.0172276	0.0151424
0.0109429	0.0214607	0.00730215
0.0122917	0.0226125	0.0132197
0.00685589	0.0167226	0.0113301
0.0152351	0.0148892	0.00765595
0.01628	0.00946155	0.00670929
0.0106712	0.0124829	0.00879211
0.0121285	0.0068151	0.0091534
0.00569468	0.0233572	0.0112561
0.00327519	0.0237262	0.0157967
0.00788147	0.0158273	0.00967956
0.0148168	0.0262306	0.0192081
0.0156653	0.0195216	0.00890049
0.0124475	0.0140433	0.0123329
0.0160215	0.0163105	0.00854212
0.0173044	0.0228383	0.00470571
0.0143785	0.01429	0.00792666
0.0143594	0.0140613	0.0093976
0.00766829	0.0120377	0.00963839
0.0108199	0.019216	0.0190488
0.0140209	0.0212563	0.0182075
0.0118804	0.0120145	0.00467263
0.0161272	0.01662	0.00545457
0.0088722	0.0208988	0.00468668
0.0134881	0.0226687	0.011824
0.010803	0.0197559	0.0213987
0.0100736	0.0203247	0.0160734
0.00921423	0.023505	0.00653842
0.0166987	0.0229981	0.012279
0.0128062	0.0250792	0.0163332
0.015652	0.00554708	0.00616338
0.0122653	0.0248221	0.00983135
0.0129984	0.0233943	0.0102595
0.00759852	0.0212103	0.00913462
0.0147884	0.021403	0.00949122
0.0146447	0.0244646	0.0101205
0.0159825	0.0239619	0.00959495
0.0144397	0.0217777	0.00802165
0.0138252	0.0250294	0.00923291
0.0137559	0.0209901	0.00670875
0.0127371	0.023715	0.00733146
0.0102319	0.0240798	0.0100081
0.0119055	0.0240918	0.00607831
0.0155748	0.0182893	0.0109373
0.0148507	0.0159466	0.00814065
0.0148518	0.0249316	0.00980857
0.0159595	0.0236947	0.00893488
0.0145201	0.0246114	0.00735577
0.0174408	0.0233437	0.00683324
0.00848764	0.0238322	0.0078665
0.0165343	0.0220724	0.00807462
0.0174283	0.0209622	0.00952914
0.0165612	0.0252514	0.0102027
0.0157026	0.0239131	0.00834774
0.0168491	0.025387	0.0105827
0.0173456	0.0229878	0.008996
0.0152262	0.0232437	0.00999855
0.0163562	0.0244812	0.00817134
0.0172994	0.00792705	0.00616789
0.0169764	0.0165263	0.00740871
0.0114634	0.0137607	0.00827058
0.0142764	0.0195966	0.00849236
0.0158056	0.0168946	0.0105573
0.0161369	0.0178727	0.0101113
0.0116815	0.0169732	0.00622774
0.01334	0.0136481	0.00633905
0.0164241	0.0203858	0.00605207
0.00911408	0.0206334	0.00901029
0.010579	0.0203727	0.0104523
0.0101204	0.0122035	0.0104683
0.0131186	0.0212987	0.00661743
0.0160308	0.0189547	0.00964406
0.00823142	0.0163996	0.0100955
0.00506939	0.0151498	0.00765878
0.0130979	0.0232398	0.0130484
0.0160642	0.0176897	0.0103348
0.0164227	0.0143951	0.0123457
0.0120166	0.017883	0.01218
0.00335642	0.0150708	0.0108123
0.0107231	0.0204637	0.00915458
0.0073913	0.0210405	0.0121596
0.00980399	0.0120736	0.00702499
0.0124057	0.00568557	0.00824877
0.0136536	0.0172801	0.0118794
0.00629147	0.0116205	0.00547133
0.00638556	0.0137636	0.0116188
0.00361881	0.0211815	0.00833485
0.0124179	0.0202608	0.0106679
0.0131439	0.0178839	0.00927127
0.01623	0.0159347	0.00866958
0.0217084	0.00343572	0.00731865
0.0119984	0.0126936	0.0088846
0.0110363	0.0181168	0.00928907
0.0181076	0.00731752	0.0103227
0.0109165	0.00852433	0.0120671
0.0133981	0.020325	0.00975036
0.0026562	0.00851357	0.0141808
0.00518816	0.0160641	0.00911249
0.0175861	0.0247373	0.0107198
0.0132612	0.00311354	0.00889596
0.0111705	0.00667864	0.00579202
0.0120108	0.00798621	0.00873373
0.013956	0.0249454	0.00971853
0.0072703	0.0100978	0.00949347
0.0177835	0.0230159	0.0137919
0.0187123	0.0206266	0.0130484
0.0111337	0.0215111	0.00545987
0.0132601	0.0120745	0.00599219
0.00550711	0.0178172	0.00610452
0.00314122	0.0178517	0.0110832
0.0071777	0.0243308	0.0130566
0.0168576	0.0162653	0.0133146
0.0204097	0.00690317	0.00789706
0.0136659	0.0133312	0.00995245
0.0189566	0.0155256	0.012269
0.0219812	0.0047711	0.00663661
0.017698	0.0181158	0.0122497
0.0171467	0.0243395	0.0154417
0.00736386	0.0117751	0.0156415
0.0121251	0.0230812	0.0120778
0.015936	0.0244381	0.0101581
0.0123982	0.0195668	0.0157519
0.0192246	0.0169466	0.00706595
0.0091017	0.022007	0.00747058
0.0139624	0.0151216	0.0130261
0.0113849	0.0195366	0.00549943
0.0101203	0.0222149	0.0141382
0.00911766	0.0207517	0.00837385
0.0195725	0.0182952	0.0129507
0.0136501	0.0218177	0.0111917
0.0182546	0.0236946	0.00847276
0.0141615	0.0179677	0.00765019
0.0146178	0.0158727	0.00936139
0.00794274	0.0105767	0.0104926
0.0182162	0.0139777	0.0118713
0.0174749	0.00723865	0.014092
0.0198448	0.0240319	0.00976605
0.0163677	0.0239084	0.0162811
0.0167968	0.0171997	0.00921422
0.0155317	0.0255087	0.0121911
0.0144823	0.0201125	0.0093685
0.0113805	0.0151211	0.00534719
0.0134763	0.0179236	0.0083886
0.0190369	0.0237466	0.00990964
0.0172626	0.0162291	0.0101199
0.0164185	0.0148499	0.0168505
0.0209812	0.013006	0.0156601
0.016673	0.0202226	0.0050101
0.0234844	0.0228507	0.00636632
0.00836522	0.0130862	0.00567083
0.0234094	0.0176341	0.0121884
0.0240322	0.020707	0.0171536
0.024231	0.0234578	0.0146315
0.0190392	0.0212972	0.00768971
0.0225234	0.0207808	0.0116009
0.0225793	0.0225075	0.0140412
0.0223759	0.0228256	0.00698154
0.0231508	0.0240361	0.0116678
0.0235154	0.00600887	0.0124744
0.0246281	0.0237714	0.00992185
0.0122504	0.0220669	0.00836521
0.0207821	0.0220777	0.0128257
0.0185905	0.0215639	0.00570197
0.0218794	0.0235663	0.00662815
0.0132802	0.0235816	0.00975033
0.0148096	0.023061	0.00497277
0.0213457	0.0251958	0.0117572
0.00995716	0.0216237	0.0073468
0.0115793	0.0233426	0.0093854
0.0116232	0.0234368	0.00835726
0.0139746	0.0242958	0.00636899
0.0196713	0.0200089	0.0066909
0.00885454	0.0168838	0.00801673
0.00469072	0.0250921	0.00788374
0.0133927	0.0221517	0.00943183
0.0196392	0.0243692	0.0107073
0.0207964	0.0222617	0.00804391
0.0130185	0.0227655	0.0124418
0.00367255	0.0209868	0.00768418
0.0117264	0.0197186	0.0101159
0.00832589	0.0257866	0.00752558
0.00978948	0.0244448	0.00480992
0.0142318	0.0250053	0.00659569
0.0163573	0.0233665	0.00824659
0.00735565	0.0225218	0.00815181
0.00684355	0.0250001	0.0117972
0.00308827	0.00903145	0.0115311
0.0141847	0.0183358	0.00476503
0.0130077	0.0152019	0.00516487
0.0130417	0.0209772	0.0049081
0.0104427	0.0175741	0.00922318
0.00922696	0.0193782	0.0121196
0.0125552	0.0187998	0.0112833
0.0097317	0.0141661	0.00636846
0.0109126	0.0213064	0.00883814
0.00364175	0.0212345	0.0104305
0.00560999	0.0213644	0.00582126
0.0122917	0.0131901	0.013838
0.011259	0.0224593	0.0110768
0.0107153	0.0195453	0.0101115
0.0112028	0.0175468	0.014106
0.0116619	0.0167076	0.00651705
0.00739471	0.0237615	0.00684777
0.0136398	0.0186129	0.0112057
0.0136684	0.0152644	0.00513437
0.0105408	0.0193251	0.0122376
0.0113283	0.0158398	0.00750854
0.006123	0.0207294	0.0107376
0.00373797	0.0223654	0.00980582
0.00827569	0.0131535	0.00777639
0.0131867	0.00664493	0.00730741
0.0125275	0.0190956	0.00891075
0.0119303	0.0121369	0.00934119
0.0141909	0.014726	0.0108387
0.0138652	0.0213176	0.0124066
0.0122189	0.0207713	0.00931087
0.0124383	0.0192148	0.0145883
0.00792167	0.0167507	0.00878989
0.0104587	0.00411727	0.0114172
0.012457	0.0131885	0.00913753
0.0108145	0.0197285	0.00510215
0.013101	0.00817957	0.00763131
0.00914429	0.00947554	0.00935554
0.0119025	0.0207989	0.00919755
0.00986538	0.00921007	0.0145235
0.009419	0.0173355	0.0143448
0.00938534	0.0243312	0.0051294
0.012962	0.00319139	0.00610814
0.0116544	0.00751082	0.00572781
0.0128487	0.00906276	0.0113115
0.0117668	0.0248912	0.0146343
0.0125213	0.0107499	0.0127839
0.00836948	0.0232553	0.00728632
0.0123414	0.0203191	0.0103415
0.0127179	0.0215182	0.0121788
0.0130277	0.0135719	0.0066587
0.0125399	0.0186912	0.0116173
0.0129272	0.0184408	0.010202
0.0119636	0.0242767	0.0151705
0.0123198	0.0169779	0.00668537
0.0110218	0.00777369	0.00725087
0.0121792	0.0144459	0.0118754
0.0130464	0.0161081	0.00516196
0.0129753	0.00514519	0.0135464
0.0128665	0.0178392	0.00815282
0.0132831	0.0104986	0.0113435
0.0123477	0.0180711	0.0102133
0.0127662	0.0179882	0.0077122
0.00891099	0.0166365	0.00726669
0.012191	0.0140758	0.0090927
0.0130692	0.0164305	0.00929473
0.0118568	0.0141861	0.0110682
0.0140202	0.0159083	0.0134068
0.0131578	0.0173376	0.00881858
0.0135416	0.0160663	0.0158212
0.0107311	0.0159477	0.00842846
0.0119336	0.0166696	0.0117895
0.0126898	0.0167939	0.00821474
0.012345	0.0153452	0.00494282
0.0110484	0.0143598	0.00827733
0.00959177	0.00987971	0.00962033
0.0138087	0.0112511	0.00941549
0.0115463	0.00702372	0.0149359
0.0112031	0.0173748	0.0139815
0.0118066	0.0177759	0.00552452
0.0128735	0.0151213	0.00606054
0.00910653	0.0186659	0.00523571
0.0100197	0.0168403	0.011148
0.0100998	0.0133082	0.0152894
0.01241	0.0142216	0.0134657
0.0133079	0.0170142	0.00741937
0.00846946	0.0133352	0.0105774
0.00537398	0.0134967	0.0125519
0.0117221	0.0116574	0.00615166
0.0133219	0.0157438	0.00858721
0.0131599	0.016939	0.0106347
0.0117781	0.0120634	0.00693356
0.00422298	0.0144615	0.00811374
0.0102761	0.0163278	0.0123718
0.00763454	0.0181424	0.00548508
0.00885024	0.0165513	0.0119682
0.0114163	0.0170779	0.00819157
0.0125903	0.0163742	0.010654
0.00665909	0.0141008	0.0108518
0.00726139	0.0153154	0.00811299
0.00400039	0.00630086	0.00743064
0.0116839	0.0164409	0.00843298
0.015443	0.0147396	0.00896765
0.0116262	0.0163435	0.00991485
0.0110028	0.0166583	0.0118907
0.014544	0.0160845	0.0095936
0.0110145	0.0166449	0.0128131
0.012534	0.0169085	0.00894887
0.00375404	0.0166718	0.0105271
0.00579498	0.0157703	0.00826575
0.0141525	0.0145014	0.00602562
0.0128787	0.016535	0.00874679
0.0113589	0.0164211	0.00950638
0.0119444	0.0165797	0.00931223
0.0133808	0.0149675	0.0124703
0.00757876	0.0166947	0.0116439
0.01629	0.0142538	0.00565622
0.0156642	0.0160555	0.00761201
0.0115258	0.0140982	0.00632911
0.013043	0.0146195	0.0105047
0.00648084	0.0134411	0.0122725
0.00376178	0.0122107	0.0121104
0.00833173	0.0173709	0.00729664
0.0150895	0.0183857	0.0102847
0.0148427	0.0158148	0.0122615
0.0129757	0.0169799	0.00751744
0.0162053	0.0154799	0.00957187
0.0168168	0.0164206	0.00584207
0.014319	0.00805866	0.00633517
0.0147391	0.0146744	0.00829748
0.00827602	0.0131263	0.00489633
0.0119826	0.0164887	0.00886937
0.014647	0.0144651	0.00622566
0.0126101	0.0152009	0.00800379
0.0159242	0.0147277	0.00660309
0.0105431	0.0129613	0.00673641
0.0131923	0.0163051	0.00592252
0.0111277	0.0164235	0.00715512
0.010691	0.0169547	0.00758369
0.0101458	0.0115459	0.00884382
0.0162586	0.0172844	0.00888624
0.0129627	0.0156008	0.00776507
0.0149336	0.0148021	0.0107372
0.0128041	0.0144467	0.00772923
0.0145012	0.0173294	0.00906405
0.0088215	0.015646	0.00687859
0.0140359	0.0138339	0.00504603
0.0140688	0.0151024	0.0065514
0.0150627	0.0135648	0.00811973
0.0146957	0.0164985	0.00767997
0.0148547	0.0169827	0.00911932
0.0145581	0.0111547	0.00938686
0.0137342	0.00627301	0.00519278
0.0112871	0.0154427	0.00510356
0.0135201	0.0114542	0.00535544
0.0155152	0.0132001	0.00879038
0.0148193	0.0164901	0.00933345
0.0151012	0.015141	0.00895246
0.0152312	0.0141128	0.00574751
0.0144113	0.0132937	0.00776811
0.0162372	0.00378918	0.00836039
0.00950347	0.0107719	0.00502252
0.0148628	0.0149938	0.00569938
0.0161831	0.00799143	0.00652265
0.0146636	0.00870422	0.0106969
0.0161636	0.0162498	0.00492705
0.0150692	0.00901936	0.012607
0.0161537	0.014027	0.00687016
0.0132099	0.0167656	0.0104543
0.0144426	0.00310631	0.00856549
0.0151384	0.00670726	0.00664801
0.0153204	0.00849214	0.00640522
0.0122049	0.0165195	0.00862954
0.0119757	0.0102243	0.00900014
0.0155861	0.0175366	0.0104177
0.0141909	0.0162555	0.0127628
0.0129859	0.0174374	0.00863195
0.0135071	0.0118989	0.0170311
0.0154114	0.015584	0.00794035
0.0105741	0.0154588	0.0110574
0.0115863	0.0156619	0.0077486
0.0106713	0.0144946	0.0043464
0.0128627	0.00745659	0.00691645
0.0163383	0.0124261	0.00895547
0.00934336	0.0127729	0.00921954
0.00579742	0.00529545	0.0146708
0.0137197	0.0115021	0.0148082
0.0161995	0.0225276	0.00426292
0.0161224	0.0247662	0.00498622
0.0128088	0.0187659	0.00497887
0.00420562	0.0162614	0.0101197
0.0111356	0.0213917	0.0160133
0.00811682	0.0145007	0.0142873
0.0102816	0.0189492	0.00669187
0.0129745	0.0216163	0.00949891
0.0139898	0.0199985	0.0117909
0.00740624	0.0172204	0.00570524
0.00810859	0.022381	0.00677321
0.00424283	0.0235776	0.00837472
0.013687	0.017289	0.00403408
0.0115269	0.0147491	0.0074143
0.0102547	0.0102462	0.00598659
0.0175907	0.0130547	0.0073053
0.0102048	0.00689106	0.00786317
0.011946	0.0231498	0.00595289
0.00230508	0.0240124	0.00554537
0.00471755	0.0161259	0.00567463
0.016551	0.0258169	0.00628885
0.0136085	0.0194889	0.00711652
0.0109214	0.0144133	0.00697653
0.0114524	0.016631	0.00615905
0.013504	0.0235068	0.0069034
0.00629617	0.014948	0.00654303
0.0168906	0.0139771	0.0065415
0.0197383	0.0123948	0.00623371
0.0106175	0.019675	0.00533016
0.0130302	0.0226603	0.00577765
0.00468775	0.0119971	0.00647584
0.00279294	0.0169231	0.00616373
0.00760462	0.0208251	0.00723281
0.0170602	0.0230054	0.00661603
0.0205322	0.0199975	0.00517106
0.0131301	0.0204051	0.00552053
0.0197707	0.0227812	0.00469674
0.0223424	0.0231474	0.00678225
0.0177668	0.0246958	0.00683012
0.0164076	0.00572151	0.00683794
0.00724417	0.0247452	0.00523133
0.0109421	0.0230307	0.0070008
0.0149503	0.0213227	0.00777048
0.0120532	0.0208498	0.00593668
0.0195496	0.0245869	0.0102134
0.00832198	0.024165	0.00485021
0.014303	0.0225885	0.00827801
0.0111661	0.0260813	0.00666524
0.00986079	0.0209252	0.00861001
0.00840541	0.0245501	0.00906298
0.0198641	0.0236239	0.00664733
0.0140752	0.0242416	0.00614736
0.0189761	0.0188777	0.00643799
0.0139571	0.0163034	0.00665232
0.0137284	0.0253641	0.00786459
0.00712233	0.023046	0.00773064
0.0190411	0.0244384	0.00763753
0.0186267	0.023261	0.00797346
0.0196766	0.0238126	0.0072979
0.0160734	0.0218509	0.00725896
0.0159932	0.02092	0.00659557
0.0160293	0.02584	0.00577971
0.0143425	0.0245607	0.00663466
0.011163	0.0258054	0.00745288
0.0135431	0.0233157	0.00782361
0.019081	0.02317	0.00821354
0.0179407	0.0255209	0.00728343
0.0164781	0.00861062	0.00581031
0.0205751	0.0170667	0.00691014
0.01653	0.0143167	0.00612137
0.0246442	0.0200493	0.00747715
0.00772479	0.0168853	0.00780529
0.0244993	0.0181434	0.00841256
0.0256738	0.0180241	0.0057811
0.0273617	0.0135645	0.00846117
0.0186098	0.0207966	0.0091638
0.0258035	0.0206813	0.0062761
0.0232357	0.0206866	0.00599298
0.0254578	0.0123253	0.0146071
0.0250829	0.0218507	0.00901162
0.0256962	0.019098	0.0140934
0.0256534	0.0165753	0.0142151
0.0119291	0.0157883	0.00970996
0.0241616	0.0236323	0.00747834
0.0188892	0.017851	0.00836903
0.024706	0.0141834	0.00993807
0.0122746	0.0185379	0.010705
0.015096	0.0152826	0.0131658
0.0234472	0.0204888	0.0104676
0.00934046	0.0218888	0.0142089
0.0106395	0.0119326	0.00995228
0.0105286	0.00585222	0.0119735
0.0135335	0.0173596	0.0096194
0.0194333	0.011694	0.00713518
0.0079746	0.0138899	0.00904354
0.00429445	0.0216114	0.0108292
0.0126006	0.0201943	0.00976462
0.019626	0.0181534	0.0148799
0.0208311	0.0160542	0.0132181
0.0129943	0.00364135	0.00641562
0.00299341	0.0125258	0.00765381
0.0109803	0.0189816	0.00641516
0.00767146	0.00769131	0.0119165
0.00953684	0.00897283	0.0149308
0.012582	0.0202329	0.0133268
0.0151718	0.00863551	0.00746202
0.00649656	0.0163444	0.0140648
0.00594488	0.0247	0.016524
0.00295404	0.00313123	0.00837834
0.0133166	0.00686218	0.00612322
0.00913472	0.00818184	0.00527436
0.0115035	0.02507	0.0056323
0.00953839	0.0106184	0.00542195
0.0109048	0.0229047	0.00514797
0.00310063	0.0198856	0.00439494
0.0049407	0.0218741	0.00506528
0.0113223	0.0127127	0.00472599
0.0102836	0.0174602	0.00572636
0.00959897	0.01745	0.00542258
0.0101747	0.0250136	0.00536768
0.0103269	0.0166686	0.00606626
0.00715121	0.00749037	0.00568928
0.0124537	0.0136167	0.00598692
0.0120024	0.0157848	0.00506596
0.00991775	0.00467415	0.00351906
0.0107603	0.0117196	0.00469358
0.0056344	0.0120684	0.00557284
0.0035425	0.0105523	0.00529278
0.00759202	0.0102939	0.00527394
0.0122995	0.010331	0.00542287
0.011449	0.0100201	0.00420289
0.0109321	0.0106527	0.00401356
0.0125011	0.0118347	0.00388481
0.0124087	0.0112822	0.006231
0.0112638	0.0108257	0.00534506
0.0121094	0.0112908	0.00552731
0.00741436	0.010862	0.00526238
0.00981881	0.0108223	0.00568381
0.0116006	0.00971244	0.00573653
0.0102798	0.00828328	0.0048872
0.0119894	0.00990202	0.0086225
0.00819139	0.00618286	0.0130922
0.0106278	0.0107964	0.0126373
0.00955556	0.0115105	0.00855969
0.00860803	0.0112239	0.00716245
0.00872026	0.0115082	0.00871878
0.0120408	0.0120007	0.00930922
0.0107129	0.00986394	0.0110028
0.0116929	0.0110215	0.0137132
0.0105695	0.0114703	0.0102187
0.0107585	0.0106995	0.0140643
0.00849762	0.0102643	0.00967815
0.011865	0.00975527	0.0119761
0.0117795	0.0106869	0.00962278
0.012389	0.0111007	0.00626685
0.0117404	0.00909377	0.00807438
0.0114727	0.0111078	0.0106491
0.0116014	0.0106004	0.0101158
0.0110073	0.011865	0.0151046
0.00962956	0.011816	0.0139035
0.0109304	0.0121421	0.00581604
0.0125569	0.0100992	0.00645449
0.0118418	0.00784111	0.00592309
0.0118866	0.00879992	0.0115519
0.0122187	0.00578108	0.0155142
0.0114619	0.00900721	0.0130993
0.0116943	0.0079941	0.00747653
0.00809305	0.0105462	0.0122738
0.0109439	0.010852	0.0148048
0.0116053	0.00909307	0.00763928
0.0106815	0.00992073	0.00867259
0.0123463	0.0109274	0.0082911
0.0112077	0.0100008	0.00709943
0.012708	0.00977259	0.00650165
0.00960098	0.00856837	0.00685418
0.0106961	0.0093299	0.00741105
0.0115951	0.00932485	0.00811232
0.011055	0.0111944	0.00836465
0.00954125	0.0105512	0.00726909
0.00858334	0.00993711	0.00832675
0.013114	0.0077682	0.00756053
0.0103861	0.00937223	0.0084568
0.0106156	0.00846211	0.00749607
0.0105302	0.00800376	0.00554386
0.0115337	0.00719273	0.00691009
0.00861967	0.0064738	0.0069749
0.00981429	0.0104996	0.00745219
0.00922582	0.0114939	0.00823804
0.011058	0.00901798	0.00810299
0.0123249	0.0104641	0.00539691
0.00846996	0.00889448	0.00596644
0.00534233	0.0102218	0.00510655
0.01105	0.00740841	0.00813392
0.0124832	0.0102909	0.00806686
0.0119894	0.0102455	0.00831799
0.0104472	0.0123457	0.00633299
0.00391065	0.0106946	0.00848091
0.00967718	0.0110094	0.00945242
0.00756544	0.0115483	0.00624309
0.00900009	0.0092768	0.0122681
0.0107373	0.011028	0.0085403
0.0115459	0.0110441	0.0069879
0.00697674	0.0113618	0.0078416
0.0067107	0.00928109	0.00870104
0.00438805	0.0112613	0.00994249
0.0105452	0.010602	0.0120037
0.0128743	0.010307	0.00921315
0.0111258	0.00975706	0.0125642
0.0110403	0.0111299	0.00921712
0.00353727	0.0118949	0.0104487
0.00649817	0.00964037	0.00903153
0.0124848	0.0107734	0.00613506
0.009129	0.0101366	0.0078579
0.00971316	0.0110917	0.00922295
0.00979667	0.0112959	0.00889365
0.0100005	0.00891669	0.0131538
0.00689646	0.0060384	0.012006
0.0126938	0.0110715	0.00578043
0.0114855	0.00870549	0.0067083
0.00963241	0.0104921	0.00606907
0.0105559	0.0106413	0.0104756
0.00656649	0.0110467	0.0132394
0.00390882	0.0104021	0.0116837
0.00740509	0.0114457	0.00710374
0.0108719	0.00407512	0.0113213
0.0118165	0.00974485	0.0139732
0.0100258	0.0106844	0.00713017
0.0108865	0.00700733	0.0080779
0.011648	0.00809542	0.00653035
0.0113703	0.0108822	0.0075188
0.0113907	0.00772826	0.00835737
0.00744638	0.0107251	0.00875796
0.00935728	0.0099111	0.0112281
0.0118628	0.00370954	0.00893474
0.00961806	0.00673887	0.0107647
0.0121096	0.00691364	0.00908362
0.00895395	0.00955815	0.00945291
0.00999637	0.00825606	0.0085051
0.00886116	0.0111512	0.00644625
0.00844095	0.0102137	0.00813666
0.00764447	0.0112449	0.00862689
0.0111893	0.00970225	0.00899379
0.0096781	0.0115175	0.0120828
0.0108011	0.010703	0.0113007
0.0101367	0.00948408	0.00571684
0.0111264	0.0105417	0.00760827
0.00757189	0.00634261	0.00622142
0.0108448	0.00912849	0.0106871
0.0104037	0.00959864	0.011881
0.0112059	0.0046403	0.0108956
0.0101522	0.0226124	0.00692834
0.0103351	0.0192189	0.0123963
0.0111079	0.0160341	0.0139061
0.0107929	0.0212376	0.00774464
0.00976399	0.0146362	0.00671503
0.00956412	0.0186628	0.00678945
0.0124997	0.0212803	0.00715404
0.00997115	0.0193918	0.00827375
0.0110125	0.0179426	0.00825137
0.0124934	0.0202374	0.00753019
0.0114027	0.0217728	0.00824437
0.0111474	0.0171766	0.00743212
0.00870212	0.0158358	0.00826998
0.0102774	0.0107333	0.00685664
0.0109697	0.0131758	0.00591761
0.00949951	0.00709017	0.00708091
0.0113067	0.022556	0.00702484
0.00961863	0.0227048	0.00746556
0.0114884	0.016832	0.00838264
0.00833624	0.0242403	0.00844586
0.00946568	0.0195473	0.0052381
0.0101991	0.0148804	0.00600104
0.0105183	0.0164365	0.00588421
0.00918	0.0211502	0.00836378
0.00818562	0.0147871	0.00867586
0.0115529	0.0148776	0.00818275
0.00996614	0.0124548	0.0068489
0.010082	0.0196515	0.00841812
0.0103158	0.0208641	0.00913967
0.0101354	0.0121926	0.00588311
0.00807384	0.0171706	0.00610357
0.00824664	0.020271	0.00707881
0.0116398	0.0222631	0.00765923
0.0102477	0.0205103	0.00724228
0.0116338	0.0200705	0.00721601
0.00773661	0.0212973	0.00830687
0.00530211	0.0207526	0.00682807
0.0115132	0.0215732	0.0073385
0.0116198	0.00619977	0.00671116
0.0116074	0.0222823	0.00543142
0.00990282	0.0204804	0.00589326
0.0053402	0.0209995	0.00692982
0.0109001	0.0203223	0.00733826
0.00820073	0.0220043	0.00720989
0.00923301	0.0221992	0.00751219
0.0122875	0.0214023	0.00506578
0.0132681	0.022676	0.00540487
0.00790439	0.0202496	0.00528897
0.00749504	0.0206426	0.00784979
0.00442462	0.0221071	0.00703119
0.0108503	0.0227194	0.00770282
0.0130203	0.0180489	0.00557062
0.0138706	0.0166255	0.00723267
0.00330279	0.0225864	0.0073399
0.00688255	0.0205512	0.00653978
0.017856	0.0225971	0.00752407
0.0125773	0.0202854	0.00852451
0.0117994	0.0209953	0.00920557
0.0117892	0.0188102	0.00770901
0.0125335	0.0181443	0.0100396
0.00737387	0.0231534	0.0071739
0.0173599	0.0230819	0.00860692
0.0172203	0.0222615	0.00677906
0.0114629	0.0218649	0.00546689
0.0129855	0.0212528	0.00620633
0.00640068	0.0221686	0.00758825
0.00322553	0.00825471	0.00831627
0.00801903	0.0172096	0.00856239
0.0155439	0.0142725	0.00935762
0.0190207	0.0197199	0.0047153
0.012639	0.01702	0.00538773
0.016221	0.0182107	0.00502785
0.0192627	0.0172014	0.00880049
0.0166651	0.0141735	0.00926618
0.0154132	0.0204777	0.00935041
0.00842845	0.0203429	0.00639303
0.0118323	0.0199786	0.007518
0.0153485	0.0129877	0.00904818
0.0117761	0.0207726	0.00597093
0.0172221	0.0191794	0.0081227
0.010072	0.0163897	0.00965928
0.0128882	0.0160814	0.0087552
0.0113496	0.0225187	0.0098827
0.0100028	0.0176483	0.00806624
0.00900829	0.0147243	0.00881892
0.0166353	0.0184681	0.00782482
0.0131744	0.015334	0.00545601
0.0156526	0.0198199	0.00715214
0.013188	0.0207771	0.00780045
0.0137233	0.012969	0.00790375
0.0079111	0.00634798	0.00995563
0.0160124	0.0176002	0.00958978
0.0157453	0.0124043	0.00585262
0.0169976	0.0146404	0.00580602
0.0151986	0.0205575	0.00592625
0.0151954	0.0195166	0.00933209
0.0153717	0.0170811	0.00968979
0.0134799	0.0156224	0.00963037
0.0111833	0.00381707	0.00706435
0.0125336	0.0119965	0.00877679
0.0178626	0.0186459	0.00945516
0.0154031	0.00819593	0.00646462
0.0149514	0.00926418	0.0104628
0.0192104	0.0198955	0.00900302
0.015762	0.00861	0.0118941
0.0188327	0.0160557	0.00865813
0.00847731	0.0226025	0.0102111
0.0188051	0.00330896	0.0084493
0.0191487	0.00765595	0.00557083
0.0180142	0.00912617	0.00782861
0.0168877	0.0231377	0.00902716
0.0171696	0.0112873	0.00882962
0.0190548	0.0220348	0.0115062
0.0165793	0.0194262	0.0113292
0.0176236	0.0211319	0.00486776
0.0181583	0.0130795	0.00650159
0.0195273	0.0178394	0.00573475
0.0121817	0.0178235	0.0107487
0.0153831	0.0220041	0.0116405
0.0165522	0.0160856	0.0116593
0.0175356	0.00772892	0.00724783
0.0125414	0.0141895	0.00977804
0.0138377	0.0150723	0.0106299
0.0179908	0.00522003	0.00688166
0.00984267	0.0193965	0.00961513
0.0108616	0.0163185	0.0149397
0.0132651	0.0213448	0.00898753
0.0136157	0.0143462	0.0119159
0.0176816	0.0191409	0.00891274
0.00865371	0.0220662	0.00590108
0.00518669	0.0201857	0.00843878
0.0130849	0.017567	0.0099182
0.0172268	0.02319	0.00977449
0.0183064	0.0234387	0.0147675
0.0123243	0.0173302	0.0139633
0.00494385	0.0152094	0.00565167
0.013721	0.0100538	0.00635205
0.00979885	0.0132429	0.00564008
0.0106447	0.00679925	0.0116653
0.0148948	0.0235544	0.0157616
0.0170952	0.0240266	0.0137063
0.00846639	0.0159813	0.00747939
0.00783954	0.0257738	0.0121538
0.0038435	0.0199379	0.0144144
0.0141621	0.0145542	0.00690094
0.0114413	0.0165915	0.0104816
0.00371651	0.0234846	0.00775492
0.00683649	0.0145836	0.00917409
0.0127001	0.01434	0.00761122
0.00948895	0.0129222	0.00574039
0.00944841	0.0200466	0.00675959
0.0101195	0.0225337	0.00842615
0.00970996	0.0121131	0.00806143
0.0071483	0.0167665	0.00990829
0.0128441	0.0205261	0.00955999
0.0113908	0.023906	0.00564416
0.00927443	0.0201552	0.00619404
0.00978143	0.0209346	0.00573929
0.00600905	0.0233842	0.0094428
0.00361937	0.0227527	0.00988245
0.00626477	0.0251111	0.00987519
0.0109197	0.00590507	0.0066985
0.0118279	0.0247063	0.009499
0.00988016	0.0228912	0.0105697
0.0109322	0.0211805	0.00648673
0.0120115	0.0211876	0.0103027
0.0110803	0.0244004	0.0129541
0.0112631	0.0236531	0.00902786
0.00775194	0.0226074	0.00561353
0.00992441	0.0257002	0.00887359
0.0118502	0.0210857	0.0110008
0.0101093	0.0240129	0.010728
0.0113565	0.0234357	0.0169404
0.00902759	0.0238284	0.0164064
0.00987629	0.0188387	0.0051529
0.00898281	0.016348	0.00610669
0.00820629	0.0256304	0.00603523
0.00796808	0.0236406	0.0122028
0.0114669	0.0243088	0.0172858
0.00970322	0.0233374	0.0165109
0.0105697	0.0235874	0.00799164
0.0099708	0.0217819	0.0120926
0.010352	0.0206934	0.0143939
0.00839933	0.0258981	0.00706886
0.0106458	0.0246931	0.00890983
0.0102469	0.0257021	0.00727445
0.010971	0.0234979	0.00536798
0.0109765	0.0231467	0.00719666
0.010804	0.0249619	0.00819623
0.0110649	0.00808791	0.00742838
0.0105604	0.017266	0.00934434
0.00935564	0.0141849	0.00922144
0.0100919	0.0204836	0.00524422
0.0122831	0.0170177	0.00615733
0.0105026	0.0180978	0.00608108
0.0107376	0.0176318	0.0091632
0.0124791	0.0136986	0.00937306
0.0106714	0.0204175	0.00935095
0.0111141	0.0204835	0.00707152
0.00872165	0.0204082	0.00911721
0.0101077	0.0121147	0.00978667
0.0107251	0.0215185	0.00638378
0.00916472	0.0190062	0.0079125
0.0112871	0.0174215	0.00582773
0.00938394	0.0156451	0.00760501
0.0112507	0.0239624	0.00928088
0.00838756	0.0176192	0.0092273
0.00920032	0.0144476	0.0116843
0.0103396	0.0186236	0.011543
0.0104152	0.0155711	0.00541399
0.00906852	0.020717	0.00633192
0.00775895	0.0218165	0.00605947
0.0116154	0.0123721	0.0102522
0.00945767	0.00614343	0.0128372
0.0102704	0.0180669	0.0115327
0.0107187	0.0118944	0.00722545
0.0106313	0.0142991	0.0106178
0.00873922	0.0217796	0.0124762
0.00900094	0.0204197	0.00675336
0.0106055	0.0177484	0.00580839
0.00978833	0.0160929	0.00663433
0.0120834	0.00367273	0.00809423
0.00792968	0.0125966	0.0070398
0.00570682	0.0185007	0.0091712
0.0108504	0.00794008	0.00855401
0.012013	0.008651	0.00509677
0.0116031	0.0204034	0.00549664
0.00977972	0.00854889	0.00643741
0.00578526	0.016559	0.00866108
0.010933	0.0248137	0.00886719
0.00843562	0.00296193	0.0088321
0.00891284	0.00732138	0.00675736
0.0125812	0.00819925	0.00858923
0.0135706	0.0249715	0.00917724
0.00740975	0.010401	0.00681553
0.00762844	0.0228043	0.00540719
0.00438565	0.0204193	0.00531458
0.0102335	0.0221564	0.00583176
0.00371113	0.013253	0.00564346
0.00701161	0.0183688	0.00533754
0.0139954	0.0181864	0.00500278
0.0108034	0.02436	0.00550805
0.0100972	0.0162594	0.00512752
0.0116534	0.00738993	0.00664801
0.0112847	0.0133886	0.00534228
0.0081417	0.0152453	0.00540499
0.0147225	0.00492873	0.00498473
0.0130841	0.0146025	0.00599325
0.0108971	0.0182426	0.00596771
0.0113498	0.0137881	0.00592267
0.00703142	0.0170656	0.00767427
0.00409936	0.0192162	0.0070483
0.00758329	0.016682	0.00866011
0.0123168	0.0163037	0.00801767
0.0134092	0.0176171	0.00503896
0.0118356	0.0183659	0.00565159
0.0128538	0.0153006	0.00566996
0.0137711	0.0146939	0.00784413
0.0117434	0.0101314	0.00809148
0.0131296	0.0114755	0.00840474
0.00742425	0.0068892	0.00574855
0.011342	0.0191271	0.00768721
0.0132228	0.0189532	0.00892502
0.0115967	0.015221	0.00638319
0.01269	0.0201458	0.00822102
0.0100122	0.0176977	0.0103441
0.0110605	0.0133127	0.00967677
0.0103714	0.0145919	0.00561987
0.00959831	0.0176893	0.00592721
0.0100101	0.0131993	0.00604644
0.0129121	0.0135709	0.00957066
0.0117465	0.0114733	0.0101886
0.0123011	0.0167063	0.0100393
0.0114746	0.0179189	0.00641517
0.0121946	0.0115698	0.00939134
0.00869895	0.0154727	0.0102528
0.0119682	0.0180673	0.00701576
0.0118625	0.0193456	0.00998599
0.0127555	0.0174707	0.00992353
0.0116956	0.0177056	0.00552273
0.0125066	0.0178674	0.00567899
0.012782	0.0163046	0.00584663
0.0119348	0.0175511	0.00890312
0.0103181	0.00552971	0.00996189
0.0113909	0.0185308	0.0101519
0.0133581	0.0172103	0.00590635
0.0118282	0.0180862	0.00880739
0.0127593	0.0174276	0.0101831
0.0137555	0.0181348	0.00638283
0.0119966	0.0187905	0.0160128
0.0125973	0.0175855	0.00539088
0.00912541	0.0184818	0.006053
0.0120503	0.0178492	0.00608057
0.0127185	0.0166243	0.0129242
0.0108526	0.0187663	0.0181806
0.0131439	0.0183964	0.0150218
0.0113036	0.0163878	0.00724938
0.0134283	0.016334	0.0122286
0.00995617	0.0184813	0.0153647
0.0112223	0.0164174	0.00734149
0.0121968	0.0185561	0.00502706
0.012349	0.0161512	0.00605271
0.0102175	0.0169827	0.00548025
0.00907572	0.0153953	0.0113009
0.0133822	0.0145348	0.016635
0.0111152	0.0192326	0.0148596
0.0109555	0.0199954	0.00787601
0.0120212	0.0180487	0.0113007
0.0121173	0.0183174	0.0139293
0.00979329	0.0180984	0.00685685
0.0102046	0.0181876	0.00485085
0.0113863	0.00769315	0.0049445
0.0118724	0.0151413	0.00566577
0.0134567	0.0133659	0.00506043
0.0083604	0.0171006	0.00558591
0.00588735	0.0155517	0.0042218
0.0124631	0.0167454	0.00597757
0.0130106	0.0150478	0.00549775
0.0138396	0.013112	0.00519704
0.0114596	0.0174306	0.00533576
0.00494923	0.0177191	0.00620219
0.0117695	0.017672	0.00607076
0.00878812	0.0117458	0.00632435
0.00984923	0.0182914	0.00542938
0.012791	0.0169455	0.00688212
0.0141014	0.0156266	0.00773006
0.00800629	0.014455	0.0060928
0.00778466	0.0192252	0.00624427
0.00452249	0.0163326	0.00560045
0.0122937	0.0138372	0.00578305
0.00352439	0.0159836	0.00461519
0.00351177	0.0140944	0.00603209
0.00338299	0.0173983	0.00636054
0.00332641	0.0181586	0.00458962
0.00389016	0.0120769	0.0121828
0.00335177	0.00622653	0.0119452
0.00355923	0.0158693	0.00750916
0.0037895	0.011965	0.0108773
0.00304546	0.0133327	0.0117968
0.00359754	0.0179187	0.00688551
0.00307278	0.0167453	0.0151425
0.00329211	0.0147173	0.0074671
0.00316939	0.0141695	0.0129015
0.00269246	0.00358652	0.0166518
0.00323921	0.0108873	0.00693623
0.0028355	0.0162835	0.00763703
0.0033395	0.00829259	0.0114502
0.00327829	0.00848066	0.0137514
0.00295525	0.0172978	0.00696839
0.00283606	0.00885724	0.00712221
0.00314902	0.0143976	0.00729802
0.00320361	0.0185385	0.00538414
0.0034473	0.00294863	0.0139502
0.00329124	0.00688219	0.00748236
0.00382798	0.0083308	0.00794203
0.00308182	0.0186078
0.00384338	0.0100232
0.00299353	0.0190107
0.00336112	0.0173943
0.00350827	0.0183998
0.00383451	0.0120598
0.00297297	0.0162898
0.00319448	0.0160492
0.00287038	0.0176933
0.00305897	0.0144225
0.0035999	0.00700175
0.00400056	0.0128948
0.00293121	0.0130385
0.00287248	0.00492205
0.00296289	0.0150161
0.00316511	0.0136504
0.00328074	0.0145456
0.00337173	0.0159292
0.00318511	0.0154517
0.0039117	0.0142522
0.00357328	0.0150934
0.00293051	0.0158191
0.00299208	0.013904
0.00318575	0.0130286
0.00287423	0.00979549
0.00322684	0.011936
0.0024903	0.00764333
0.00376183	0.0155754
0.00210725	0.016025
0.00255346	0.0142953
0.00200125	0.0167318
0.00306036	0.0160131
0.00218958	0.0126542
0.00245646	0.0137015
0.0017688	0.0171936
0.00190622	0.0127467
0.00219128	0.0134205
0.00219592	0.0110117
0.00326405	0.0151124
0.00157046	0.0154334
0.00333669	0.0115108
0.00212665	0.0152765
0.00331835	0.0154676
0.00310479	0.0164132
0.0024428	0.0169488
0.0037192	0.0161287
0.00275175	0.0147486
0.00358571	0.0124023
0.00333248	0.0133357
0.00314009	0.00655695
0.00349218	0.0135454
0.00334058	0.01222
0.00395328	0.0154638
0.00325283	0.016102
0.00287515	0.0138328
0.00301419	0.0147056
0.00362244	0.0155456
0.00348136	0.0144992
0.00337404	0.0139929
0.00340396	0.0125285
0.0038717	0.0160573
0.00385944	0.0142469
0.00362767	0.0149311
0.00394471	0.0138557
0.00254858	0.0148579
0.0035172	0.0119786
0.00646365	0.0139012
0.00523376	0.0123808
0.00578622	0.0123543
0.00547801	0.0108452
0.00488453	0.0101478
0.00417421	0.0157193
0.00649489	0.0168087
0.00557579	0.013476
0.00571595	0.0145606
0.00537048	0.0136459
0.00470796	0.0141545
0.00276283	0.0102015
0.00440383	0.0140447
0.00578051	0.0129329
0.00586168	0.0154789
0.00549012	0.0139103
0.0055958	0.0150029
0.00573495	0.0142885
0.00564983	0.0124584
0.00596871	0.0159449
0.00489728	0.0153679
0.00553336	0.015803
0.0064854	0.0113722
0.00554237	0.0159547
0.00544762	0.0149809
0.00624891	0.0139512
0.00522669	0.0134291
0.00536282	0.0159908
0.00508192	0.0144269
0.00505238	0.0129117
0.00529398	0.0149261
0.00502544	0.0132453
0.00520054	0.01556
0.00561496	0.0160124
0.00594195	0.0113087
0.00548712	0.00643275
0.00525286	0.0149977
0.00495911	0.010952
0.00547722	0.0128534
0.0053634	0.015065
0.00546433	0.0159286
0.00544337	0.0154424
0.00567861	0.0149576
0.00586757	0.00452538
0.0055384	0.0127159
0.00633879	0.0158972
0.00536511	0.00904253
0.00530445	0.0099533
0.00602322	0.0160505
0.00546177	0.0103216
0.00489375	0.0149779
0.00555519	0.014849
0.00447191	0.0039062
0.00493965	0.00783384
0.00418572	0.0089672
0.00545362	0.0140372
0.00429581	0.0118084
0.00532703	0.0159738
0.00365621	0.01506
0.00421316	0.0161828
0.00454537	0.012395
0.00471206	0.0146424
0.00533594	0.0139991
0.00342078	0.0142749
0.00591418	0.0146835
0.00414812	0.00885214
0.00572717	0.0124163
0.00542288	0.0147931
0.00499201	0.00622142
0.00599554	0.0131968
0.00489312	0.0176104
0.0065596	0.0200983
0.00563436	0.0175066
0.00591256	0.0159328
0.00499981	0.0198269
0.00394139	0.0207105
0.00660973	0.0152621
0.00600114	0.0148518
0.00588923	0.00926387
0.00542748	0.0118047
0.0048519	0.0064826
0.00659041	0.0222557
0.00563065	0.0216704
0.00559088	0.014555
0.00704344	0.0236825
0.00734452	0.0181883
0.00551917	0.0133945
0.00590987	0.0150591
0.00330943	0.0210661
0.00645528	0.013416
0.0122192	0.0139162
0.011687	0.0107971
0.0117983	0.0183449
0.0128683	0.0200022
0.00702482	0.0112333
0.0175347	0.0159095
0.0164591	0.0196334
0.011524	0.0206835
0.0127728	0.0188162
0.00641284	0.0180636
0.00316485	0.0211775
0.00744582	0.0214109
0.0153086	0.0222252
0.0181344	0.00544786
0.0129704	0.0229087
0.0160358	0.0214832
0.0185269	0.0203882
0.0168751	0.020043
0.0153654	0.0220018
0.00779525	0.022127
0.0114947	0.0201869
0.0155972	0.0228324
0.0123055	0.020012
0.0170573	0.0212567
0.00986618	0.0225899
0.0131213	0.0223979
0.0109705	0.0171722
0.00993524	0.0157044
0.008699	0.0223736
0.016689	0.0211461
0.0124371	0.022971
0.0153933	0.020595
0.0135822	0.0215905
0.0143392	0.0198641
0.00860057	0.0192199
0.016043	0.0228901
0.0151461	0.0224522
0.0172074	0.0225789
0.0147422	0.0214706
0.015469	0.0216051
0.0150179	0.0219619
0.0139792	0.00758389
0.0109447	0.0157476
0.0124253	0.0132989
0.0182768	0.0182385
0.0151465	0.0164954
0.014627	0.0169799
0.0187381	0.0160029
0.0158942	0.0131307
0.0181253	0.0189151
0.0087969	0.0191919
0.0175629	0.0183891
0.0186959	0.0115888
0.0169636	0.0195689
0.0166449	0.0176413
0.0165921	0.0154168
0.0181259	0.0150222
0.015541	0.021769
0.0169922	0.016446
0.0178435	0.0134471
0.0185087	0.0174706
0.0117119	0.0138867
0.0148624	0.0192028
0.0164873	0.0198504
0.0165622	0.0126554
0.0124026	0.00566982
0.0134897	0.0163221
0.0169993	0.0114076
0.00967517	0.0134656
0.0103508	0.0204226
0.0122831	0.0184565
0.013373	0.016403
0.0177504	0.0151662
0.00880799	0.00341972
0.00523716	0.0114739
0.0137401	0.0175699
0.0168463	0.00745729
0.0183288	0.00834054
0.0124323	0.0186936
0.00468195	0.008239
0.0128461	0.0148017
0.00930376	0.0223902
0.010539	0.00297279
0.01555	0.00670328
0.0171645	0.00802313
0.00801706	0.0233026
0.00755951	0.00987697
0.00392623	0.0211257
0.01434	0.0189268
0.0103967	0.0199199
0.0103591	0.0112045
0.0115077	0.0167936
0.00683003	0.0166221
0.0132134	0.0218208
0.0135975	0.0158967
0.0103046	0.00667497
0.0109721	0.0128037
0.00538725	0.0143199
0.00368534	0.00448792
0.0078732	0.013542
0.0130543	0.0150195
0.0123569	0.0141346
0.0110854	0.0138996
0.0135818	0.0135939
0.0136503	0.0137457
0.0120802	0.0131954
0.0126251	0.0124964
0.00727881	0.0105264
0.00969632	0.0112136
0.0125812	0.00762579
0.0105705	0.0137454
0.0133316	0.0143023
0.00864316	0.013566
0.0113343	0.0149095
0.0100487	0.0149461
0.00960709	0.0125401
0.00904968	0.0129471
0.013046	0.0135995
0.0119301	0.0128665
0.0126683	0.0130051
0.0116191	0.0107673
0.0120853	0.0137061
0.00795167	0.0141092
0.0131514	0.0115432
0.0129643	0.0138865
0.0127782	0.0139812
0.0122577	0.0145144
0.0124367	0.0145778
0.0126472	0.014466
0.0119092	0.0126382
0.0108841	0.0103716
0.0120034	0.0110304
0.0130793	0.00666147
0.0131767	0.011611
0.0125795	0.0102883
0.013023	0.0136227
0.0121342	0.0139783
0.012861	0.0119355
0.00783382	0.0130145
0.0120764	0.013458
0.0135972	0.0125104
0.0119628	0.0126318
0.0133542	0.010636
0.0130063	0.0127822
0.0137439	0.012371
0.0108381	0.0140503
0.0115047	0.0137865
0.0127896	0.0122572
0.0124781	0.0100968
0.0108408	0.0120662
0.00991355	0.0102808
0.0134562	0.0102765
0.0122094	0.00908147
0.0105716	0.00854439
0.0120633	0.0134377
0.0130001	0.0147165
0.0088546	0.0113268
0.0101699	0.0132692
0.00980291	0.0117457
0.0118599	0.0124003
0.0133733	0.008818
0.00831238	0.0130905
0.00524635	0.0126389
0.0114711	0.0147407
0.0137272	0.0132924
0.0130478	0.0138852
0.0115822	0.013353
0.00341323	0.0117354
0.0100589	0.0143771
0.0071717	0.0134153
0.00890738	0.0144992
0.0108762	0.0114519
0.0120403	0.0146312
0.00681917	0.0137741
0.00688832	0.0130097
0.00375993	0.0130802
0.0111302	0.0138929
0.01063	0.0136391
0.0104827	0.0123725
0.00721908	0.013713
0.0124875	0.0123006
0.0122214	0.0138943
0.0103185	0.0147605
0.0107654	0.0113642
0.00699219	0.00688208
0.00395317	0.0140958
0.00766917	0.010933
0.0121461	0.0126772
0.0102467	0.0132684
0.0111467	0.0129385
0.0121078	0.0128989
0.0113722	0.0127587
0.0106447	0.00467111
0.012362	0.0109333
0.00774057	0.0137565
0.00982074	0.00841811
0.0114701	0.00956589
0.0105845	0.0140878
0.0113242	0.00969315
0.00899876	0.0125888
0.0106285	0.0121984
0.0103096	0.00379077
0.00916157	0.00766656
0.00914719	0.00917516
0.0115585	0.0126745
0.0109725	0.0105178
0.0113173	0.0140653
0.0107632	0.0132967
0.0108463	0.0143188
0.00802279	0.0117915
0.0117495	0.0136944
0.0112509	0.0132124
0.0115737	0.0120301
0.01119	0.0127034
0.01104	0.00752848
0.0115118	0.0116187
0.0115385	0.0118068
0.0100237	0.00579702
0.0116857	0.0183198
0.0120207	0.0170119
0.012168	0.0158987
0.0119164	0.0175526
0.0117987	0.0182048
0.0113435	0.0152183
0.0105682	0.0145673
0.00830946	0.0102153
0.00990778	0.0120835
0.0108973	0.00684297
0.00981432	0.0185913
0.0113394	0.0189354
0.0104347	0.015108
0.0121949	0.0195557
0.00866626	0.0173413
0.00946842	0.0132406
0.0104413	0.0147188
0.0102139	0.017576
0.00974191	0.0137121
0.00766039	0.0134061
0.0123972	0.0111461
0.0100258	0.0165373
0.0105649	0.0181046
0.0110315	0.0113963
0.010847	0.015235
0.00934409	0.0172981
0.00985867	0.0188287
0.00969019	0.0172419
0.0117812	0.0179713
0.0116421	0.0173683
0.00852635	0.015959
0.0063941	0.016725
0.0114495	0.00586115
0.0123407	0.0178199
0.011646	0.0156983
0.010969	0.0177363
0.00442153	0.0172253
0.00938513	0.0177508
0.00762075	0.0183778
0.00888439	0.0176874
0.0105612	0.0180077
0.0109151	0.0166249
0.00748787	0.0162496
0.00689506	0.01792
0.00401718	0.0180462
0.0103823	0.0163384
0.0108606	0.0152923
0.00749019	0.0179718
0.0126729	0.0156741
0.0127797	0.0177401
0.0107644	0.0156772
0.0113753	0.0160911
0.00657252	0.0144802
0.00334041	0.0138833
0.00770874	0.0194809
0.0123876	0.0198787
0.0117629	0.0172678
0.0109873	0.0179401
0.0125069	0.0170833
0.0126925	0.0180191
0.0111626	0.00809042
0.0125716	0.0149656
0.00758113	0.0137311
0.0103958	0.0169912
0.0122865	0.015052
0.0104189	0.0158552
0.0119579	0.0155258
0.00918621	0.0131456
0.0107784	0.0177489
0.00963545	0.0173525
0.00950909	0.0177815
0.00907653	0.0115204
0.0118489	0.0180515
0.0112321	0.0163792
0.0120204	0.0151204
0.0106772	0.0145323
0.0121137	0.0186347
0.00832273	0.015911
0.0118406	0.0134516
0.0117262	0.0158076
0.0120083	0.0138863
0.0120672	0.0174685
0.0120124	0.0177821
0.012304	0.0116853
0.0120616	0.00649955
0.00985717	0.0157702
0.0114196	0.0116841
0.0124849	0.0132333
0.012727	0.0178404
0.0120711	0.0164717
0.012282	0.0145234
0.0114496	0.0139865
0.0114554	0.00365853
0.00915841	0.0110405
0.0108404	0.0159627
0.0115807	0.00799401
0.0104468	0.00881208
0.0125685	0.01706
0.0109796	0.00844273
0.0125624	0.0142607
0.00929674	0.017767
0.0103631	0.00327955
0.011326	0.00681318
0.0110967	0.00848547
0.0103045	0.0183285
0.00823986	0.0102804
0.0130185	0.0184778
0.0100864	0.0167927
0.0106319	0.0183927
0.0114844	0.0122308
0.0114725	0.0158824
0.00945465	0.0155128
0.0099939	0.0170498
0.00990761	0.0144675
0.0113691	0.00734287
0.0124692	0.0127298
0.00908577	0.0127751
0.00573608	0.00502665
0.0111868	0.0189821
0.0126662	0.0175684
0.0124421	0.0197485
0.0108504	0.0208411
0.00433289	0.0168893
0.0104804	0.0153646
0.0081826	0.0106281
0.00920313	0.0130862
0.01098	0.0071975
0.0120353	0.0215164
0.00697643	0.0217606
0.00773267	0.016237
0.00389085	0.0232832
0.0111706	0.0195337
0.00797007	0.0147053
0.0139632	0.0160042
0.0135506	0.0206966
0.0105576	0.0145975
0.0113609	0.0147659
0.00582576	0.0128716
0.00333848	0.0185024
0.00778382	0.0204257
0.0130148	0.0123042
0.012632	0.0167182
0.0123524	0.0194113
0.0140028	0.0212862
0.0141096	0.0193475
0.0122031	0.0195043
0.0135978	0.0205499
0.00795527	0.0187171
0.0111852	0.0204556
0.0127012	0.00652292
0.0114307	0.0211638
0.0134773	0.0192819
0.0086061	0.0199033
0.0117205	0.0189921
0.0106649	0.0205941
0.00969706	0.0208069
0.00947039	0.020632
0.0138397	0.0216794
0.01146	0.0196788
0.0128537	0.0191487
0.011767	0.020963
0.0119395	0.0206316
0.0079152	0.0179612
0.0129354	0.0169534
0.0127486	0.0213514
0.0130949	0.0192911
0.0128983	0.0210052
0.0120584	0.0189908
0.0124202	0.0197328
0.0123007	0.0174686
0.010846	0.0167164
0.0127272	0.0220132
0.0135144	0.0227564
0.0135666	0.0208266
0.0133581	0.0206579
0.0137346	0.0199422
0.0132516	0.0209168
0.0135093	0.00827793
0.00865502	0.0163579
0.012511	0.0142804
0.0137631	0.0191601
0.0123049	0.0172362
0.0130891	0.0179764
0.0125871	0.0169619
0.014439	0.0141592
0.0107963	0.0194417
0.0121661	0.0196778
0.0127485	0.0195814
0.0130216	0.0129924
0.0104526	0.0207679
0.0101806	0.0180327
0.0142427	0.0171794
0.0124823	0.0158368
0.0113075	0.021739
0.0118734	0.0176276
0.0131276	0.0149277
0.0093831	0.017757
0.0110596	0.015466
0.0100547	0.0195469
0.0120903	0.0202154
0.0134021	0.0127727
0.00836343	0.00667249
0.00505941	0.0174437
0.0120255	0.0127863
0.0140433	0.0144825
0.0135567	0.0202947
0.0112514	0.0185068
0.00339654	0.0169545
0.00989835	0.0159611
0.00752978	0.00367739
0.00896023	0.0121461
0.0113155	0.0179564
0.0123123	0.00826171
0.00716019	0.0091721
0.00674331	0.0197167
0.00384016	0.00915025
0.0116795	0.01602
0.00823939	0.0214379
0.00742986	0.00330565
0.00713396	0.00744472
0.00706323	0.00900963
0.00509413	0.0215036
0.0032199	0.0105176
0.00598898	0.0214076
0.00739102	0.0191543
0.00662524	0.0204564
0.00801762	0.0127051
0.00745511	0.0175113
0.00690732	0.0171314
0.00655341	0.0203395
0.00802489	0.0163617
0.00596962	0.00745011
0.00712778	0.0138067
0.00823879	0.0145016
0.00730041	0.00531399
0.00725558	0.016621
0.00625073	0.0182842
0.00755936	0.0191919
0.00714221	0.0164699
0.00633725	0.0147787
0.0072091	0.0107529
0.00714582	0.0123664
0.00756321	0.00693687
0.00705555	0.0196701
0.00746183	0.0201825
0.00769032	0.0160372
0.00597433	0.0203678
0.00677282	0.017787
0.0068663	0.0141213
0.00704618	0.016191
0.00713241	0.0188721
0.00724197	0.0142183
0.00713284	0.0142878
0.00744546	0.01227
0.00764067	0.0178928
0.00735492	0.0189731
0.00711707	0.0121548
0.00797479	0.0160738
0.00724132	0.0178067
0.0074817	0.0198764
0.00733516	0.0182306
0.00633529	0.0189571
0.00654032	0.0177116
0.00575555	0.0163894
0.00655822	0.0173488
0.00543901	0.00638552
0.00734881	0.0180644
0.00589612	0.0160103
0.00736017	0.0183982
0.00483934	0.018262
0.00553181	0.0181321
0.00604254	0.0183911
0.00634073	0.0188641
0.00589008	0.01871
0.00419691	0.017089
0.00760495	0.016515
0.00572947	0.0182389
0.00749677	0.0184112
0.00721082	0.0172218
0.00651913	0.0150443
0.00644344	0.0188214
0.00651912	0.0159145
0.00699071	0.0182127
0.00765358	0.0159301
0.00731488	0.0162899
0.00557011	0.0145881
0.00472857	0.0138823
0.00742728	0.01981
0.00755556	0.020402
0.00697803	0.0177901
0.00690412	0.0184159
0.00342339	0.0175374
0.00648364	0.0186368
0.00592559	0.00889963
0.00587293	0.015961
0.00753618	0.0140195
0.00729975	0.0184746
0.00578121	0.016112
0.00540315	0.0171205
0.00460569	0.016257
0.00704749	0.0133923
0.0174153	0.0184693
0.0121711	0.0176274
0.0140705	0.0183644
0.00680996	0.0117614
0.004087	0.0192673
0.00861166	0.016758
0.0160306	0.0154713
0.0172133	0.0149903
0.0139406	0.0193884
0.0177779	0.0165264
0.0187802	0.0136929
0.0162904	0.0170707
0.0160027	0.0149474
0.0085594	0.0182107
0.0132444	0.018759
0.0162787	0.0121373
0.0135287	0.00682156
0.017188	0.0168578
0.0111535	0.0121634
0.0143827	0.0146103
0.0124969	0.0181395
0.0108034	0.0170602
0.0105739	0.0156056
0.0172542	0.0149018
0.0137846	0.00424664
0.0163769	0.0119026
0.0144034	0.0167966
0.0151959	0.00786353
0.00972734	0.0099212
0.01586	0.0176465
0.0152165	0.00906733
0.0170092	0.015682
0.0155938	0.0186966
0.0160714	0.00345003
0.0160505	0.007701
0.0148647	0.00894283
0.0119816	0.0185352
0.0138324	0.0112931
0.0180997	0.0188945
0.0164304	0.0172646
0.0160003	0.0189791
0.017784	0.0136102
0.016033	0.0165529
0.0180799	0.0160996
0.0103091	0.018076
0.0170233	0.0146301
0.0184077	0.00794867
0.0162682	0.0127491
0.0174875	0.0139829
0.0166603	0.00533606
0.0184865	0.0158962
0.0152824	0.0169403
0.0164093	0.0151661
0.0178662	0.0148884
0.0178497	0.0112228
0.0129884	0.0114204
0.0137141	0.00720924
0.0170805	0.0175031
0.0157052	0.0174663
0.0143735	0.0151136
0.0155256	0.0184664
0.0176277	0.0172112
0.0116656	0.0136118
0.0120599	0.0148688
0.0129472	0.01614
0.0144546	0.013602
0.018188	0.0137122
0.0102185	0.0113694
0.00595091	0.0162123
0.0145839	0.0169421
0.0179341	0.0117747
0.0180723	0.0149323
0.0138264	0.01657
0.00488034	0.0177096
0.0129087	0.016773
0.0095344	0.0173792
0.0118084	0.0158738
0.0149058	0.0135394
0.0167429	0.0145712
0.00873199	0.0066565
0.00854465	0.0155934
0.00439942	0.0140641
0.0140009	0.016579
0.011628	0.0160941
0.014279	0.0156609
0.00582299	0.0166504
0.00354539	0.0169548
0.00829271	0.0162241
0.0166062	0.015115
0.0180453	0.0138391
0.0133374	0.0164427
0.0187496	0.0159075
0.0193823	0.016114
0.0162009	0.0155245
0.0161534	0.0158816
0.00839215	0.0136746
0.0118795	0.0155783
0.0155237	0.013516
0.0124882	0.0138835
0.0178555	0.0125472
0.00961935	0.0116367
0.0147623	0.0170766
0.0125715	0.0185453
0.0104346	0.0149948
0.00960951	0.0165554
0.0178207	0.0151837
0.0145444	0.0156788
0.0171607	0.00814839
0.0143244	0.0148785
0.0147547	0.013724
0.00832983	0.0169924
0.0176192	0.0149069
0.0171065	0.0157686
0.0183496	0.0148041
0.0161965	0.0133394
0.0158277	0.0170795
0.015775	0.0165609
0.0152093	0.0171538
0.0119432	0.0122998
0.0146312	0.0168625
0.017886	0.0157389
0.0181846	0.0145235
0.0162466	0.0146499
0.0188004	0.0171594
0.0165899	0.0154789
0.0194158	0.0136654
0.00916824	0.0155485
0.0196405	0.013614
0.0202801	0.016246
0.0200137	0.0170256
0.0178028	0.0123966
0.0202682	0.00683655
0.0203246	0.0157375
0.0181721	0.0120959
0.0188416	0.0136831
0.0202415	0.0158744
0.0199655	0.0151949
0.0125845	0.0142889
0.0168232	0.0137787
0.0183673	0.00403018
0.0187748	0.011056
0.0131333	0.0153346
0.015127	0.00849402
0.019494	0.00926387
0.0106295	0.0165935
0.0116566	0.00936977
0.011753	0.014359
0.0148651	0.0159027
0.0186377	0.00354877
0.00948815	0.00755309
0.00537573	0.00906802
0.0134975	0.0161337
0.018881	0.0104698
0.0189559	0.0173966
0.0139621	0.0160435
0.004268	0.0166168
0.0117606	0.0132546
0.00915939	0.0163836
0.0105467	0.0152677
0.0137633	0.0152384
0.015426	0.0137242
0.00793082	0.00786176
0.00718128	0.0124019
0.00379942	0.0123357
0.0139314	0.00543048
0.0104386	0.0211166
0.00655391	0.0158948
0.00418529	0.0135494
0.00774151	0.00936366
0.0119617	0.0128731
0.0108484	0.00667485
0.0107874	0.0207715
0.0119571	0.0219425
0.0120478	0.0151332
0.0107199	0.0237664
0.0114784	0.0187895
0.00753617	0.0133897
0.00988591	0.0163155
0.0114128	0.0218259
0.0100118	0.0140947
0.0115119	0.013496
0.00845078	0.0133165
0.010162	0.0178799
0.00970667	0.0204017
0.00890283	0.0113768
0.00891532	0.0156148
0.0113232	0.01873
0.0110128	0.0220407
0.0115487	0.0188698
0.0107371	0.01877
0.0108106	0.0210342
0.00857013	0.0199521
0.0111664	0.022321
0.0111521	0.00587364
0.0114029	0.0216048
0.0109152	0.0199717
0.0113499	0.019378
0.0111706	0.0198351
0.0105254	0.0217056
0.00976345	0.0211597
0.0113076	0.020424
0.0114034	0.0228903
0.0116523	0.0194407
0.011644	0.0209032
0.0111315	0.0206218
0.0110483	0.0211811
0.010623	0.0175088
0.00877505	0.0149988
0.0099751	0.0228346
0.0106408	0.0204233
0.00939469	0.0216349
0.011199	0.0213367
0.0101228	0.0206342
0.0115801	0.0190803
0.00850501	0.0178282
0.00951205	0.0232777
0.0105131	0.0216627
0.0100701	0.0225235
0.00970214	0.0206851
0.00764472	0.0201316
0.0120659	0.0229851
0.0094972	0.00849056
0.0102137	0.0157753
0.0102119	0.0137067
0.0106606	0.0185457
0.00903213	0.0152938
0.00924214	0.0171323
0.00963349	0.0171425
0.0107869	0.0129324
0.011746	0.0185313
0.0085721	0.0186946
0.00571687	0.0190429
0.0111235	0.011146
0.0117	0.020008
0.0115051	0.0174534
0.0104387	0.0160944
0.0040565	0.0142101
0.00936165	0.0214619
0.00773954	0.016533
0.00864375	0.0135861
0.0102828	0.0172464
0.0117312	0.014364
0.00739	0.0188632
0.00719234	0.0196601
0.00473104	0.011241
0.0107762	0.00590851
0.00621569	0.0163988
0.00341306	0.0112116
0.00779025	0.0134447
0.0133827	0.0194564
0.0128455	0.0193958
0.0117852	0.0176887
0.0132841	0.0159418
0.0136843	0.00364718
0.0123208	0.0127635
0.0131867	0.0170519
0.00737399	0.00711184
0.0105834	0.00850978
0.0128231	0.0189415
0.0114292	0.00847194
0.0131749	0.0155275
0.00913285	0.0225151
0.0110137	0.00286114
0.0103332	0.00651186
0.00964302	0.00772112
0.00903902	0.0221289
0.0129818	0.00991992
0.0118771	0.0209653
0.0127118	0.0188996
0.0112857	0.0201471
0.0113827	0.0117013
0.00791592	0.0166236
0.0126187	0.0171435
0.0128084	0.0219394
0.0136323	0.0156357
0.0127034	0.00706654
0.0128994	0.0125739
0.0123882	0.015605
0.0123994	0.00462988
0.010386	0.0166127
0.0121238	0.0142898
0.0137894	0.00950166
0.0131526	0.0123545
0.0125699	0.00658665
0.0131092	0.0226101
0.0127205	0.0231684
0.013007	0.0152268
0.00826706	0.0250225
0.0126369	0.0188602
0.0132337	0.0130905
0.0125869	0.0160301
0.0134889	0.0231311
0.0128732	0.0143533
0.014282	0.0138903
0.0107505	0.0119733
0.0123824	0.0183744
0.0128294	0.021864
0.0130127	0.0115565
0.0104144	0.0163132
0.00972883	0.0200435
0.014137	0.0218791
0.0116805	0.0196443
0.0119221	0.0195533
0.0115701	0.0220211
0.012744	0.0232387
0.00930686	0.0245065
0.00974064	0.00542335
0.0101624	0.0238377
0.0128085	0.0225512
0.0133262	0.0209133
0.00851871	0.0207996
0.00547715	0.0242761
0.011812	0.0241674
0.0139709	0.0216181
0.0140044	0.0257661
0.0116799	0.020699
0.00417248	0.0246988
0.0103428	0.0234642
0.00793151	0.0242949
0.00896861	0.0183906
0.0116981	0.0151267
0.012341	0.0249712
0.0072655	0.0229278
0.00722486	0.0241239
0.00400826	0.0228015
0.0115832	0.0234855
0.0033332	0.0218813
0.00529444	0.0204738
0.00629695	0.0252832
0.00534627	0.0236827
0.00641267	0.0256647
0.00613297	0.0229649
0.00594963	0.022739
0.00549297	0.0252721
[truncated: 6,386 more rows]

## Sheet: Figure 3a
CDR3.aa	V.name	J.name	Blood	Tumor
CAISEIVDFFPNTEAFF	TRBV10-3	TRBJ1-1	0.000326515	0.00131752
CASAIARTLYNEQFF	TRBV11-2	TRBJ2-1	2.88101e-05	0.000878349
CASDQGTSGRNEQFF	TRBV9-1	TRBJ2-1	1.92068e-05	0.00395257
CASIGTAFFYEQYF	TRBV10-1	TRBJ2-7	0	0.00570927
CASKAGEGGEQFF	TRBV2-1	TRBJ2-1	9.60338e-06	0.00131752
CASRAGVDTEAFF	TRBV19-1	TRBJ1-1	0	0.00131752
CASRDRDYGYTF	TRBV3-1/03-2	TRBJ1-2	0	0.0294247
CASRDRGGNTEAFF	TRBV2-1	TRBJ1-1	0	0.0017567
CASRGGGTGWEQYF	TRBV12-1	TRBJ2-7	9.60338e-06	0.00834431
CASRGTGGRTEAFF	TRBV12-1	TRBJ1-1	0	0.00307422
CASRGTSGRGADTQYF	TRBV2-1	TRBJ2-3	7.6827e-05	0.00131752
CASRRDSNQPQHF	TRBV19-1	TRBJ1-5	0.00122923	0.00570927
CASRSSSGAYEQYF	TRBV11-2	TRBJ2-7	0.00152694	0.00790514
CASRTGVNTEAFF	TRBV7-8	TRBJ1-1	0	0.00351339
CASSAWPGQGYNEQFF	TRBV6-4	TRBJ2-1	0.000585806	0.000878349
CASSAWRTSQNTGELFF	TRBV2-1	TRBJ2-2	9.60338e-06	0.00351339
CASSDEGGTYNEQFF	TRBV2-1	TRBJ2-1	0.000278498	0.00263505
CASSDGQTMNNGYTF	TRBV2-1	TRBJ1-2	0	0.00219587
CASSDGTGYREQYF	TRBV5-1	TRBJ2-7	0	0.00307422
CASSDSYEQYF	TRBV28-1	TRBJ2-7	0	0.00351339
CASSEAESSEAFF	TRBV6-1	TRBJ1-1	6.72237e-05	0.00351339
CASSEDGMNTEAFF	TRBV10-2	TRBJ1-1	0.0011332	0.00439174
CASSEFFGLVDEQFF	TRBV6-1	TRBJ2-1	0	0.000878349
CASSEGKAAQSTDTQYF	TRBV6-1	TRBJ2-3	0	0.000878349
CASSFGGWGEKLFF	TRBV27-1	TRBJ1-4	0	0.0017567
CASSFGVSSFNSPLHF	TRBV28-1	TRBJ1-6	0.000201671	0.0017567
CASSFMASGYEQYF	TRBV27-1	TRBJ2-7	0	0.00219587
CASSFPGQGIYEQYF	TRBV27-1	TRBJ2-7	0.00387977	0.0105402
CASSFRVEQFF	TRBV5-1	TRBJ2-1	0	0.00219587
CASSGTASGSNYGYTF	TRBV2-1	TRBJ1-2	0.0191299	0.00658762
CASSHRAQSRDEQFF	TRBV4-1	TRBJ2-1	8.64304e-05	0.000878349
CASSIDAPSVGFTDTQYF	TRBV19-1	TRBJ2-3	0.000470566	0.00131752
CASSIGEGTGSTPQYF	TRBV19-1	TRBJ2-3	0.000749064	0.00131752
CASSIPFETQYF	TRBV19-1	TRBJ2-5	0.000240085	0.00219587
CASSISGQGQYEQYF	TRBV19-1	TRBJ2-7	0	0.00131752
CASSISQGFYEQYF	TRBV19-1	TRBJ2-7	0	0.00131752
CASSIVVGHQNQPQHF	TRBV19-1	TRBJ1-5	0	0.00131752
CASSKPGQGVRQPQHF	TRBV21-1	TRBJ1-5	0	0.00131752
CASSLAGTGSQQYF	TRBV27-1	TRBJ2-7	0	0.0127361
CASSLELHPQETQYF	TRBV5-1	TRBJ2-5	0	0.00351339
CASSLEQRI	TRBV5-1	TRBJ2-7	4.80169e-05	0.00131752
CASSLETGGRMNTEAFF	TRBV7-6	TRBJ1-1	0.0115337	0.00395257
CASSLFGDRETQYF	TRBV7-8	TRBJ2-5	0	0.00131752
CASSLGAGEQYF	TRBV7-9	TRBJ2-7	0.000662633	0.0017567
CASSLGQAQTNEKLFF	TRBV7-8	TRBJ1-4	0.000105637	0.00131752
CASSLGSGFGQPQHF	TRBV7-9	TRBJ1-5	0	0.00483092
CASSLGSHEQYF	TRBV13-1	TRBJ2-7	0	0.0017567
CASSLGTGSTYEQYF	TRBV7-6	TRBJ2-7	2.88101e-05	0.00131752
CASSLISNTEAFF	TRBV11-2	TRBJ1-1	0	0.00131752
CASSLLTHETQYF	TRBV11-2	TRBJ2-5	0	0.000878349
CASSLRGASYNEQFF	TRBV28-1	TRBJ2-1	1.92068e-05	0.00263505
CASSLRQTSQNTGELFF	TRBV4-2	TRBJ2-2	0	0.00131752
CASSLTGGAPGANVLTF	TRBV6-4	TRBJ2-6	0	0.000878349
CASSLTPATSVTDTQYF	TRBV7-3	TRBJ2-3	0	0.00439174
CASSLTPQPSSTDTQYF	TRBV5-1	TRBJ2-3	9.60338e-06	0.00702679
CASSLVGTGVSEQYF	TRBV5-6	TRBJ2-7	0	0.0017567
CASSLVVGQGGGEQFF	TRBV5-1	TRBJ2-1	0	0.000878349
CASSPADRDQPQHF	TRBV18-1	TRBJ1-5	0	0.00131752
CASSPEDARDTQYF	TRBV4-2	TRBJ2-3	0.00363008	0.00307422
CASSPEGSGAKNIQYF	TRBV18-1	TRBJ2-4	0	0.0017567
CASSPFTGVGNQPQHF	TRBV6-2/06-3	TRBJ1-5	0	0.00614844
CASSPGGGDTGELFF	TRBV12-1	TRBJ2-2	0	0.00131752
CASSPGVAGYEQYF	TRBV6-5	TRBJ2-7	4.80169e-05	0.0017567
CASSPGWDSYNEQFF	TRBV10-1	TRBJ2-1	0	0.0017567
CASSPRNDEAFF	TRBV13-1	TRBJ1-1	0.000268895	0.0017567
CASSPRQVMAGSNYNEQFF	TRBV2-1	TRBJ2-1	0	0.0017567
CASSPYMTVEETQYF	TRBV14-1	TRBJ2-5	0	0.00219587
CASSQDPGRAIGANVLTF	TRBV4-2	TRBJ2-6	0	0.00219587
CASSQDPQPPYEQYF	TRBV4-1	TRBJ2-7	0	0.000878349
CASSQELGTNTEAFF	TRBV4-1	TRBJ1-1	0.00161337	0.000878349
CASSQERTGDAYEQYF	TRBV4-1	TRBJ2-7	0	0.00439174
CASSQGGSYEQYF	TRBV4-1	TRBJ2-7	2.88101e-05	0.000878349
CASSQGLAETDTQYF	TRBV4-1	TRBJ2-3	0	0.000878349
CASSQSDRGSNQPQHF	TRBV4-1	TRBJ1-5	0	0.000878349
CASSQSGLQETQYF	TRBV4-1	TRBJ2-5	9.60338e-06	0.000878349
CASSRAEGAREQYF	TRBV4-2	TRBJ2-7	0	0.0136144
CASSRGTGSYEQYF	TRBV5-4	TRBJ2-7	0.00433112	0.00219587
CASSRHTTGWNTEAFF	TRBV7-6	TRBJ1-1	0.000259291	0.00219587
CASSRSGQGDEKLFF	TRBV12-1	TRBJ1-4	0	0.00131752
CASSSADGRYGTQYF	TRBV11-2	TRBJ2-5	0.000240085	0.00307422
CASSSSPRDTGELFF	TRBV11-2	TRBJ2-2	0	0.00351339
CASSSTTGGRDEQFF	TRBV12-1	TRBJ2-1	0	0.0017567
CASSTEGGLYNEQFF	TRBV2-1	TRBJ2-1	0.000941131	0.00483092
CASSTWDSTYEQYF	TRBV19-1	TRBJ2-7	0	0.00746596
CASSVGGPGGGELFF	TRBV2-1	TRBJ2-2	9.60338e-06	0.00702679
CASSWGQGSFGGANVLTF	TRBV6-1	TRBJ2-6	0	0.00131752
CASSWSGQGGEQYF	TRBV27-1	TRBJ2-7	0	0.0017567
CASSWVGTGFNEQFF	TRBV5-6	TRBJ2-1	0	0.00263505
CASSYGGGNQPQHF	TRBV6-2/06-3	TRBJ1-5	0	0.0017567
CASSYLGDTQYF	TRBV28-1	TRBJ2-3	0	0.0017567
CASSYLGREEETQYF	TRBV5-4	TRBJ2-5	0.00101796	0.00219587
CASTEDRVLSKNIQYF	TRBV21-1	TRBJ2-4	0.000201671	0.00263505
CASTPGGGGYTF	TRBV12-3/12-4	TRBJ1-2	0	0.00131752
CASTWEKIGQYF	TRBV2-1	TRBJ2-7	0	0.00570927
CATRDGTYEQYF	TRBV3-1/03-2	TRBJ2-7	0	0.00131752
CAWSAGAGRSYEQYF	TRBV30-1	TRBJ2-7	0	0.0017567
CAWSVSSGASYEQYF	TRBV30-1	TRBJ2-7	0	0.00263505
CSARRGTVSGRPYEQYF	TRBV20-1	TRBJ2-7	0.000297705	0.0017567
CSVARGEIYEQYF	TRBV29-1	TRBJ2-7	0	0.0017567
CSVEGGAGYEQYF	TRBV29-1	TRBJ2-7	0	0.00614844

## Sheet: Figure 3b
CDR3.aa	V.name	J.name	Tubular Adenoma	Blood
CAGERGSYGYTF	TRBV7-9	TRBJ1-2	0.0010923	0
CAIRGAGDHEQYF	TRBV10-3	TRBJ2-7	0.0010923	0
CAISAGTGVGGEQFF	TRBV10-3	TRBJ2-1	0.0010923	0
CAISTGGFYEQYF	TRBV10-3	TRBJ2-7	0.0010923	0
CAISVEGAEGYTF	TRBV10-3	TRBJ1-2	0.0010923	0
CALLSRGPDGNTIYF	TRBV10-3	TRBJ1-3	0.0010923	0.000686272
CASCRTASFEQYF	TRBV21-1	TRBJ2-7	0.00163845	0
CASGLERDSPKNF	TRBV12-5	TRBJ2-7	0.0010923	0
CASIEKGGRDTQYF	TRBV19-1	TRBJ2-3	0.0010923	5.62518e-05
CASKRSSGANVLTF	TRBV6-5	TRBJ2-6	0.0010923	0
CASKVTMNTEAFF	TRBV19-1	TRBJ1-1	0.0010923	0
CASQRGAGYGYTF	TRBV6-5	TRBJ1-2	0.0010923	0
CASRGQGRREQYF	TRBV19-1	TRBJ2-7	0.0010923	0
CASRGTGLNTEAFF	TRBV14-1	TRBJ1-1	0.0010923	0
CASRGTTGRGETQYF	TRBV27-1	TRBJ2-5	0.0010923	0
CASRKDDGGEAFF	TRBV6-6	TRBJ1-1	0.0010923	0
CASRWGPLNNEQFF	TRBV2-1	TRBJ2-1	0.0010923	0
CASSAQGGDTGELFF	TRBV27-1	TRBJ2-2	0.0010923	0
CASSARENYEQYF	TRBV7-9	TRBJ2-7	0.0010923	0.000213757
CASSATSGGRDTQYF	TRBV6-4	TRBJ2-3	0.0010923	0
CASSATTESGQYF	TRBV9-1	TRBJ2-7	0.0010923	0
CASSDSEMGSNEQFF	TRBV6-5	TRBJ2-1	0.0010923	2.25007e-05
CASSDSSGGGQETQYF	TRBV6-4	TRBJ2-5	0.0010923	0.000191256
CASSEAIGQGGAEAFF	TRBV6-1	TRBJ1-1	0.0010923	0.000157505
CASSEASGGVDTQYF	TRBV6-1	TRBJ2-3	0.0010923	0
CASSEGDGGADTQYF	TRBV6-1	TRBJ2-3	0.0010923	0.000123754
CASSELAGGQETQYF	TRBV6-1	TRBJ2-5	0.0010923	4.50015e-05
CASSESGDTGNTIYF	TRBV6-1	TRBJ1-3	0.00273075	0
CASSESVGLSQHF	TRBV6-1	TRBJ1-5	0.0010923	0
CASSFAAGTEAFF	TRBV7-3	TRBJ1-1	0.0010923	0
CASSFAGNTEAFF	TRBV27-1	TRBJ1-1	0.0010923	0
CASSFNQGAEAFF	TRBV12-3/12-4	TRBJ1-1	0.00273075	1.12504e-05
CASSFPVITRPYNEQFF	TRBV2-1	TRBJ2-1	0.0010923	0
CASSGGTTRTDTQYF	TRBV2-1	TRBJ2-3	0.00163845	0
CASSGPGFYNSPLHF	TRBV14-1	TRBJ1-6	0.0010923	0.00408388
CASSGTGEGNEQFF	TRBV6-4	TRBJ2-1	0.0010923	0.000495016
CASSHGGQGDEQYF	TRBV4-1	TRBJ2-7	0.0010923	0.000168755
CASSHSGDGAYEQYF	TRBV6-5	TRBJ2-7	0.0010923	0.000213757
CASSIEGNTEAFF	TRBV19-1	TRBJ1-1	0.0010923	0
CASSKAGSRYEQYF	TRBV5-5	TRBJ2-7	0.0010923	0
CASSLEAMDGGLFF	TRBV7-9	TRBJ1-4	0.0010923	0
CASSLEGAGTDTQYF	TRBV7-2	TRBJ2-3	0.0010923	0
CASSLFGTGTYNEQFF	TRBV27-1	TRBJ2-1	0.0010923	0
CASSLFSYNEQFF	TRBV3-1/03-2	TRBJ2-1	0.0010923	0
CASSLGGANYGYTF	TRBV12-1	TRBJ1-2	0.0010923	0
CASSLGGGPQETQYF	TRBV7-2	TRBJ2-5	0.00382305	3.37511e-05
CASSLGGGPQETQYF	TRBV7-3	TRBJ2-5	0.0010923	1.12504e-05
CASSLGRGSTEAFF	TRBV11-1	TRBJ1-1	0.0010923	0
CASSLGTIQETQYF	TRBV7-9	TRBJ2-5	0.0010923	0
CASSLILLGETEAFF	TRBV7-2	TRBJ1-1	0.0010923	0.0014288
CASSLLDTGYGYTF	TRBV5-1	TRBJ1-2	0.0010923	0
CASSLQGAWELFF	TRBV19-1	TRBJ2-2	0.00163845	0
CASSLSQGGTEAFF	TRBV27-1	TRBJ1-1	0.0010923	0.000528767
CASSLTQTGRETQYF	TRBV12-1	TRBJ2-5	0.0158383	6.75022e-05
CASSMISPTGYGYTF	TRBV19-1	TRBJ1-2	0.0010923	0
CASSNEAGTGSGYTF	TRBV5-1	TRBJ1-2	0.0010923	0
CASSPAALSGGYEQYF	TRBV27-1	TRBJ2-7	0.0010923	0
CASSPGGYEQYF	TRBV2-1	TRBJ2-7	0.0010923	0
CASSPGLAGGPTDTQYF	TRBV6-2	TRBJ2-3	0.0010923	3.37511e-05
CASSPGTSGPQETQYF	TRBV11-2	TRBJ2-5	0.0010923	6.75022e-05
CASSPLRQGNSPLHF	TRBV6-6	TRBJ1-6	0.0010923	0
CASSPPPGTEAFF	TRBV18-1	TRBJ1-1	0.0010923	0
CASSPRRQVETQYF	TRBV19-1	TRBJ2-5	0.0010923	0
CASSPRTGDYEQYF	TRBV2-1	TRBJ2-7	0.00163845	0
CASSPSGMIPEEAFF	TRBV18-1	TRBJ1-1	0.00163845	0
CASSPTGGADTQYF	TRBV5-6	TRBJ2-3	0.0010923	0
CASSPVRMVNEKLFF	TRBV18-1	TRBJ1-4	0.0010923	0
CASSQDAGGVYEQYF	TRBV4-3	TRBJ2-7	0.00163845	0
CASSQDAGRSYNEQFF	TRBV4-2	TRBJ2-1	0.0010923	0
CASSQDTGGVNTIYF	TRBV4-3	TRBJ1-3	0.0021846	1.12504e-05
CASSQERRTTDTQYF	TRBV4-2	TRBJ2-3	0.0010923	1.12504e-05
CASSQGDSEAFF	TRBV4-1	TRBJ1-1	0.0010923	0
CASSQGQAAGHSYEQYF	TRBV4-2	TRBJ2-7	0.00163845	0.000146255
CASSQGRMALPSSGNTIYF	TRBV4-1	TRBJ1-3	0.0010923	0
CASSQKGEGTEAFF	TRBV18-1	TRBJ1-1	0.0010923	0
CASSQRTSGGGRETQYF	TRBV12-1	TRBJ2-5	0.0010923	0
CASSRGTGREKLFF	TRBV6-5	TRBJ1-4	0.0010923	0
CASSRQGAWNEQFF	TRBV2-1	TRBJ2-1	0.00163845	0
CASSRRAGAFDEQFF	TRBV7-9	TRBJ2-1	0.0010923	0
CASSSDRTNQPQHF	TRBV7-9	TRBJ1-5	0.0021846	0
CASSSFEDYTF	TRBV7-9	TRBJ1-2	0.00163845	0
CASSSGYDGYNEQFF	TRBV7-9	TRBJ2-1	0.0010923	0
CASSSNTGYSGNTIYF	TRBV7-8	TRBJ1-3	0.0010923	0
CASSSRGGLSETQYF	TRBV7-7	TRBJ2-5	0.00163845	0.00101253
CASSSTGTGGSEQYF	TRBV18-1	TRBJ2-7	0.0010923	0
CASSTGGRFYEQYF	TRBV27-1	TRBJ2-7	0.0010923	0
CASSTGGRTYEQYF	TRBV28-1	TRBJ2-7	0.0010923	0
CASSTSSPDEQFF	TRBV18-1	TRBJ2-1	0.0010923	0
CASSVAPLSDDTQYF	TRBV9-1	TRBJ2-3	0.0010923	0
CASSYTANTEAFF	TRBV6-6	TRBJ1-1	0.0010923	0
CASTFPLGQYTEAFF	TRBV28-1	TRBJ1-1	0.0010923	0
CASTKGQLSYEQYF	TRBV2-1	TRBJ2-7	0.0010923	0
CASTRQGRNTEAFF	TRBV6-5	TRBJ1-1	0.00163845	0
CATARGLGFEQYF	TRBV15-1	TRBJ2-7	0.00163845	0.000416264
CATRAGTGATNEQYF	TRBV15-1	TRBJ2-7	0.0010923	0
CATSRDFEATETQYF	TRBV15-1	TRBJ2-5	0.0010923	0
CSAQRGQGVTYGYTF	TRBV20-1	TRBJ1-2	0.0032769	0.000731274
CSARDSYEQYF	TRBV20-1	TRBJ2-7	0.0010923	1.12504e-05
CSARGQAGSYEQYF	TRBV20-1	TRBJ2-7	0.0010923	0
CSVPRTSGTDTQYF	TRBV20-1	TRBJ2-3	0.0021846	7.87526e-05

## Sheet: Figure 3c
	Tissue-inflitrated TCRs	Tissue-inflitrated TCRs that overlap matched peripheral blood	Tissue-inflitrated TCRs that overlap matched peripheral blood and public repertoire
TA_ABT12	72	4	24
TA_ABT2	66	19	15
TA_ABT13	68	18	14
TA_ABT11	66	23	11
ADCA_ABT1	59	32	9
TA_ABT10	77	14	9
TA_ABT7	77	14	9
TA_ABT6	78	13	9
ADCA_ABT8	84	7	9
TA_ABT5	60	32	8
TA_ABT14	77	19	4
TA_ABT9	81	15	4
TA_ABT4	83	13	4
ADCA_ABT3	92	5	3

## Sheet: Figure 4b
	Autoimmune (Pool of 2113 TCRBs)	Pathogens (Pool of 24884 TCRBs)	dMMR tumors (Pool of 14208 TCRBs)
Controls	1	2.7	9.4
Previvors	2.3	6.1	18.2
Survivors	2.1	5.4	15.5

[truncated: 35 more sheets: Figure 4c, Figure 5b, Figure 5c, Figure 5d, Figure 6b, Figure 6c, Figure 6d, Figure 7b, Figure 7c, Figure 7d, Figure 8b left, Figure 8b right, Figure 8c-e, Figure 8f, Figure s1a, Figure s1b, Figure s1c, Figure s1d, Figure s1e, Figure s2a …]
