# Supplementary material for: Genomic analysis of T Cell receptors reveals lynch syndrome specific immune signatures
Source: Nat Commun. 2026 Apr 3;17:4790. doi: 10.1038/s41467-026-71243-z (PMC13219734; doi:10.1038/s41467-026-71243-z)
Supplement: Supplementary file 17 — Source Data [file 41467_2026_71243_MOESM17_ESM.zip › Figure s5.csv]

AC_ABDL141	AC_ABDL149	AC_ABDL154	AC_ABDL183	AC_ABDL195	AC_ABDL200	AC_ABDL29	AC_ABDL45	AC_ABDL68	AC_ABDL7	AC_ABDL94	P_ABDL101	P_ABDL103	P_ABDL104	P_ABDL105	P_ABDL109	P_ABDL112	P_ABDL113	P_ABDL115	P_ABDL12	P_ABDL120	P_ABDL123	P_ABDL124	P_ABDL126	P_ABDL129	P_ABDL130	P_ABDL131	P_ABDL132	P_ABDL133	P_ABDL134	P_ABDL135	P_ABDL137	P_ABDL14	P_ABDL140	P_ABDL142	P_ABDL144	P_ABDL147	P_ABDL152	P_ABDL161	P_ABDL164	P_ABDL17	P_ABDL171	P_ABDL176	P_ABDL178	P_ABDL182	P_ABDL186	P_ABDL188	P_ABDL19	P_ABDL192	P_ABDL193
0	0	0	0	0	0	0	0	0	0	0	0	0	0	0	0	0	0	0	0	0	0	0	0	0	0	0	0	0	0	0	0	0	0	0	0	0	0	0	0	7.89e-6	0	0	0	0	0	0	0	0	0
0	0	1.06e-5	0	0	0	0	0	0	0	1.57e-4	0	0	0	0	0	0	0	0	0	0	0	0	0	0	0	0	0	0	0	0	0	0	0	0	0	0	0	0	0	0	0	8.83368815314082e-6	0	0	0	0	0	0	0
0	3.98e-6	0	0	2.71e-5	0	0	8.49e-6	1.64e-5	0	7.84e-5	0	0	0	0	0	0	0	0	0	0	0	0	0	0	0	3.73901663862404e-6	0	0	0	0	0	0	0	0	1.03815208928108e-5	0	0	0	0	3.94e-6	0	0	0	0	0	0	0	0	0
0	3.98e-6	0	0	0	0	0	0	0	0	0	0	0	0	0	0	0	0	0	0	0	0	0	0	0	0	0	0	0	0	0	0	0	0	0	0	0	0	0	0	0	0	0	0	0	5.03023169247176e-6	0	0	0	0
0	0	0	0	0	0	0	0	0	0	0	0	0	0	0	0	0	0	0	0	0	0	0	0	0	0	0	0	0	0	0	0	0	0	0	0	0	0	0	0	0	0	0	0	0	0	0	0	0	0
0	0	0	0	0	0	0	0	0	0	0	0	0	0	0	0	0	0	0	0	0	0	0	0	0	0	0	0	0	0	0	0	0	0	0	0	0	0	0	0	0	0	0	0	0	0	0	0	0	0
0	0	0	0	0	0	0	0	0	0	0	0	0	0	0	0	0	0	0	0	0	0	0	0	0	0	0	0	0	0	0	0	0	0	0	1.03815208928108e-5	0	0	0	0	0	0	0	0	0	0	0	0	0	0
0	0	0	0	0	0	0	0	0	0	0	4.18914842990717e-6	0	0	0	0	0	0	0	0	0	0	0	0	0	0	0	0	0	0	0	0	0	0	0	0	0	0	0	0	0	0	0	0	0	0	0	0	0	0
0	0	0	0	3.38e-6	0	0	0	0	0	0	0	0	0	0	0	0	0	0	0	0	0	0	0	0	0	0	0	6.26613529839336e-6	0	0	0	0	0	0	0	0	0	0	0	0	0	0	0	0	0	0	0	0	0
0	0	0	0	0	0	0	0	0	0	0	0	0	0	0	0	0	0	0	0	0	0	0	0	0	0	0	0	0	0	0	0	0	0	0	0	3.54161575594018e-6	0	0	0	7.88e-6	0	0	0	0	0	0	0	5.14199622577477e-6	0
0	0	0	0	0	0	0	0	0	0	0	0	0	0	0	0	0	0	0	0	0	0	0	0	0	0	0	0	0	0	0	0	0	0	0	0	0	0	0	0	0	0	0	0	0	0	0	0	0	0
0	0	0	0	6.76e-6	0	0	0	0	0	0	0	0	0	0	8.45365705204071e-6	0	0	0	0	0	0	0	0	0	0	0	0	0	0	0	0	0	0	0	0	0	0	0	9.21981892275636e-6	0	0	0	0	0	0	0	0	0	0
0	3.98e-6	0	0	0	1.11348654908249e-5	0	0	0	0	0	0	0	0	0	0	0	0	0	0	0	0	0	6.15691513923864e-6	0	0	7.47803327724808e-6	0	0	0	0	0	0	0	0	0	0	0	0	0	0	0	0	6.85119210742669e-6	0	0	1.08370540552256e-5	0	0	4.45475968798863e-6
0	0	0	0	0	0	0	0	1.64e-5	6.43e-6	0	4.18914842990717e-6	8.67867216315904e-6	0	0	0	0	0	0	0	0	0	0	0	0	0	0	0	0	0	0	0	0	0	0	0	3.54161575594018e-6	0	0	9.21981892275636e-6	0	0	0	0	0	0	0	0	0	0
0	0	0	0	0	0	1.68e-5	0	0	0	0	0	0	0	0	0	0	0	0	0	0	0	0	0	6.59839527027027e-6	0	0	0	0	0	0	0	0	0	0	0	0	0	0	0	0	0	0	0	0	0	0	9.26e-6	0	0
0	0	0	0	0	0	0	8.49e-6	0	6.43e-6	0	0	0	0	0	0	0	0	0	0	0	0	0	0	0	0	3.73901663862404e-6	1.6628283046634e-5	0	0	0	0	0	3.63060747324242e-6	0	0	0	8.31870627480014e-6	0	0	0	0	0	0	0	0	0	0	0	0
0	0	0	0	0	0	0	0	1.64e-5	0	0	0	0	0	0	0	0	0	0	0	4.81178695332086e-6	0	0	0	6.59839527027027e-6	0	0	0	0	0	0	0	0	0	3.1103038144766e-6	0	0	0	0	9.21981892275636e-6	0	0	0	0	0	0	0	0	0	0
0	0	0	0	0	0	0	0	0	0	0	0	0	0	0	0	0	0	0	8.82e-6	0	0	0	0	6.59839527027027e-6	0	3.73901663862404e-6	0	0	0	0	0	0	0	0	0	0	0	0	0	0	0	0	0	0	0	0	0	1.02839924515495e-5	0
0	3.98e-6	0	8.81e-6	0	0	0	0	0	0	0	0	0	0	0	8.45365705204071e-6	0	0	0	0	0	0	0	0	0	0	0	0	0	0	0	0	0	0	0	0	3.54161575594018e-6	0	0	9.21981892275636e-6	0	0	0	0	0	0	0	0	0	0
0	0	0	0	0	1.11348654908249e-5	0	8.49e-6	0	0	0	0	0	0	0	0	0	0	0	0	0	0	0	0	0	0	0	0	0	0	0	0	0	0	0	0	0	0	0	0	0	0	0	0	0	0	0	0	0	0
0	3.98e-6	0	0	0	0	0	0	0	0	0	0	0	0	0	0	0	0	0	0	0	0	4.3152552905029904e-06	0	0	0	0	0	0	0	0	0	0	0	3.1103038144766e-6	0	3.54161575594018e-6	0	0	9.21981892275636e-6	0	0	0	2.74047684297068e-5	0	0	0	0	0	4.45475968798863e-6
0	3.98e-6	0	0	0	1.11348654908249e-5	0	0	0	0	0	0	0	0	0	0	0	0	6.02177473745062e-6	0	0	0	0	0	0	0	0	0	0	2.29292060762396e-5	0	0	0	0	0	0	0	0	0	0	0	0	0	0	0	5.03023169247176e-6	0	0	0	0
0	0	0	0	0	0	0	0	0	0	0	0	0	0	0	0	0	0	0	0	0	0	0	0	0	1.29081392271897e-5	3.73901663862404e-6	0	6.26613529839336e-6	0	0	0	0	0	0	0	0	0	0	0	0	0	0	0	0	0	0	0	0	0
5.54643475174158e-6	0	0	0	0	0	0	0	0	0	0	0	0	0	0	0	0	0	6.02177473745062e-6	0	0	0	0	0	0	6.45406961359485e-6	0	0	0	0	0	0	0	0	0	0	0	0	0	0	0	0	0	0	0	0	0	0	0	0
0	0	0	0	0	0	0	0	0	0	0	0	0	0	0	0	0	0	0	0	0	0	0	0	0	0	0	0	0	0	0	0	0	0	3.1103038144766e-6	0	0	0	0	0	0	0	0	0	0	0	0	0	0	0
2.21857390069663e-5	0	0	3.53e-5	2.809e-4	0	0	0	0	0	0	0	0	0	3.75402149552708e-6	0	0	0	0	0	0	0	1.2945765871509e-5	0	0	0	0	0	6.26613529839336e-5	0	0	0	0	0	0	0	0	0	0	0	0	0	0	0	0	0	0	0	0	0
0	3.98e-6	0	0	0	0	0	8.49e-6	0	0	0	0	0	0	0	0	0	0	0	0	0	0	0	0	0	0	0	0	0	0	0	0	0	0	0	0	0	0	0	0	0	0	0	0	0	0	0	0	0	0
0	0	0	0	0	0	0	1.698e-5	0	0	0	0	0	0	0	0	0	0	0	0	0	0	0	0	0	0	0	0	0	0	0	0	0	0	0	0	0	0	0	0	0	0	0	0	0	0	0	0	0	0
0	0	0	0	0	0	0	0	3.28e-5	0	0	0	0	0	0	0	5.77510582881431e-6	0	0	0	0	0	0	0	0	0	0	0	0	0	0	0	0	0	0	0	0	0	0	0	0	1.08390509327003e-5	0	0	0	0	0	0	0	0
5.54643475174158e-6	0	0	0	0	0	0	0	0	0	0	0	4.33933608157952e-6	0	0	0	0	0	0	0	0	0	0	0	0	6.45406961359485e-6	0	0	0	0	0	0	0	0	0	0	0	0	0	0	0	0	0	0	0	0	0	0	0	0
0	0	0	0	0	0	0	0	0	0	0	0	0	0	0	0	5.77510582881431e-6	0	0	0	0	0	0	0	0	0	0	0	0	0	0	0	0	0	0	0	0	0	0	0	0	0	0	0	0	0	0	0	0	0
0	0	0	0	0	0	1.68e-5	0	0	0	0	0	0	0	0	0	0	0	0	0	0	0	0	0	0	0	0	0	6.26613529839336e-6	0	0	0	0	0	0	0	3.54161575594018e-6	0	0	0	3.94e-6	0	0	0	0	0	0	0	0	0
0	0	0	0	0	0	0	0	0	0	0	0	0	0	0	0	0	0	0	0	0	0	0	0	0	0	0	0	0	0	0	0	0	0	0	0	0	0	0	0	0	0	0	0	0	0	0	0	0	0
0	0	0	0	0	0	0	0	0	0	0	0	0	0	0	0	0	0	0	0	0	0	0	0	0	0	0	0	0	0	0	0	0	0	3.1103038144766e-6	0	0	0	0	0	0	0	0	0	0	0	0	0	0	0
1.10928695034832e-5	0	0	0	0	0	0	0	0	0	0	0	0	0	0	0	0	0	0	0	0	0	0	0	0	0	0	0	0	0	0	0	0	0	0	0	3.54161575594018e-6	0	0	0	0	0	0	0	0	0	0	0	0	0
0	0	0	0	0	0	0	0	0	0	0	0	0	0	0	0	0	0	0	0	0	0	0	0	0	3.22703480679743e-5	0	0	0	0	0	0	0	0	0	0	0	0	0	0	0	0	0	0	0	1.50906950774153e-5	0	0	0	0
0	7.96e-6	0	0	0	0	0	0	0	1.29e-5	0	0	0	0	0	0	5.77510582881431e-6	0	0	0	0	0	0	0	1.97951858108108e-5	0	0	0	6.26613529839336e-6	0	0	0	0	2.17836448394545e-5	0	0	0	8.31870627480014e-6	0	0	0	0	0	0	0	0	0	0	0	0
5.54643475174158e-6	1.0348e-4	1.06e-5	0	3.38e-6	2.22697309816498e-5	0	8.49e-6	1.64e-5	5.143e-5	1.57e-4	0	0	0	0	1.606194839887734e-4	0	1.16122039963185e-4	2.40870989498025e-5	1.76e-5	3.3682508673246e-5	0	0	0	0	0	2.24340998317443e-5	0	2.38113141338948e-4	0	5.29053875319637e-5	5.17484507807548e-5	0	0	6.2206076289532e-6	0	2.83329260475214e-5	3.32748250992006e-5	5.6251828184416e-5	9.21981892275636e-6	1.0643999999999999e-4	1.08390509327003e-5	0	6.85119210742669e-6	1.28547096442459e-5	1.50906950774153e-5	1.08370540552256e-5	2.776e-5	0	0
0	0	0	0	0	0	0	0	0	0	0	0	0	0	0	0	0	0	0	0	0	0	0	0	0	0	0	0	0	0	0	0	0	0	0	0	0	0	0	0	0	0	0	0	0	0	0	0	0	4.45475968798863e-6
0	0	0	0	0	0	0	8.49e-6	0	0	0	0	0	0	0	0	0	0	0	0	0	0	0	0	1.31967905405405e-5	0	0	0	0	0	0	0	0	0	0	0	0	0	0	0	3.94e-6	0	0	0	0	0	0	0	0	0
0	0	0	0	0	1.11348654908249e-5	0	0	0	0	0	0	0	0	0	0	0	0	0	0	0	0	0	0	0	0	0	0	0	0	0	0	0	0	0	0	0	0	0	0	0	0	0	0	6.42735482212296e-6	0	0	0	0	0
1.10928695034832e-5	0	0	0	0	0	0	0	0	0	0	0	0	0	0	0	0	0	0	0	0	0	0	0	0	0	0	8.31414152331702e-6	0	0	0	0	0	0	0	0	0	0	0	0	0	0	0	0	0	0	0	0	0	0
5.54643475174158e-6	0	0	0	0	0	0	8.49e-6	1.64e-5	1.03e-4	0	0	0	4.94667484516908e-6	7.50804299105417e-6	0	0	0	0	0	0	0	0	0	0	0	0	0	0	0	0	0	0	0	0	0	0	0	0	0	0	0	0	0	1.92820644663689e-5	5.03023169247176e-6	0	0	0	0
0	0	0	0	3.38e-6	0	0	0	0	0	0	0	0	0	0	0	0	0	0	0	0	0	0	0	0	0	0	0	0	0	0	0	0	0	0	0	0	0	0	0	0	0	0	0	6.42735482212296e-6	0	0	0	0	0
5.54643475174158e-6	0	0	0	0	0	0	0	0	0	0	0	0	0	0	0	0	0	0	0	0	0	0	0	0	0	0	0	0	0	0	0	0	0	0	0	0	0	0	0	0	0	0	0	0	0	0	0	0	0
0	3.98e-6	0	0	0	0	0	0	0	0	0	0	0	0	0	0	0	0	0	0	0	0	0	0	0	0	0	0	0	0	0	0	0	0	0	0	0	0	0	0	0	0	0	0	0	0	0	0	0	0
0	0	0	0	0	0	0	0	0	0	0	0	0	0	0	0	0	0	0	0	4.81178695332086e-6	0	0	0	0	0	0	0	6.26613529839336e-6	0	0	0	0	0	0	0	0	0	0	0	0	0	0	0	0	0	0	0	0	0
0	7.96e-6	0	0	6.77e-6	0	0	8.49e-6	0	6.43e-6	0	0	0	0	0	0	0	0	0	0	0	0	0	0	0	6.45406961359485e-6	0	0	0	0	0	0	0	0	0	0	3.54161575594018e-6	0	0	0	0	0	0	0	0	0	0	0	0	0
0	0	0	0	0	0	0	0	0	0	0	0	0	0	0	0	0	0	0	0	4.81178695332086e-6	0	0	0	0	0	0	0	0	0	0	0	0	0	0	0	0	0	0	0	0	0	0	0	0	0	0	0	0	0
0	2.2668e-4	0	0	0	0	0	0	0	0	0	0	0	0	0	0	0	0	0	0	0	0	0	0	0	0	0	0	0	0	0	0	0	0	0	0	3.54161575594018e-6	5.823094392360099e-5	0	0	0	0	0	0	0	0	0	0	0	0
0	0	0	0	0	0	0	0	0	0	0	4.18914842990717e-6	0	0	0	0	0	0	0	0	0	0	4.3152552905029904e-06	0	0	0	0	0	0	0	0	0	0	0	0	0	0	0	0	0	0	0	0	0	0	0	0	0	0	0
0	3.98e-6	0	0	0	0	0	0	0	0	0	0	0	0	0	0	0	0	0	0	0	0	0	0	7.91807432432433e-5	0	0	0	0	0	0	0	0	0	0	2.07630417856216e-5	0	0	0	0	0	0	0	0	0	0	0	0	0	0
5.54643475174158e-6	0	0	0	0	0	0	0	0	0	0	0	0	0	0	0	0	0	0	0	0	0	0	0	0	0	0	0	0	0	0	0	0	0	0	0	3.54161575594018e-6	0	0	0	0	0	0	0	0	0	0	0	0	0
1.77485912055731e-4	0	0	0	3.38e-6	0	0	1.7e-5	0	6.43e-6	0	0	0	0	0	0	5.77510582881431e-6	0	0	0	0	0	0	0	0	0	0	4.15707076165851e-6	0	0	0	0	0	7.26121494648485e-6	0	0	0	0	0	0	0	0	0	0	6.42735482212296e-6	0	0	0	0	0
0	0	0	0	3.38e-6	0	0	0	0	0	0	0	0	0	0	0	0	0	0	0	0	0	0	0	0	0	0	4.15707076165851e-6	0	0	0	0	0	0	0	1.03815208928108e-5	0	0	0	0	0	0	0	0	0	0	0	0	0	0
0	0	0	0	3.38e-6	0	0	0	0	1.29e-5	0	0	0	0	0	0	0	0	0	0	0	0	0	0	0	0	0	0	0	0	0	0	0	0	0	0	0	0	0	0	0	0	0	0	6.42735482212296e-6	0	0	9.26e-6	0	0
0	1.99e-5	0	0	0	0	0	0	0	0	0	0	0	0	0	0	0	0	0	0	0	0	0	0	0	0	0	0	0	0	0	0	0	0	0	0	0	0	0	9.21981892275636e-6	0	0	0	0	0	0	0	0	0	0
0	3.98e-6	0	0	0	0	0	0	0	0	0	0	0	0	0	0	0	0	0	0	0	0	0	0	0	0	0	0	0	0	0	0	0	0	0	0	3.54161575594018e-6	0	0	0	0	0	0	0	0	0	0	0	0	0
0	3.184e-5	0	0	0	0	0	0	0	0	0	0	0	0	0	0	0	0	0	0	0	0	0	0	0	0	0	0	6.26613529839336e-6	0	0	0	0	3.63060747324242e-6	0	0	0	0	0	9.21981892275636e-6	0	0	0	0	0	0	0	0	0	0
0	0	0	0	0	0	0	0	0	0	0	0	0	0	0	0	0	0	0	0	0	0	0	0	0	0	3.73901663862404e-6	0	0	0	0	0	0	0	0	0	0	0	0	0	0	0	0	0	0	0	0	0	0	0
0	3.98e-6	0	0	0	0	1.68e-5	0	0	0	0	0	0	4.94667484516908e-6	0	0	0	4.30081629493278e-6	0	0	0	0	0	0	0	0	0	0	0	0	0	0	0	0	3.1103038144766e-6	0	0	0	0	9.21981892275636e-6	3.94e-6	0	0	0	0	5.03023169247176e-6	0	9.26e-6	0	4.45475968798863e-6
0	0	0	0	0	0	0	0	0	0	0	0	0	0	0	0	0	0	0	0	0	0	0	0	0	0	0	0	0	0	0	0	0	0	0	0	0	0	0	0	0	0	0	0	0	0	0	0	0	0
0	0	0	0	1.69e-5	0	0	8.49e-6	0	0	0	0	0	0	0	0	0	0	0	0	0	0	0	0	0	0	0	0	0	0	0	0	0	0	0	0	0	0	0	0	3.94e-6	0	0	0	0	0	0	0	0	0
0	0	0	0	0	0	0	0	0	0	0	0	4.33933608157952e-6	0	0	0	0	0	0	0	4.81178695332086e-6	0	0	0	0	0	0	0	0	0	0	0	0	0	0	0	0	0	0	0	0	0	0	0	0	0	0	0	0	0
0	3.98e-6	0	0	0	2.22697309816498e-5	0	0	1.64e-5	0	0	0	0	0	3.75402149552708e-6	0	0	0	0	0	0	0	0	0	0	0	0	0	0	0	0	0	0	0	0	0	0	0	0	0	3.94e-6	0	0	0	1.28547096442459e-5	0	0	0	0	0
0	0	0	0	0	0	0	0	0	0	0	4.18914842990717e-6	0	0	0	0	0	0	0	0	4.81178695332086e-6	0	0	0	1.97951858108108e-5	0	0	0	0	0	0	0	0	0	3.1103038144766e-6	0	0	0	0	0	0	0	0	0	0	0	0	0	0	0
1.66393042552247e-5	0	0	0	0	0	0	0	0	0	0	0	0	0	0	0	0	0	0	0	0	0	0	0	0	0	0	0	0	1.14646030381198e-5	0	0	0	0	0	0	0	0	0	0	0	0	0	0	0	0	0	0	0	4.45475968798863e-6
0	0	0	0	0	0	0	0	0	6.43e-6	0	4.18914842990717e-6	0	0	3.75402149552708e-6	0	0	0	0	8.82e-6	0	0	0	6.15691513923864e-6	0	0	0	0	0	0	0	0	0	0	0	0	3.54161575594018e-6	0	0	0	0	0	0	0	0	0	0	0	0	0
0	3.98e-6	0	0	0	1.11348654908249e-5	0	0	0	0	0	0	0	0	0	0	0	0	0	0	0	0	0	0	0	0	0	0	0	0	0	0	0	0	0	0	0	0	0	0	0	0	0	0	6.42735482212296e-6	0	0	0	0	0
0	0	0	0	6.77e-6	0	0	0	0	0	0	0	0	0	3.75402149552708e-6	0	0	0	0	0	0	0	0	0	0	6.45406961359485e-6	0	0	0	0	0	0	0	0	0	0	0	0	0	0	0	0	0	0	0	0	0	0	0	0
0	0	0	0	3.38e-6	0	0	0	0	0	0	0	0	0	0	0	0	0	0	0	0	0	0	0	0	0	0	0	0	0	0	0	0	0	0	0	0	0	0	0	0	0	0	0	0	0	0	0	0	0
0	0	0	0	0	1.11348654908249e-5	0	0	0	0	0	0	0	0	0	0	0	0	0	0	0	0	0	0	0	6.45406961359485e-6	0	0	0	0	0	0	0	0	0	0	0	0	0	0	0	0	0	0	0	0	0	0	0	0
5.54643475174158e-6	3.98e-6	0	0	0	0	0	0	0	6.43e-6	0	0	0	0	0	0	0	0	0	8.82e-6	0	0	0	0	0	0	0	0	0	0	0	0	0	0	0	0	0	0	1.12503656368832e-5	0	0	0	0	0	0	0	0	0	0	0
0	0	0	0	0	0	0	0	0	0	0	0	0	0	0	0	0	0	0	0	0	1.0698505418793e-5	0	0	0	0	0	0	0	0	0	0	0	0	0	0	0	0	0	0	0	0	0	0	0	0	0	0	0	0
0	0	0	0	0	0	0	0	0	1.29e-5	0	0	0	0	0	0	0	0	0	0	0	0	0	0	0	0	0	0	6.26613529839336e-6	0	0	0	0	0	3.1103038144766e-6	0	0	0	0	0	0	0	0	0	0	0	0	0	0	0
0	0	0	0	0	0	0	0	0	0	0	0	0	0	0	0	0	0	0	0	0	0	0	0	0	0	0	0	0	0	0	0	0	0	0	0	0	0	0	0	0	0	0	0	0	0	0	0	0	0
5.54643475174158e-6	0	0	0	0	0	0	0	0	1.29e-5	0	0	0	0	0	0	0	0	0	0	0	0	4.3152552905029904e-06	0	0	0	0	0	0	0	0	0	0	0	0	0	0	0	0	0	0	0	0	0	0	0	0	0	0	0
0	0	0	0	0	0	0	0	0	0	0	0	0	0	0	0	0	0	0	0	0	0	0	0	0	0	0	4.15707076165851e-6	0	0	0	0	0	0	3.1103038144766e-6	0	0	0	0	0	0	0	0	0	0	0	0	0	0	0
0	0	0	0	0	0	0	0	0	0	0	0	0	0	0	0	0	0	0	0	4.81178695332086e-6	0	0	0	0	0	0	0	0	0	0	0	0	0	0	0	0	0	0	0	3.94e-6	0	0	0	0	0	0	0	0	0
0	0	0	0	0	0	0	0	0	0	0	4.18914842990717e-6	0	0	0	0	0	0	0	0	0	0	0	0	0	0	0	0	0	0	0	0	0	0	0	0	0	0	0	0	0	0	0	0	0	0	0	0	0	0
0	0	0	0	0	0	0	0	0	0	0	0	0	0	0	0	0	0	0	0	0	0	0	0	0	0	0	0	0	0	0	0	0	0	0	0	0	1.66374125496003e-5	0	0	0	0	0	0	4.49914837548607e-5	0	1.08370540552256e-5	0	0	0
0	3.98e-6	0	0	0	1.11348654908249e-5	0	0	0	0	0	0	0	0	0	0	0	0	0	0	4.81178695332086e-6	0	0	0	0	0	0	0	0	0	0	0	0	0	0	0	0	0	0	0	0	0	0	0	0	0	0	0	0	0
0	3.98e-6	0	0	0	0	0	0	0	0	0	0	4.33933608157952e-6	0	0	0	0	0	0	0	0	0	0	0	0	0	0	0	0	0	0	0	0	0	0	0	0	0	0	0	0	0	0	0	0	0	0	0	0	0
0	0	0	0	3.38e-6	0	0	0	0	0	0	0	0	0	0	0	0	0	0	0	0	0	0	0	0	0	0	0	0	0	0	0	0	0	0	0	0	8.31870627480014e-6	0	0	0	0	0	0	0	0	0	0	0	0
5.54643475174158e-6	0	0	0	0	0	0	0	0	0	0	0	0	0	0	0	0	0	0	0	0	0	0	0	0	0	0	0	0	0	0	0	0	0	0	0	0	0	0	0	0	0	0	0	0	0	0	0	0	0
0	3.98e-6	0	0	6.77e-6	1.11348654908249e-5	0	0	0	0	0	0	0	0	0	0	0	0	0	0	0	0	0	0	0	0	0	0	0	0	0	0	0	0	0	0	0	0	0	0	0	0	0	0	0	0	0	0	0	4.45475968798863e-6
0	3.98e-6	0	0	3.38e-6	1.11348654908249e-5	0	0	0	0	0	0	0	0	0	0	0	0	0	0	0	0	0	0	0	0	0	0	0	0	0	0	0	0	0	0	0	0	0	0	0	0	0	0	0	0	0	0	0	0
0	0	0	0	0	0	0	0	0	0	0	0	0	0	0	0	0	0	0	8.82e-6	0	0	0	0	0	0	0	0	0	0	0	0	0	0	0	0	0	0	0	0	0	0	0	0	0	0	0	0	0	0
0	0	0	0	3.38e-6	0	0	0	0	0	0	0	0	0	0	0	0	0	0	0	4.81178695332086e-6	0	0	0	0	6.45406961359485e-6	0	0	0	0	0	0	0	0	0	0	0	0	0	0	0	0	0	0	0	0	0	0	0	0
0	0	0	0	0	0	0	0	0	0	0	0	0	0	0	0	0	0	0	0	0	0	0	0	0	0	0	0	0	0	0	0	0	0	0	0	0	0	0	0	0	0	0	0	0	0	0	0	0	0
0	0	0	0	0	0	0	0	0	0	0	0	0	0	0	0	0	0	0	0	0	0	0	0	0	0	0	0	0	0	0	0	0	3.63060747324242e-6	0	0	0	0	0	0	0	0	0	0	0	0	0	0	0	0
0	0	0	0	0	0	0	0	0	6.43e-6	0	0	0	0	7.50804299105417e-6	0	0	0	0	8.82e-6	0	0	0	0	0	0	0	0	0	0	0	0	0	0	0	0	0	0	0	0	0	0	0	0	0	0	0	0	0	0
2.21857390069663e-5	0	0	0	0	0	0	0	3.28e-5	1.93e-5	0	0	0	1.97866993806763e-5	3.00321719642167e-5	0	0	4.30081629493278e-6	0	0	0	0	4.3152552905029904e-06	0	0	0	2.61731164703683e-5	0	0	0	0	0	0	0	0	0	0	0	1.12503656368832e-5	1.84396378455127e-5	0	0	0	0	1.28547096442459e-5	3.01813901548305e-5	0	9.26e-6	0	4.45475968798863e-6
0	0	0	0	3.38e-6	0	1.68e-5	0	0	6.43e-6	0	0	0	0	0	0	0	0	0	0	0	0	0	0	0	0	0	0	0	0	1.76351291773212e-5	0	0	0	0	0	0	0	0	0	3.94e-6	0	0	0	0	0	0	0	0	0
0	0	0	0	0	0	0	0	0	0	0	0	0	0	0	0	0	0	0	1.76e-5	0	0	0	0	0	0	0	0	0	0	0	0	0	0	0	0	1.41664630237607e-5	0	0	0	0	0	0	0	0	0	0	0	0	0
0	0	2.12e-5	0	0	0	1.68e-5	0	0	0	0	0	0	0	0	0	5.77510582881431e-6	0	0	0	0	0	0	0	0	0	0	0	6.26613529839336e-6	0	1.76351291773212e-5	0	0	0	0	0	0	0	0	0	0	0	0	0	0	0	0	0	0	0
0	0	0	0	0	0	0	0	0	0	0	0	0	4.94667484516908e-6	0	0	0	0	0	0	0	0	0	0	0	0	0	0	0	0	0	0	0	0	0	0	0	0	0	0	0	0	0	0	0	0	0	0	0	0
0	0	0	0	3.38e-6	0	0	0	0	0	0	0	0	0	0	0	0	4.30081629493278e-6	0	0	0	0	0	0	0	6.45406961359485e-6	0	0	0	0	0	0	0	0	0	0	0	0	0	0	0	0	0	0	0	0	0	0	0	0
0	0	0	0	0	0	0	0	0	3.86e-5	0	0	0	0	0	0	0	0	0	0	0	0	0	0	0	0	0	0	0	0	0	0	0	0	0	0	0	0	0	0	0	0	0	6.85119210742669e-6	0	0	0	0	0	0
0	0	0	0	0	0	0	0	0	0	0	0	4.33933608157952e-6	0	0	0	0	0	0	0	0	0	0	0	0	0	0	0	0	0	0	0	0	0	0	0	0	0	0	0	0	3.2517152798101e-5	0	0	0	0	1.08370540552256e-5	0	0	0
0	0	0	0	0	0	1.68e-5	0	0	0	0	0	0	0	0	0	0	0	0	0	0	0	4.3152552905029904e-06	0	2.90329391891892e-4	0	1.12170499158721e-5	0	0	0	0	0	0	0	0	0	0	0	0	0	0	0	0	0	0	0	1.08370540552256e-5	0	5.14199622577477e-6	0
0	0	0	8.81e-6	0	0	0	0	0	0	0	0	0	0	0	0	0	0	0	0	0	0	0	0	0	0	0	0	0	0	0	0	0	0	0	0	0	0	0	0	0	0	0	0	0	0	0	0	0	4.45475968798863e-6
5.54643475174158e-6	3.98e-6	0	0	0	0	0	0	0	0	0	0	0	0	0	0	0	0	0	0	0	0	4.3152552905029904e-06	0	0	0	0	0	0	0	0	0	0	7.26121494648484e-6	0	0	0	0	0	0	0	0	0	0	0	5.03023169247176e-6	0	0	0	0
0	7.96e-6	0	0	0	0	0	0	0	0	0	0	0	0	0	0	0	0	0	0	4.81178695332086e-6	0	0	0	0	0	0	0	0	0	0	0	0	0	0	0	0	0	0	0	0	0	0	0	0	0	0	0	0	0
0	0	0	0	0	0	0	0	0	0	0	0	0	0	0	0	0	0	0	0	0	0	0	0	0	0	0	0	0	0	0	0	0	0	0	0	0	0	0	0	0	0	0	0	0	0	0	0	0	0
0	1.63e-4	0	0	0	0	0	8.49e-6	0	6.43e-6	0	0	0	0	0	0	0	0	0	0	0	0	0	0	0	0	0	0	0	0	0	0	0	0	0	0	0	0	0	0	0	0	0	0	0	0	0	0	1.02839924515495e-5	0
0	3.98e-6	0	0	0	0	0	0	0	0	0	0	0	0	0	0	0	0	0	0	0	0	0	6.15691513923864e-6	0	0	3.73901663862404e-6	0	0	0	0	0	0	0	0	0	0	0	0	0	0	0	0	0	0	0	0	0	0	0
0	0	0	0	0	0	0	0	0	0	0	0	0	0	0	0	5.77510582881431e-6	0	0	8.82e-6	4.81178695332086e-6	0	0	0	0	0	0	0	0	0	0	0	0	0	0	0	0	0	0	0	0	0	0	0	0	0	0	0	0	0
0	3.98e-6	0	0	3.38e-6	0	0	0	0	0	0	0	0	0	0	0	0	0	0	0	0	0	0	0	0	0	0	0	0	0	0	0	0	0	0	0	0	0	0	0	0	0	0	0	0	0	0	0	0	0
0	0	0	0	0	0	0	0	0	0	0	0	0	0	0	0	0	0	0	0	0	0	0	0	0	0	0	0	0	0	0	0	0	0	0	0	0	0	0	0	0	0	0	0	0	0	0	0	0	0
5.54643475174158e-6	0	0	0	3.38e-6	0	0	0	0	0	0	0	0	0	0	0	0	0	0	0	0	0	0	0	0	0	0	0	0	0	0	0	0	0	0	0	0	0	0	0	0	0	0	0	0	0	0	0	0	0
0	0	0	0	0	0	0	0	0	0	0	0	0	0	0	0	0	0	0	0	0	0	0	0	0	0	0	0	1.25322705967867e-5	0	0	0	0	0	0	0	0	0	0	0	0	0	0	0	0	0	0	0	0	0
0	3.98e-6	0	8.81e-6	3.38e-6	0	0	0	0	0	0	0	0	0	0	0	0	0	0	0	0	0	0	0	0	0	0	0	0	0	0	0	0	0	0	0	0	0	0	0	0	1.08390509327003e-5	0	0	0	0	0	0	0	0
0	0	0	0	0	0	0	0	0	0	0	0	0	0	0	0	0	0	0	0	0	0	0	0	0	0	0	0	0	0	0	0	0	0	0	0	0	0	0	0	0	0	0	0	0	0	0	0	0	0
0	0	0	0	0	0	0	0	0	0	0	0	0	0	0	0	0	0	0	0	0	0	0	0	0	0	0	0	0	0	0	0	0	0	0	0	0	0	0	0	0	0	0	0	0	0	0	0	0	0
0	0	1.06e-5	0	0	0	0	0	0	0	0	0	0	0	0	0	0	0	0	0	0	0	0	0	0	0	0	0	0	0	0	0	0	0	0	0	0	0	0	0	0	0	0	0	0	0	0	0	0	0
5.54643475174158e-6	1.99e-5	0	0	6.76e-6	0	0	8.49e-6	0	0	0	0	0	0	0	0	3.46506349728859e-5	0	0	0	0	0	0	0	0	0	0	0	0	0	0	0	0	0	0	0	0	0	0	9.21981892275636e-6	0	1.30068611192404e-4	0	0	0	0	0	0	0	0
0	0	0	0	0	0	0	0	0	0	0	0	0	0	0	0	0	0	0	0	0	0	0	0	0	0	3.73901663862404e-6	0	0	0	0	0	0	0	0	0	0	0	0	0	3.94e-6	0	0	0	0	0	0	0	0	0
5.54643475174158e-6	3.98e-6	0	0	0	0	0	0	0	0	0	0	0	0	0	0	0	0	0	0	0	0	0	0	0	0	0	0	0	0	0	0	0	0	0	0	0	0	0	0	0	0	0	0	0	0	0	0	0	0
0	0	0	0	0	0	0	0	0	0	0	0	0	0	0	0	0	0	0	0	0	0	0	0	0	0	0	0	0	0	0	0	0	0	0	0	0	0	0	0	0	0	0	0	0	0	0	0	0	0
0	0	0	0	0	0	0	0	0	0	0	0	0	0	0	0	0	0	0	0	0	0	0	0	0	0	0	0	0	0	0	0	0	0	0	0	0	0	0	0	0	0	0	0	0	0	0	9.26e-6	1.02839924515495e-5	0
0	0	0	0	3.38e-6	0	0	0	0	0	0	0	0	0	0	0	0	0	1.80653242123519e-5	0	0	0	0	0	0	0	0	0	0	0	0	0	0	0	0	0	0	0	0	0	0	0	0	0	0	0	0	0	0	0
0	0	0	0	3.38e-6	0	0	0	0	0	0	4.18914842990717e-6	0	0	0	0	0	0	0	0	0	0	0	0	0	0	0	0	0	0	0	0	0	0	0	0	0	0	0	0	0	0	0	0	0	0	0	0	0	0
0	0	0	0	0	0	0	0	1.64e-5	0	0	0	0	0	0	0	0	4.30081629493278e-6	0	0	0	0	0	0	0	0	0	0	0	0	0	0	0	0	0	0	0	0	0	9.21981892275636e-6	3.94e-6	0	0	0	0	0	0	0	0	0
0	0	0	0	0	0	0	0	0	1.93e-5	0	0	4.33933608157952e-6	0	0	0	0	0	0	0	0	0	0	0	0	0	0	0	0	0	0	0	0	0	0	0	0	0	0	0	0	0	0	0	0	0	0	0	0	0
0	0	0	0	0	0	0	0	0	0	0	0	0	0	0	0	0	0	0	0	0	0	0	0	0	0	0	0	0	0	0	0	0	0	0	0	0	0	0	0	0	0	0	0	0	0	0	0	0	0
0	3.98e-6	0	0	0	0	0	0	1.64e-5	3.66e-4	0	0	4.33933608157952e-6	1.48400245355072e-5	0	0	0	0	0	0	0	0	0	0	3.29919763513514e-5	0	0	0	0	0	0	0	0	0	0	0	1.06248472678205e-5	0	0	0	0	0	0	0	0	0	0	0	0	0
5.54643475174158e-6	0	0	0	3.38e-6	3.34045964724746e-5	0	0	0	0	0	0	0	0	0	0	0	0	0	0	0	0	0	0	0	0	7.47803327724808e-6	0	0	0	0	0	0	1.089182241972727e-5	0	0	0	0	0	0	0	0	0	0	0	0	2.16741081104513e-5	0	0	0
0	0	0	0	0	0	0	0	0	0	0	4.18914842990717e-6	0	0	0	0	5.77510582881431e-6	0	0	0	0	0	0	0	0	0	3.73901663862404e-6	0	0	0	0	0	0	0	0	1.03815208928108e-5	7.08323151188035e-6	0	0	9.21981892275636e-6	0	0	0	0	0	0	0	0	0	0
1.109286950348316e-5	0	0	0	6.76e-6	0	0	0	0	0	0	0	0	0	0	0	0	0	0	0	0	0	0	0	0	0	0	0	0	0	5.29053875319637e-5	0	0	0	0	0	3.54161575594018e-6	0	0	0	0	0	0	0	0	0	0	0	0	8.90951937597726e-6
0	0	0	0	3.38e-6	0	0	0	0	6.43e-6	0	0	4.33933608157952e-6	0	0	0	0	0	6.02177473745062e-6	0	0	0	0	0	0	0	0	0	0	0	0	0	0	0	3.1103038144766e-6	0	0	0	0	0	0	0	0	0	0	0	0	0	0	0
0	0	0	0	6.77e-6	0	0	0	0	0	0	0	0	0	0	0	0	0	0	0	0	0	0	0	0	0	0	0	0	0	0	0	0	0	0	0	0	0	0	0	0	0	0	0	6.42735482212296e-6	0	0	0	0	0
0	3.98e-6	0	0	0	0	0	0	0	5.14e-5	0	0	0	0	0	0	0	0	0	0	0	0	0	0	0	0	0	0	0	0	0	0	0	0	0	0	0	0	0	0	0	0	0	0	0	0	0	0	0	0
0	0	0	0	3.38e-6	2.22697309816497e-5	0	0	0	0	0	0	4.33933608157952e-6	0	0	0	0	0	0	0	0	0	0	0	0	0	0	0	0	0	0	0	0	0	0	0	0	0	0	0	0	0	0	0	0	0	0	0	0	0
0	0	0	0	3.38e-6	0	0	0	0	0	0	0	0	0	0	0	0	0	0	0	0	0	0	0	0	0	0	0	0	0	0	0	0	0	0	0	0	0	0	0	0	0	0	0	6.42735482212296e-6	0	0	0	0	0
5.54643475174158e-6	1.1940000000000001e-5	0	0	6.76e-6	0	0	8.49e-6	3.28e-5	0	7.84e-5	4.18914842990717e-6	0	4.94667484516908e-6	0	0	0	0	6.02177473745062e-6	0	0	0	0	6.15691513923864e-6	0	6.45406961359485e-6	3.73901663862404e-6	0	0	0	0	0	0	0	0	0	0	8.31870627480014e-6	0	9.21981892275636e-6	0	1.08390509327003e-5	0	0	0	0	0	0	1.028399245154954e-5	8.90951937597726e-6
5.54643475174158e-6	0	0	0	0	0	0	0	0	0	0	0	0	0	0	0	0	0	0	0	0	0	0	0	0	0	0	0	0	0	0	0	0	0	0	0	0	0	0	0	0	0	0	0	0	0	0	0	0	0
0	0	0	0	0	0	0	0	0	0	0	0	0	0	0	0	0	0	0	0	0	0	0	0	0	0	0	0	0	0	0	0	0	0	0	0	0	0	0	0	0	0	0	0	0	0	0	0	0	0
0	0	0	0	0	0	0	0	0	0	0	0	0	0	0	0	0	0	0	0	0	0	0	0	0	0	0	0	0	0	0	0	0	0	0	0	0	0	0	0	0	0	0	6.85119210742669e-6	0	0	0	9.26e-6	0	0
1.10928695034832e-5	0	0	0	0	0	0	0	0	0	0	0	0	0	0	0	0	0	0	0	0	0	0	0	0	0	0	0	0	0	0	0	0	0	0	0	0	0	0	0	0	0	0	0	0	0	0	0	0	0
0	0	0	0	3.38e-6	0	0	0	0	0	0	0	0	0	0	0	0	0	0	0	0	0	0	0	0	0	0	0	0	0	0	0	0	0	0	0	0	0	0	0	0	0	0	0	0	0	0	0	0	0
5.54643475174158e-6	3.98e-6	0	1.762e-5	1.014e-5	0	0	0	0	0	0	4.18914842990717e-6	0	1.978669938067628e-5	1.501608598210833e-5	0	5.77510582881431e-6	0	2.408709894980244e-5	0	4.81178695332086e-6	0	4.3152552905029904e-06	0	6.59839527027027e-6	6.45406961359485e-6	0	4.15707076165851e-6	0	0	0	0	0	3.63060747324242e-6	0	0	7.08323151188036e-6	0	0	1.843963784551272e-5	0	0	8.83368815314082e-6	0	0	0	0	0	0	4.45475968798863e-6
0	0	0	0	3.38e-6	0	0	0	0	0	0	0	0	0	0	0	0	0	0	0	0	0	0	0	0	0	0	0	0	0	0	0	0	0	0	0	0	0	0	0	3.94e-6	0	0	0	6.42735482212296e-6	0	0	0	0	0
0	0	0	0	3.38e-6	0	0	0	0	0	0	0	0	0	0	0	0	0	0	0	0	0	0	0	0	0	0	0	0	0	0	0	0	0	0	0	0	0	0	0	0	0	0	0	0	0	0	0	0	4.45475968798863e-6
0	3.98e-6	0	0	0	0	0	0	0	0	0	0	0	0	0	0	0	0	0	0	0	0	0	0	6.59839527027027e-6	0	0	0	0	0	0	0	0	0	0	0	0	0	0	0	0	0	0	0	0	0	0	0	0	0
0	0	0	0	0	0	0	0	0	0	0	0	0	0	0	0	0	0	0	0	0	0	0	0	0	0	0	0	0	0	0	0	0	0	0	0	0	0	0	0	0	0	0	0	0	0	0	0	0	0
0	0	0	0	0	0	0	0	0	0	0	0	0	0	0	0	0	0	0	0	0	7.4889537931551e-5	0	0	0	6.45406961359485e-6	0	0	0	0	0	0	0	0	0	0	0	0	0	0	0	2.16781018654006e-5	0	0	0	0	0	0	0	0
0	0	1.06e-5	0	0	0	0	0	0	0	0	0	0	0	0	0	0	0	0	0	0	0	0	0	0	0	0	0	0	0	0	0	0	0	0	1.03815208928108e-5	0	0	0	0	0	0	0	0	0	1.00604633849435e-5	0	0	0	0
0	0	0	0	0	0	0	8.49e-6	0	0	0	0	0	0	0	0	0	0	0	0	0	0	0	0	0	0	0	0	0	0	0	0	0	0	0	0	0	0	0	0	0	0	0	0	0	0	0	0	0	0
0	0	0	0	0	0	0	0	0	0	0	0	0	0	0	0	0	0	0	0	4.81178695332086e-6	0	0	0	0	0	0	0	1.25322705967867e-5	0	0	0	0	0	0	0	0	0	0	0	0	0	0	0	0	0	0	0	0	0
5.54643475174158e-6	0	0	0	3.38e-6	1.11348654908249e-5	0	0	0	0	0	0	0	0	0	0	0	0	0	0	0	0	0	0	0	0	0	0	0	0	0	0	0	0	0	0	0	0	0	0	0	0	0	0	0	0	0	0	0	0
5.54643475174158e-6	3.98e-6	0	0	0	0	0	0	0	6.43e-6	0	0	0	4.94667484516908e-6	0	0	0	0	0	0	0	0	0	0	0	0	0	0	0	0	0	0	0	3.63060747324242e-6	0	0	0	0	0	0	0	0	0	0	6.42735482212296e-6	0	0	0	0	0
0	0	0	0	0	1.11348654908249e-5	0	0	0	0	0	0	0	0	0	0	0	0	6.02177473745062e-6	0	0	0	0	0	0	0	0	0	0	0	0	0	0	0	0	0	0	0	0	0	0	0	0	0	0	0	0	0	0	0
0	0	0	0	3.38e-6	0	0	0	0	0	0	0	0	0	0	0	0	0	0	0	0	0	4.3152552905029904e-06	0	0	0	0	0	0	0	0	0	0	0	0	0	0	8.31870627480014e-6	0	0	3.94e-6	1.08390509327003e-5	0	0	0	0	1.08370540552256e-5	0	0	0
5.54643475174158e-6	0	0	0	0	1.11348654908249e-5	0	0	0	0	0	0	0	0	0	0	0	0	0	0	0	0	0	0	0	0	0	4.15707076165851e-6	0	0	0	0	0	0	3.1103038144766e-6	0	0	0	0	0	0	0	0	0	0	0	0	0	0	0
0	0	0	0	6.77e-6	0	0	0	0	0	0	0	0	0	0	0	0	0	0	0	0	0	0	0	0	0	7.47803327724808e-6	0	0	0	0	0	0	0	0	0	0	0	0	0	0	0	0	0	0	0	0	0	0	0
0	0	0	0	0	0	0	0	0	0	0	0	0	0	0	0	0	0	0	0	0	0	0	0	0	0	0	0	0	0	0	0	0	0	0	0	0	0	0	0	0	0	0	0	0	0	0	0	0	0
0	3.98e-6	0	0	0	0	0	0	0	0	0	0	0	0	3.75402149552708e-6	0	0	0	0	1.764e-5	0	0	0	0	0	0	0	0	0	0	0	0	0	0	0	0	0	0	0	0	0	0	0	0	0	0	0	0	0	0
0	0	0	0	0	0	0	0	0	0	0	0	4.33933608157952e-6	0	0	0	0	0	0	0	0	0	0	0	0	0	0	0	0	0	0	0	0	3.63060747324242e-6	0	0	0	0	0	0	3.94e-6	0	0	2.74047684297068e-5	0	5.03023169247176e-6	0	0	0	0
0	0	0	0	0	0	1.68e-5	0	0	0	0	0	0	0	0	0	0	0	0	0	0	0	0	0	0	0	0	0	0	0	0	0	0	3.63060747324242e-6	0	0	3.54161575594018e-6	0	0	0	0	0	0	0	0	0	0	0	0	0
0	0	0	0	0	0	0	0	0	0	0	0	4.33933608157952e-6	0	0	0	0	0	0	0	0	0	0	0	0	0	0	0	0	0	1.76351291773212e-5	0	0	0	0	0	0	1.663741254960028e-5	0	0	0	0	0	0	0	0	0	0	0	0
0	0	0	8.81e-6	0	0	0	0	0	0	0	4.18914842990717e-6	0	0	0	0	0	0	0	0	4.81178695332086e-6	0	0	0	0	0	0	0	0	0	0	0	0	0	0	0	0	0	0	0	0	0	0	0	0	0	0	0	0	0
0	0	0	0	0	0	0	0	0	0	0	4.18914842990717e-6	0	0	0	0	0	0	0	0	0	0	0	0	0	0	0	0	0	0	0	0	0	0	0	0	0	0	0	0	0	0	0	0	0	0	0	0	5.14199622577477e-6	0
0	0	0	0	0	0	0	0	0	0	0	0	0	0	0	0	5.77510582881431e-6	0	0	0	4.81178695332086e-6	0	0	0	0	0	0	0	0	0	0	0	0	0	0	0	0	0	0	0	0	0	0	0	0	0	0	0	0	0
0	0	0	0	0	0	0	0	0	0	0	0	0	0	0	0	0	0	0	0	0	0	0	0	0	0	0	0	0	0	0	0	0	0	0	0	7.08323151188036e-6	0	0	0	0	0	0	0	0	0	0	0	0	0
0	0	0	0	0	0	0	0	0	0	0	0	0	0	0	0	0	0	0	0	0	0	0	0	0	0	0	0	0	0	0	1.29371126951887e-5	0	0	0	0	0	0	0	0	0	0	0	0	0	0	0	0	0	0
0	0	0	0	3.38e-6	0	0	0	0	0	0	0	0	0	0	0	0	0	0	0	0	0	0	0	0	0	0	0	0	0	0	0	0	0	0	0	0	0	0	0	0	0	0	0	0	0	0	0	0	0
5.54643475174158e-6	0	0	0	0	0	0	0	0	0	0	0	0	0	0	0	0	0	0	0	0	0	0	0	0	0	0	0	0	0	0	0	0	0	0	0	0	0	0	0	0	0	0	0	0	0	0	0	0	0
0	3.98e-6	1.06e-5	0	0	0	0	8.49e-6	0	0	0	0	0	0	0	0	0	0	0	0	0	0	0	0	0	6.45406961359485e-6	0	0	0	0	0	0	0	0	0	0	0	0	0	9.21981892275636e-6	0	0	0	0	0	0	1.08370540552256e-5	0	0	0
0	3.98e-6	0	0	0	0	0	0	0	0	0	0	0	0	0	0	0	0	0	0	0	0	0	0	0	0	0	0	0	0	0	0	0	0	0	0	0	0	0	0	0	0	0	0	0	0	0	0	0	0
0	0	0	0	0	0	0	0	0	0	0	0	0	0	0	0	0	0	0	0	0	0	0	0	0	0	0	0	0	0	0	0	0	0	0	0	0	0	0	0	0	0	0	0	0	0	0	0	0	0
5.54643475174158e-6	0	0	0	0	0	0	0	0	0	0	0	0	0	0	0	0	0	0	8.82e-6	0	0	0	0	0	0	7.47803327724808e-6	0	0	0	0	0	0	0	0	0	0	0	0	0	0	0	0	0	0	1.00604633849435e-5	0	0	0	0
0	0	0	0	0	0	0	0	0	0	0	0	0	0	0	0	0	0	0	0	0	0	0	0	0	0	0	0	0	0	0	0	0	0	0	0	7.08323151188036e-6	0	0	0	0	0	0	0	0	0	0	0	0	0
0	0	0	0	3.38e-6	0	0	0	0	0	0	0	0	0	0	0	0	0	0	0	0	0	0	0	0	0	0	0	0	0	0	0	0	0	0	0	0	0	0	0	3.94e-6	0	0	0	0	0	0	0	0	0
0	0	0	0	0	0	0	0	0	0	0	0	0	0	0	0	0	0	0	0	0	0	0	0	0	0	3.73901663862404e-6	0	0	0	0	0	0	0	0	0	0	0	0	0	0	0	0	0	6.42735482212296e-6	0	0	0	0	0
0	0	0	0	0	0	0	0	0	0	0	0	0	0	0	0	0	0	0	0	0	0	0	0	0	0	0	0	0	0	0	0	0	0	3.1103038144766e-6	0	0	0	0	0	0	0	0	0	0	5.03023169247176e-6	0	0	0	4.45475968798863e-6
0	0	0	0	1.015e-5	0	0	0	0	0	0	4.18914842990717e-6	0	0	0	0	0	0	0	0	0	0	0	0	0	0	0	0	0	0	0	0	0	0	0	0	3.54161575594018e-6	0	0	0	0	0	0	0	0	0	0	0	0	0
0	0	0	0	0	0	0	0	0	0	0	0	0	0	0	0	0	0	0	0	0	0	0	0	0	0	0	0	0	0	0	0	0	0	0	0	0	0	0	0	0	0	0	0	6.42735482212296e-6	0	0	0	0	0
0	0	0	0	3.38e-6	0	0	0	0	0	0	0	0	0	0	0	0	0	0	0	0	0	0	0	0	0	3.73901663862404e-6	0	0	0	0	0	0	0	0	0	0	0	0	0	0	0	0	0	0	0	0	0	0	0
0	0	0	0	0	0	0	0	0	0	0	0	0	0	3.75402149552708e-6	0	0	0	0	0	0	0	0	0	0	0	0	0	0	0	0	0	0	0	0	0	3.54161575594018e-6	0	0	0	0	0	0	0	0	0	0	0	0	0
5.54643475174158e-6	0	0	0	0	0	0	0	0	0	0	0	0	0	0	0	0	0	0	0	0	0	0	0	0	1.29081392271897e-5	0	0	6.26613529839336e-6	0	0	0	0	0	3.1103038144766e-6	0	0	0	0	9.21981892275636e-6	3.94e-6	0	0	0	0	0	0	0	5.14199622577477e-6	0
5.54643475174158e-6	0	0	0	3.38e-6	5.56743274541244e-5	1.68e-5	0	0	0	0	0	0	4.94667484516908e-6	0	0	0	0	0	0	4.81178695332086e-6	0	0	0	0	0	0	4.15707076165851e-6	0	0	0	0	0	0	0	0	0	0	0	9.21981892275636e-6	0	0	0	0	0	0	0	0	0	0
1.10928695034832e-5	0	0	0	0	0	0	0	1.64e-5	0	0	0	0	0	0	0	5.77510582881431e-6	0	0	0	0	0	0	0	0	0	0	0	0	0	0	0	0	3.63060747324242e-6	0	0	0	0	0	0	3.94e-6	0	0	0	0	0	0	0	0	0
0	0	0	1.76e-5	0	0	0	0	0	0	0	0	0	0	0	0	0	0	0	0	0	0	0	0	0	0	0	0	0	0	0	0	0	0	0	0	0	0	0	0	3.94e-6	0	0	0	0	0	0	0	0	0
0	0	0	0	0	0	0	0	0	0	0	0	0	0	0	0	0	0	0	0	0	0	0	0	0	0	3.73901663862404e-6	0	0	0	0	0	0	0	0	0	0	0	0	0	0	0	0	0	0	0	0	0	0	0
0	3.98e-6	0	0	0	0	0	0	0	0	0	0	0	0	0	0	0	0	0	0	0	0	0	0	0	0	0	0	0	0	0	0	0	0	0	0	0	0	0	0	0	0	0	0	0	0	0	0	0	0
0	0	0	0	0	0	0	0	0	0	0	0	0	4.94667484516908e-6	0	0	0	0	0	0	0	2.1397010837586e-5	0	0	0	0	0	0	0	1.14646030381198e-5	0	0	0	0	0	0	0	0	0	0	3.94e-6	0	0	0	0	0	0	0	0	0
0	0	0	0	3.38e-6	0	0	0	0	0	0	0	0	0	0	0	0	0	0	0	0	0	0	0	0	0	0	0	0	0	0	0	0	3.63060747324242e-6	0	0	0	0	0	0	0	0	0	0	0	0	0	0	0	0
5.54643475174158e-6	0	0	0	0	0	0	0	0	0	0	0	0	0	0	0	0	0	0	0	0	0	0	0	0	0	0	0	0	0	0	0	0	0	0	0	0	0	0	0	0	0	0	0	0	0	0	0	0	0
0	0	0	0	0	0	1.68e-5	0	0	0	0	4.18914842990717e-6	0	0	0	0	0	0	0	0	0	0	0	0	0	0	0	0	0	0	0	0	0	0	0	0	0	0	0	0	0	0	0	0	0	0	0	0	0	0
0	0	0	0	0	0	0	0	0	0	0	0	0	0	0	0	0	0	0	0	0	0	0	0	0	0	0	0	0	1.14646030381198e-5	0	0	0	0	0	0	0	0	0	0	3.94e-6	0	0	0	0	0	0	0	0	0
0	3.98e-6	1.06e-5	0	0	6.68091929449492e-5	0	0	0	0	0	0	0	0	0	0	0	0	0	0	0	0	0	0	0	0	0	4.15707076165851e-6	0	0	0	0	0	0	0	0	0	0	0	0	0	0	0	0	0	0	0	0	0	0
7.21036517726405e-5	0	0	0	1.354e-5	0	0	0	0	1.29e-5	0	0	0	0	0	0	0	0	0	0	0	0	0	0	0	0	7.47803327724808e-6	0	0	0	0	0	0	0	3.1103038144766e-6	1.03815208928108e-5	0	0	0	9.21981892275636e-6	0	0	0	0	0	0	0	0	1.54259886773243e-5	0
0	0	0	0	3.38e-6	0	0	0	0	0	0	0	0	0	0	0	0	0	0	0	0	0	0	0	0	0	0	0	0	0	0	0	0	0	0	0	0	0	0	0	0	0	8.83368815314082e-6	0	0	0	0	0	0	0
0	0	0	0	0	0	0	0	0	0	0	0	0	0	0	0	0	0	0	0	0	0	0	0	0	0	0	0	0	0	0	0	0	0	0	0	0	8.31870627480014e-6	0	0	0	0	0	0	0	0	0	0	0	0
0	0	0	0	3.38e-6	0	0	0	0	0	0	0	0	0	0	0	0	0	0	0	0	0	0	0	0	0	0	0	0	0	0	0	0	0	0	0	0	0	0	0	0	0	0	0	0	0	0	0	0	0
0	0	0	0	0	0	0	0	0	0	0	0	0	0	0	0	0	0	0	0	0	0	0	0	0	0	0	0	0	0	0	0	0	3.63060747324242e-6	0	0	0	0	0	0	0	0	0	0	0	0	0	0	0	4.45475968798863e-6
0	0	0	0	0	0	0	0	0	0	0	0	0	0	0	0	0	0	0	0	0	0	0	0	0	0	0	0	0	0	0	0	0	0	3.1103038144766e-6	0	0	0	0	0	0	0	0	0	0	0	0	0	0	0
0	0	0	0	0	0	0	0	0	0	0	0	0	0	0	0	0	0	6.02177473745062e-6	0	0	0	0	0	0	0	0	0	0	0	0	0	0	0	0	0	0	0	0	0	0	1.08390509327003e-5	0	0	0	0	0	0	0	0
1.109286950348316e-5	3.98e-6	1.06e-5	0	6.76e-6	0	0	0	0	0	0	0	0	9.89334969033816e-6	3.75402149552708e-6	0	0	0	0	0	0	0	0	0	0	0	0	0	0	0	0	0	0	0	0	0	0	0	0	0	0	0	0	0	0	0	0	0	0	0
0	3.98e-6	0	0	0	0	0	0	0	0	0	0	0	0	0	0	0	0	0	0	0	0	0	0	0	1.93622088407846e-5	0	0	0	0	0	0	0	3.63060747324242e-6	0	0	0	0	0	0	0	0	0	0	0	0	0	0	0	0
0	3.98e-6	0	0	0	0	0	0	0	0	0	0	0	0	0	0	1.155021165762862e-5	0	0	0	0	0	0	0	0	0	0	0	0	0	0	0	0	0	0	0	0	0	0	0	0	0	0	0	0	0	0	0	0	0
0	0	0	0	0	0	0	0	0	0	0	0	0	0	0	0	0	4.30081629493278e-6	0	0	0	0	0	0	0	0	0	0	6.26613529839336e-6	0	0	0	0	0	3.1103038144766e-6	0	0	0	0	0	0	0	0	0	0	0	0	0	0	0
0	0	0	0	0	0	0	0	0	0	0	0	0	0	0	0	0	0	0	0	0	0	0	0	0	0	0	0	6.26613529839336e-6	0	0	0	0	0	3.1103038144766e-6	0	0	0	0	0	0	0	0	0	0	0	0	0	0	0
0	0	1.06e-5	0	3.38e-6	0	0	0	0	0	0	0	0	9.89334969033816e-6	0	0	0	0	0	0	0	0	0	0	0	6.45406961359485e-6	0	0	0	0	0	0	0	0	0	0	3.54161575594018e-6	0	0	0	0	0	0	0	6.42735482212296e-6	0	0	0	0	0
0	3.98e-6	0	0	3.38e-6	0	0	0	0	0	0	0	0	0	0	0	5.77510582881431e-6	0	0	0	4.81178695332086e-6	0	0	0	0	0	0	0	0	0	0	0	0	0	0	0	0	0	0	0	0	0	0	0	0	0	0	0	5.14199622577477e-6	0
0	0	0	0	0	0	0	0	0	6.43e-6	0	0	0	0	0	0	0	0	0	0	0	0	0	0	0	0	0	4.15707076165851e-6	0	0	0	0	0	0	0	0	0	0	0	0	0	0	0	0	0	0	0	0	0	0
0	3.98e-6	0	0	6.76e-6	0	0	8.49e-6	0	0	0	0	0	0	0	0	0	0	0	0	0	0	0	0	0	0	0	0	0	0	0	0	0	0	0	0	0	0	0	0	0	0	0	0	0	5.03023169247176e-6	0	0	5.14199622577477e-6	0
5.54643475174158e-6	0	0	0	6.77e-6	1.11348654908249e-5	0	0	0	0	0	0	0	0	0	0	0	0	0	0	0	0	0	0	0	0	0	0	0	0	0	0	0	0	0	0	0	0	0	0	0	0	0	0	0	0	0	0	0	4.45475968798863e-6
5.54643475174158e-6	0	0	0	0	0	0	0	1.64e-5	0	0	0	0	0	0	0	0	0	0	0	0	0	0	0	0	0	0	0	0	0	0	0	0	0	0	0	0	0	0	0	0	0	0	0	0	0	1.08370540552256e-5	0	0	0
5.54643475174158e-6	0	0	0	6.76e-6	0	0	0	0	0	0	0	0	0	0	0	0	0	0	0	0	0	0	0	0	0	3.73901663862404e-6	0	0	0	0	0	0	0	0	0	0	0	0	0	0	0	0	0	6.42735482212296e-6	0	0	9.26e-6	0	0
0	0	1.06e-5	0	0	0	0	0	0	0	0	0	0	0	0	0	5.77510582881431e-6	0	0	0	0	0	4.3152552905029904e-06	0	0	0	3.73901663862404e-6	0	0	0	0	0	0	0	0	0	0	0	0	0	0	0	0	0	0	0	0	0	0	0
5.54643475174158e-6	0	0	0	6.76e-6	0	0	0	0	0	0	0	0	0	0	0	0	0	0	0	0	0	0	0	0	0	0	0	0	0	0	0	0	0	0	0	3.54161575594018e-6	0	0	0	0	0	0	0	0	0	0	0	0	0
0	3.98e-6	0	8.81e-6	0	0	0	0	0	0	0	0	4.33933608157952e-6	4.94667484516908e-6	7.50804299105416e-6	0	0	0	1.8065324212351858e-5	0	0	0	0	0	0	0	7.47803327724808e-6	0	0	0	0	1.29371126951887e-5	0	7.26121494648485e-6	0	1.03815208928108e-5	3.54161575594018e-6	0	0	0	0	0	0	0	0	0	0	0	0	0
5.54643475174158e-6	0	0	0	3.38e-6	2.22697309816497e-5	0	0	0	0	0	0	0	0	0	0	5.77510582881431e-6	0	0	0	0	0	0	0	0	0	0	0	0	0	0	0	0	0	0	0	7.08323151188035e-6	8.31870627480014e-6	0	0	0	0	0	0	0	0	0	0	0	0
1.10928695034832e-5	0	0	1.85e-4	3.38e-6	0	0	0	0	0	0	0	0	0	0	0	0	4.30081629493278e-6	0	0	0	0	0	6.15691513923864e-6	0	0	7.47803327724808e-6	0	0	0	0	1.29371126951887e-5	0	0	0	0	0	0	0	9.21981892275636e-6	0	0	0	0	0	5.03023169247176e-6	0	0	0	0
0	0	0	0	0	0	0	0	0	0	7.84e-5	0	0	0	0	0	0	0	0	0	0	0	0	0	0	0	0	0	0	0	0	0	0	7.26121494648484e-6	0	0	0	0	0	0	0	0	0	0	0	0	0	0	0	0
0	0	0	0	0	0	0	0	0	0	0	0	0	0	0	0	0	0	0	0	0	0	0	0	0	0	0	0	0	0	0	0	0	0	0	0	7.08323151188035e-6	0	0	0	0	0	0	0	0	0	0	0	0	0
0	0	0	0	0	0	0	0	0	0	0	4.18914842990717e-6	0	4.94667484516908e-6	0	0	0	0	0	0	0	0	4.3152552905029904e-06	0	0	0	7.47803327724808e-6	0	0	0	0	0	0	3.63060747324242e-6	0	0	0	0	0	9.21981892275636e-6	0	0	0	0	6.42735482212296e-6	0	1.08370540552256e-5	0	0	0
5.54643475174158e-6	0	0	0	0	0	0	0	0	0	0	0	0	0	0	0	0	0	0	0	4.81178695332086e-6	0	0	0	0	0	0	0	0	0	0	0	0	0	0	0	0	0	0	0	0	0	0	0	0	0	0	0	0	0
0	0	0	0	0	3.34045964724746e-5	0	0	0	0	0	0	0	0	0	0	0	0	0	0	0	0	0	0	0	0	0	0	0	0	0	0	0	0	3.1103038144766e-6	0	0	0	0	0	0	0	0	0	0	0	0	0	0	0
0	0	0	0	3.38e-6	2.22697309816497e-5	0	0	0	0	0	0	0	0	0	0	0	0	0	0	0	0	0	0	0	0	0	4.15707076165851e-6	0	0	0	0	0	0	0	0	0	0	0	0	0	0	0	0	0	0	0	0	0	0
5.54643475174158e-6	0	0	0	0	0	0	0	0	0	0	0	0	0	0	0	0	0	0	0	0	0	0	0	0	0	0	0	0	0	0	0	0	0	0	0	0	0	0	0	0	0	0	0	0	0	0	0	0	0
5.54643475174158e-6	0	0	0	1.015e-5	0	0	0	1.64e-5	0	0	0	0	0	0	0	0	0	0	0	4.81178695332086e-6	0	0	6.15691513923864e-6	0	0	0	0	0	0	0	0	0	0	0	0	7.08323151188035e-6	0	0	0	0	0	0	0	0	0	0	0	0	0
5.54643475174158e-6	0	0	0	0	0	0	8.49e-6	0	0	0	4.18914842990717e-6	0	0	0	0	5.77510582881431e-6	0	0	0	0	0	0	1.23138302784773e-5	0	0	3.73901663862404e-6	0	0	0	0	0	0	0	0	0	0	0	0	0	0	0	0	0	0	5.03023169247176e-6	0	0	0	0
0	0	0	0	0	0	0	0	0	0	0	0	0	0	0	0	0	0	0	0	0	0	0	0	0	0	0	0	0	0	0	0	0	0	0	0	0	0	0	0	0	0	0	0	0	0	0	0	0	0
0	0	0	0	3.38e-6	0	0	0	0	0	0	0	0	0	0	0	0	0	0	0	0	0	0	0	0	0	0	0	0	0	0	0	0	0	0	0	0	0	0	0	0	0	0	0	0	0	0	0	0	0
0	0	0	0	0	0	0	0	0	0	0	0	0	0	0	0	0	0	0	0	0	0	0	0	0	0	0	0	0	0	0	0	0	0	0	0	0	0	0	0	0	0	0	0	0	0	0	0	0	0
0	0	0	0	0	0	0	0	0	0	0	0	0	0	0	0	0	0	0	0	0	0	0	0	0	0	0	0	0	0	0	0	0	0	0	0	0	8.31870627480014e-6	0	0	0	0	0	0	0	0	0	0	0	0
0	0	0	0	3.38e-6	0	0	0	0	0	0	0	1.30180082447386e-5	0	3.75402149552708e-6	0	0	0	0	0	0	0	0	0	0	0	3.73901663862404e-6	0	0	0	0	0	0	0	0	0	0	0	0	9.21981892275636e-6	0	1.08390509327003e-5	0	0	0	0	0	0	0	0
0	0	0	0	0	0	0	0	0	0	0	0	0	0	0	8.45365705204071e-6	0	0	0	0	0	0	0	0	0	0	0	0	0	0	0	0	0	0	0	0	0	0	0	0	0	0	0	0	0	0	0	0	0	0
0	0	0	0	0	0	0	0	0	0	0	0	0	0	0	0	0	0	0	0	0	0	0	0	0	0	0	0	0	0	0	0	0	0	0	0	0	0	0	0	0	0	0	0	0	0	0	0	0	0
0	3.98e-6	0	0	0	0	0	0	0	0	0	0	0	0	0	0	0	0	0	0	0	0	0	0	0	0	0	0	0	0	0	0	0	0	0	0	0	0	0	0	0	0	0	0	0	0	0	0	0	0
0	3.98e-6	0	0	0	2.22697309816497e-5	0	0	0	0	0	0	0	0	0	0	0	0	0	0	0	0	0	0	0	0	0	4.15707076165851e-6	0	0	0	0	0	0	0	0	0	0	0	0	0	0	0	0	0	0	1.08370540552256e-5	0	0	0
5.54643475174158e-6	0	0	0	6.77e-6	0	0	0	0	0	0	0	0	0	0	0	0	0	0	0	0	0	0	0	0	0	0	0	0	0	0	0	0	0	0	0	0	8.31870627480014e-6	0	0	0	0	0	0	0	0	0	0	0	0
5.54643475174158e-6	0	0	0	3.38e-6	0	0	0	0	0	0	4.18914842990717e-6	0	0	0	0	0	4.30081629493278e-6	0	0	0	0	0	0	0	6.45406961359485e-6	0	0	0	0	0	0	0	0	0	0	0	0	0	0	0	0	0	0	0	1.00604633849435e-5	0	0	0	0
0	0	1.06e-5	0	0	0	0	0	0	6.43e-6	0	0	0	0	0	0	0	4.30081629493278e-6	0	0	0	0	0	0	0	6.45406961359485e-6	0	0	0	0	0	0	0	0	0	0	0	0	0	0	0	0	0	0	0	0	0	0	1.028399245154954e-5	0
5.54643475174158e-6	0	0	0	3.38e-6	0	0	0	0	0	0	0	0	0	0	0	0	0	0	0	0	0	0	0	0	0	0	0	0	0	0	0	0	0	0	0	0	0	0	0	0	0	0	0	0	0	0	0	0	0
5.54643475174158e-6	0	1.06e-5	0	0	1.11348654908249e-5	0	0	0	0	0	0	4.33933608157952e-6	0	0	0	0	0	0	0	0	0	0	0	0	0	0	0	0	0	0	0	0	0	0	0	3.54161575594018e-6	0	0	0	0	0	0	0	0	0	0	0	0	0
0	0	0	0	0	0	0	0	0	0	0	0	0	0	3.75402149552708e-6	0	0	0	0	0	0	0	0	0	0	0	0	0	0	0	0	0	0	0	0	0	0	0	0	0	0	0	0	0	0	0	0	0	0	0
0	0	0	0	0	0	0	0	0	0	0	0	0	0	0	0	0	0	0	0	4.81178695332086e-6	0	0	0	0	0	0	0	0	0	0	0	0	0	3.1103038144766e-6	0	0	0	0	0	0	0	0	0	0	0	0	0	5.14199622577477e-6	0
0	0	0	0	0	0	0	8.49e-6	0	0	0	0	0	0	0	0	0	0	0	0	0	0	0	0	0	0	7.47803327724808e-6	8.31414152331701e-6	0	0	0	0	0	0	0	0	3.54161575594018e-6	1.663741254960028e-5	0	0	0	0	0	0	0	0	0	0	0	0
5.54643475174158e-5	0	0	0	3.049e-5	0	0	0	0	0	0	0	0	0	0	0	0	0	0	0	0	1.0698505418793e-5	0	0	0	6.45406961359485e-6	3.73901663862404e-6	0	0	0	0	0	0	0	0	0	0	0	0	0	0	0	0	0	0	0	0	0	0	0
1.10928695034832e-4	0	0	0	3.38e-6	2.22697309816497e-5	0	0	0	0	0	0	0	0	0	0	0	0	0	0	0	0	0	0	0	0	0	0	0	0	0	0	0	0	0	0	0	0	0	0	0	0	0	0	0	0	0	0	0	0
0	0	0	0	0	0	0	0	0	0	0	0	0	0	0	0	0	0	0	0	0	0	0	0	0	0	7.47803327724808e-6	4.15707076165851e-6	0	0	0	0	0	0	0	0	0	0	0	9.21981892275636e-6	0	0	0	0	0	0	0	0	0	0
0	0	0	0	0	0	0	0	1.64e-5	0	0	0	0	0	0	0	0	0	0	0	0	0	0	0	0	0	0	0	0	0	0	0	0	0	0	0	0	0	0	0	0	0	0	0	0	0	0	0	0	0
0	0	0	0	3.38e-6	0	0	0	0	0	0	0	0	0	0	8.45365705204071e-6	0	0	0	0	4.81178695332086e-6	0	0	0	0	0	0	4.15707076165851e-6	0	0	0	0	0	0	0	0	0	0	0	0	0	0	0	0	6.42735482212296e-6	0	1.08370540552256e-5	0	0	4.45475968798863e-6
0	0	0	0	0	0	0	0	0	0	0	0	0	0	0	0	0	0	0	0	0	0	0	0	0	0	0	0	0	0	0	0	0	0	0	0	0	0	0	0	0	0	0	0	0	0	0	0	0	0
0	0	0	0	0	0	0	0	0	0	0	0	0	0	0	0	0	0	0	0	0	0	0	0	0	0	0	0	0	0	0	0	0	0	0	0	0	0	0	0	0	0	0	0	0	0	0	0	0	0
0	0	0	0	3.38e-6	0	0	0	0	0	0	0	0	0	0	0	0	0	0	0	0	0	0	0	0	6.45406961359485e-6	0	0	0	0	0	0	0	3.63060747324242e-6	0	0	0	0	0	0	0	0	0	0	0	0	0	0	0	0
0	0	0	0	3.38e-6	0	0	0	0	0	0	0	0	0	0	0	0	0	0	0	0	0	0	0	0	0	0	0	0	0	0	0	0	0	0	0	0	0	0	0	0	0	0	0	0	0	0	0	0	0
0	0	0	0	3.38e-6	0	0	0	0	0	0	0	0	0	0	0	0	0	0	0	0	0	0	0	0	0	0	0	0	0	0	0	0	0	9.3309114434298e-6	0	3.54161575594018e-6	0	0	0	0	0	0	0	0	0	0	0	1.02839924515495e-5	0
0	0	0	0	0	0	0	0	0	0	0	0	0	0	0	0	0	0	0	0	0	0	0	0	0	0	0	0	0	0	0	0	0	0	0	0	0	0	0	0	0	0	0	0	0	0	0	0	0	0
0	7.96e-6	0	0	0	0	0	0	0	1.29e-5	0	0	0	0	0	0	0	0	0	0	0	0	0	0	0	0	0	0	0	0	0	1.29371126951887e-5	0	0	0	0	0	0	0	0	0	0	0	0	6.42735482212296e-6	0	0	0	0	0
0	0	0	0	0	0	0	0	0	1.286e-5	0	0	0	0	0	0	0	0	0	0	0	0	0	0	0	0	0	0	0	0	0	0	0	0	0	0	0	0	0	0	0	0	0	0	0	0	0	0	0	0
0	0	0	0	0	0	0	0	0	0	0	0	0	0	0	0	0	0	0	0	0	0	0	0	0	0	0	0	0	0	0	0	0	0	0	0	0	0	0	0	0	0	0	0	0	0	0	0	0	0
0	0	0	0	0	0	0	0	1.64e-5	0	0	0	0	0	3.75402149552708e-6	0	0	0	0	0	4.81178695332086e-6	0	0	0	0	0	0	0	0	0	0	0	0	0	0	0	3.54161575594018e-6	0	0	0	0	0	0	0	0	0	0	0	0	0
0	3.98e-6	0	0	1.014e-5	0	0	0	0	0	0	4.18914842990717e-6	8.67867216315904e-6	0	0	0	5.77510582881431e-6	0	0	0	0	0	0	0	0	0	0	0	0	0	0	0	0	0	0	0	0	8.31870627480014e-6	0	0	3.94e-6	0	0	0	0	0	0	0	0	0
0	0	5.3e-5	0	0	0	0	0	0	0	0	4.18914842990717e-6	0	4.94667484516908e-6	0	0	0	0	0	0	0	0	0	0	0	0	0	0	0	0	0	0	0	0	0	0	0	0	0	0	0	0	0	0	0	0	0	0	0	0
5.54643475174158e-6	3.98e-6	0	0	0	0	0	0	0	0	0	0	0	0	1.12620644865813e-5	0	1.15502116576286e-5	0	6.02177473745062e-6	0	0	0	0	0	0	0	7.47803327724808e-6	0	0	0	0	0	0	0	0	0	0	0	0	0	0	0	0	0	2.57094192884918e-5	0	0	0	0	0
0	0	0	0	0	2.22697309816497e-5	0	0	0	0	0	0	0	0	0	0	0	0	0	0	0	0	0	0	0	0	0	0	0	0	0	0	0	0	3.1103038144766e-6	0	0	0	0	0	0	0	0	0	0	0	0	0	0	0
0	3.98e-6	0	0	0	0	0	0	0	0	0	0	0	0	0	0	0	0	0	0	0	0	0	0	0	0	0	0	0	0	0	0	0	0	0	0	0	0	0	0	0	0	0	0	0	0	0	0	0	4.45475968798863e-6
0	0	1.06e-5	0	0	1.11348654908249e-5	0	8.49e-6	0	0	0	0	0	0	0	6.76292564163257e-5	0	0	0	0	0	0	0	0	0	0	0	0	0	0	0	0	0	0	0	0	0	0	0	0	0	0	0	0	0	0	0	0	0	0
5.54643475174158e-6	0	0	0	3.38e-6	1.11348654908249e-5	0	0	0	0	0	0	0	0	0	0	0	0	0	0	0	0	0	0	0	0	0	0	0	0	0	0	0	0	0	0	0	0	0	0	0	0	0	0	0	0	0	0	5.14199622577477e-6	0
0	0	0	0	3.38e-6	0	0	0	0	0	0	0	0	0	0	0	0	0	0	0	0	0	0	0	0	0	3.73901663862404e-6	4.15707076165851e-6	0	0	0	0	0	0	0	0	0	0	0	1.84396378455127e-5	0	0	0	0	6.42735482212296e-6	0	0	0	0	0
0	0	0	0	0	0	0	0	0	6.43e-6	0	0	0	0	0	0	0	0	0	0	0	0	0	0	0	0	0	0	0	0	0	0	0	3.63060747324242e-6	3.1103038144766e-6	0	0	0	0	0	0	0	0	0	0	0	0	0	0	0
0	0	0	0	0	0	0	0	0	0	0	0	0	0	0	0	0	0	0	0	0	0	0	0	0	0	0	0	0	0	0	1.29371126951887e-5	0	0	0	0	0	0	0	0	0	0	0	0	0	0	0	0	0	0
5.54643475174158e-6	0	0	0	3.38e-6	0	0	0	0	0	0	0	0	0	0	0	0	4.30081629493278e-6	0	0	0	0	0	0	0	0	0	0	0	0	0	0	0	0	0	0	0	0	0	0	0	0	0	0	0	0	0	0	0	0
0	0	0	0	3.38e-6	0	0	0	0	0	0	0	0	0	0	0	0	0	0	0	0	0	0	0	0	0	0	0	0	1.14646030381198e-5	0	0	0	0	0	0	0	0	0	0	0	0	0	0	0	0	0	0	0	0
0	0	0	0	0	0	0	0	0	0	0	0	0	0	0	0	0	0	0	0	0	0	0	0	0	0	0	0	0	0	0	0	0	0	0	0	0	0	0	9.21981892275636e-6	0	0	0	0	0	0	0	0	0	0
5.54643475174158e-6	3.98e-6	0	0	0	0	0	0	0	1.929e-5	0	4.18914842990717e-6	2.1696680407897617e-5	0	0	1.69073141040814e-5	0	0	1.204354947490124e-5	0	9.62357390664172e-6	0	0	0	0	0	0	2.494242456995104e-5	6.26613529839336e-6	1.14646030381198e-5	0	1.29371126951887e-5	0	0	2.48824305158128e-5	0	0	0	0	0	3.94e-6	1.08390509327003e-5	0	0	6.42735482212296e-6	5.03023169247176e-6	1.08370540552256e-5	9.26e-6	0	0
0	0	0	0	3.38e-6	0	0	0	0	0	0	0	0	0	0	0	0	0	0	0	0	0	0	0	0	0	0	0	0	0	0	1.29371126951887e-5	0	0	0	0	0	0	0	0	0	0	0	0	0	1.00604633849435e-5	0	0	0	0
0	0	0	0	0	0	0	0	0	0	0	0	0	0	0	0	0	0	0	0	0	0	0	0	0	0	0	0	0	0	0	0	0	3.63060747324242e-6	0	0	0	0	0	0	0	0	0	0	0	0	0	0	0	0
0	0	0	0	0	0	0	8.49e-6	0	0	0	0	0	0	0	0	0	0	0	0	0	0	0	0	0	0	0	0	0	0	0	0	0	0	0	0	0	0	0	0	0	0	0	0	0	0	0	0	0	0
0	0	0	0	0	0	0	0	1.64e-5	0	0	0	0	0	0	0	0	0	0	0	0	0	0	0	0	0	0	0	0	0	0	0	0	0	0	0	0	0	0	0	0	0	0	0	0	0	0	0	0	0
0	0	0	0	0	0	0	0	0	0	0	0	0	0	0	0	0	0	0	0	0	0	0	0	0	6.45406961359485e-6	0	0	0	0	0	0	0	0	0	0	0	0	0	0	0	0	0	0	0	0	0	0	0	0
0	0	0	0	1.015e-5	0	0	0	0	0	0	0	0	0	0	0	0	0	0	0	0	0	0	0	0	0	0	0	0	0	0	0	0	0	0	0	0	0	0	0	0	0	0	0	6.42735482212296e-6	0	0	0	0	4.45475968798863e-6
0	3.98e-6	0	0	0	0	0	0	0	0	0	0	0	0	0	0	1.155021165762862e-5	0	0	0	4.81178695332086e-6	0	1.2945765871509e-5	0	0	0	3.73901663862404e-6	0	0	0	0	0	0	0	0	0	0	0	0	0	0	0	0	0	0	0	0	0	0	0
0	0	0	0	3.38e-6	0	0	0	0	0	0	0	0	0	0	0	0	0	0	0	0	0	0	6.15691513923864e-6	0	0	0	4.15707076165851e-6	0	0	0	0	0	0	0	0	0	0	0	0	0	0	0	0	0	0	0	0	0	0
0	0	0	0	0	0	0	0	0	6.43e-6	0	0	0	0	0	0	0	0	0	0	0	0	0	0	0	0	0	0	0	0	0	0	0	0	0	0	0	8.31870627480014e-6	0	0	0	0	0	0	0	0	0	0	0	8.90951937597726e-6
0	0	0	0	3.38e-6	0	0	0	0	0	0	4.18914842990717e-6	0	0	3.75402149552708e-6	0	0	4.30081629493278e-6	0	0	0	0	0	0	0	0	3.73901663862404e-6	0	6.26613529839336e-6	0	0	0	0	0	0	0	0	0	0	0	0	0	0	0	0	0	0	0	0	0
0	0	0	0	0	0	0	0	0	0	0	0	0	0	0	0	0	0	0	0	0	0	0	0	0	0	0	0	0	0	0	0	0	0	0	0	0	0	0	0	0	0	0	0	0	0	0	0	0	0
0	0	0	0	0	0	0	0	0	0	0	0	0	0	0	0	0	0	0	0	0	0	0	0	0	0	0	0	0	0	0	0	0	0	0	0	0	0	0	0	0	0	0	0	0	0	0	0	0	0
0	0	0	0	0	0	0	0	0	0	0	0	0	0	0	0	5.77510582881431e-6	0	0	0	0	0	0	0	0	0	0	0	0	0	0	0	0	0	0	0	0	0	0	0	0	0	0	0	0	0	0	0	0	4.45475968798863e-6
0	0	0	0	0	0	0	0	0	0	0	0	0	0	0	0	0	0	0	0	9.62357390664171e-6	6.4191032512758e-5	0	0	0	6.45406961359485e-6	3.73901663862404e-6	0	0	0	0	0	0	0	0	0	0	0	0	0	0	0	0	0	0	0	0	0	0	0
0	3.98e-6	0	0	0	0	0	8.49e-6	0	0	0	0	0	0	3.75402149552708e-6	0	0	0	0	0	0	0	0	0	0	0	0	0	0	0	0	0	0	0	0	0	0	0	0	0	0	0	0	0	0	0	0	0	0	0
0	0	0	0	3.38e-6	0	0	0	0	0	0	0	0	0	0	8.45365705204071e-6	0	0	0	0	0	0	0	0	0	0	7.47803327724808e-6	0	0	0	0	0	0	0	0	0	0	0	0	0	0	0	0	0	0	0	0	0	0	0
5.54643475174158e-6	0	0	0	0	0	0	0	0	0	0	0	0	0	0	0	0	0	0	0	0	0	0	0	0	0	0	0	0	0	0	0	0	0	3.1103038144766e-6	0	0	0	0	0	0	0	0	0	0	0	0	0	0	0
0	3.98e-6	0	8.81e-6	3.38e-6	0	0	0	0	0	0	0	0	0	0	0	0	0	0	0	0	1.0698505418793e-5	0	0	0	0	0	0	0	0	0	0	0	0	0	0	0	0	0	9.21981892275636e-6	0	0	0	0	0	0	0	9.26e-6	0	0
0	0	0	0	0	0	0	0	0	0	0	0	0	0	0	0	0	0	0	0	0	0	0	0	0	0	0	0	0	0	0	0	0	0	0	0	0	0	0	0	0	0	0	0	0	0	0	0	0	0
0	0	0	0	0	1.11348654908249e-5	0	8.49e-6	0	0	0	0	4.33933608157952e-6	0	0	0	0	0	0	0	0	0	0	0	1.319679054054054e-5	0	0	0	0	0	0	0	0	0	0	0	0	0	0	0	0	0	0	0	0	0	0	0	0	0
0	0	0	0	0	0	0	0	0	0	0	0	0	0	0	0	0	0	0	0	0	0	0	0	0	0	0	0	0	0	0	0	0	0	0	0	3.54161575594018e-6	0	0	0	0	0	0	0	0	0	0	0	0	0
0	3.98e-6	0	0	0	0	0	0	1.64e-5	6.43e-6	0	8.37829685981434e-6	4.33933608157952e-6	0	3.75402149552708e-6	0	0	0	6.02177473745062e-6	8.82e-6	0	0	0	0	0	6.45406961359485e-6	0	0	0	0	0	0	0	1.45224298929697e-5	0	1.03815208928108e-5	0	0	0	0	0	0	8.83368815314082e-6	0	0	0	0	0	0	0
4.43714780139326e-5	0	0	0	3.38e-6	0	0	0	0	6.43e-6	0	0	0	0	0	0	0	0	0	0	0	0	0	0	0	0	0	0	0	0	0	0	0	0	0	0	0	0	0	0	0	0	0	0	0	0	0	0	0	0
0	0	0	0	0	0	0	0	1.64e-5	0	0	0	0	0	0	0	0	0	0	0	0	0	0	0	0	0	0	0	0	0	0	0	0	0	0	0	0	0	0	0	0	0	0	0	0	0	0	0	0	0
0	0	0	0	0	0	0	0	0	0	0	0	0	0	0	0	0	0	0	0	0	0	0	0	0	1.29081392271897e-5	0	0	0	0	0	0	0	0	0	0	0	0	0	0	0	0	0	0	0	0	0	0	0	4.45475968798863e-6
0	0	0	0	3.38e-6	0	0	8.49e-6	0	0	0	0	0	0	0	0	0	0	0	0	0	0	0	0	0	0	0	0	0	0	0	0	0	0	0	0	0	0	0	0	0	0	0	0	0	0	0	0	0	0
0	3.98e-6	0	0	0	1.11348654908249e-5	0	0	0	0	0	0	0	0	0	0	0	0	0	0	0	0	0	0	0	0	0	0	0	0	0	0	0	0	3.1103038144766e-6	0	0	0	0	0	0	0	0	0	0	0	0	0	0	0
0	0	1.06e-5	0	3.38e-6	0	0	0	0	0	0	0	0	0	0	0	0	0	0	0	0	0	0	0	6.59839527027027e-6	0	1.495606655449616e-5	0	0	0	0	0	0	0	0	0	7.08323151188035e-6	0	0	0	0	0	0	0	0	0	0	1.85e-5	0	0
0	0	0	8.81e-6	0	0	0	8.49e-6	0	0	0	0	4.33933608157952e-6	0	0	0	5.77510582881431e-6	0	0	0	0	0	0	0	0	0	0	0	0	0	0	0	0	0	0	0	0	0	0	0	0	0	0	0	0	0	0	0	0	0
0	3.98e-6	0	0	0	0	0	0	0	0	0	0	0	0	0	0	0	4.30081629493278e-6	0	0	0	0	0	0	0	0	0	4.15707076165851e-6	0	0	0	0	0	0	0	0	0	0	0	0	0	0	0	0	0	0	0	0	0	0
0	0	0	0	0	0	0	0	0	6.43e-6	0	0	0	0	0	0	0	0	0	0	0	0	0	0	0	0	0	0	0	0	0	0	0	0	0	0	0	0	0	0	0	1.08390509327003e-5	0	0	0	0	0	0	0	0
0	0	0	0	3.38e-6	0	0	0	0	0	0	0	0	0	0	0	0	0	0	0	0	1.0698505418793e-5	4.3152552905029904e-06	0	0	1.29081392271897e-5	0	0	0	0	0	0	0	0	0	0	0	8.31870627480014e-6	0	0	0	0	0	0	0	0	0	0	0	0
0	0	0	0	3.38e-6	0	0	0	0	0	0	0	0	0	0	0	0	0	0	0	0	0	0	0	0	0	0	0	0	0	0	0	0	0	0	0	3.54161575594018e-6	0	0	0	0	0	0	0	0	0	0	0	0	0
0	0	0	0	0	0	1.68e-5	0	0	0	0	0	0	0	0	0	0	0	0	0	0	0	0	0	0	0	0	0	0	0	0	0	0	0	0	0	0	0	0	0	0	0	0	0	0	0	0	9.26e-6	0	0
0	0	0	0	0	0	0	0	0	0	0	0	0	0	0	0	0	0	0	0	4.81178695332086e-6	0	0	0	0	0	0	0	0	0	0	0	0	0	0	0	3.54161575594018e-6	0	0	0	0	0	0	0	0	0	0	0	0	0
0	3.98e-6	0	0	3.38e-6	0	0	8.49e-6	0	0	0	0	0	0	0	0	0	0	0	0	0	0	0	0	0	0	0	0	0	0	0	0	0	0	0	0	0	0	0	0	0	0	0	0	0	0	0	9.26e-6	0	8.90951937597726e-6
5.54643475174158e-6	0	0	0	3.38e-6	0	0	0	1.64e-5	0	0	0	0	0	0	0	0	0	0	0	0	0	0	0	0	6.45406961359485e-6	0	0	0	0	0	1.29371126951887e-5	0	0	0	0	0	0	0	0	7.88e-6	0	0	0	0	0	1.08370540552256e-5	0	0	0
0	0	0	0	0	0	0	0	0	0	7.84e-5	0	0	0	0	0	0	0	0	8.82e-6	4.81178695332086e-6	0	0	0	0	0	0	0	0	0	0	0	0	0	0	0	0	0	0	0	0	0	0	0	0	0	0	0	0	0
0	0	0	8.81e-6	0	0	0	0	1.64e-5	0	0	0	0	0	0	0	0	0	0	0	0	0	0	0	0	0	0	0	8.14597588791137e-5	0	0	0	0	0	0	0	3.54161575594018e-6	0	0	0	0	0	0	0	0	0	0	0	0	0
0	0	0	0	3.38e-6	0	0	8.49e-6	0	0	0	0	0	0	0	0	0	0	0	0	0	0	0	0	0	0	0	0	0	0	0	0	0	0	0	0	0	0	0	0	0	0	0	0	0	0	0	0	0	0
0	0	0	0	0	0	0	0	0	0	0	0	0	0	0	0	0	0	0	0	0	0	0	6.15691513923864e-6	0	0	0	4.15707076165851e-6	0	0	0	0	0	0	0	0	0	0	0	0	0	0	0	0	0	0	0	0	0	0
0	0	0	0	3.38e-6	0	0	0	0	0	0	0	4.33933608157952e-6	0	0	0	0	0	0	0	0	0	0	0	0	0	0	0	6.26613529839336e-6	0	0	0	0	0	0	0	0	0	0	0	0	0	0	0	6.42735482212296e-6	0	0	0	0	0
0	3.98e-6	0	0	0	1.11348654908249e-5	0	0	0	0	0	0	0	0	0	0	0	0	0	0	0	0	0	0	0	0	0	0	0	0	0	0	0	0	0	0	0	0	0	0	0	0	0	0	0	0	0	0	0	0
0	0	1.06e-5	0	0	0	0	0	0	0	0	0	0	0	0	0	0	0	0	0	0	0	0	0	0	0	0	0	0	0	0	0	0	0	0	0	0	0	0	0	0	0	0	0	0	0	0	0	0	0
0	0	0	0	0	0	0	0	0	0	0	0	0	0	7.50804299105417e-6	0	0	0	0	0	0	0	0	0	0	0	0	0	0	0	0	0	0	0	0	0	0	0	0	0	0	0	0	0	0	0	0	0	0	0
0	0	1.06e-5	0	0	0	0	0	0	0	0	0	3.47146886526361e-5	0	0	0	0	0	0	0	0	0	0	0	0	0	0	0	0	0	0	0	0	0	0	0	0	0	0	0	0	0	0	1.37023842148534e-5	0	0	0	9.26e-6	0	0
0	0	0	8.81e-6	0	0	0	0	0	0	0	0	0	4.94667484516908e-6	0	0	0	0	0	0	0	0	0	0	0	0	0	0	0	0	0	0	0	0	0	0	0	1.66374125496003e-5	0	0	0	0	0	0	0	0	0	0	0	0
0	0	0	0	3.38e-6	1.11348654908249e-5	0	0	0	0	0	0	0	0	0	0	0	0	0	0	0	0	0	0	0	0	0	0	0	0	0	0	0	0	0	0	0	0	0	0	3.94e-6	0	0	0	0	0	0	0	0	4.45475968798863e-6
0	7.96e-6	0	0	0	0	0	0	0	0	0	0	0	0	0	0	0	0	0	0	4.81178695332086e-6	0	0	0	0	1.29081392271897e-5	3.73901663862404e-6	8.31414152331701e-6	0	0	0	1.29371126951887e-5	0	0	3.1103038144766e-6	0	0	8.31870627480014e-6	0	9.21981892275636e-6	0	1.08390509327003e-5	0	0	0	0	0	0	0	0
0	0	0	0	3.38e-6	0	0	0	0	0	0	0	0	0	0	0	0	0	0	0	0	0	0	0	0	0	7.47803327724808e-6	4.15707076165851e-6	0	0	0	0	0	0	0	0	0	0	0	0	0	0	0	0	0	1.00604633849435e-5	0	0	0	0
0	0	0	0	0	0	0	0	0	6.43e-6	0	0	0	0	0	0	0	0	0	0	0	0	0	0	0	0	0	0	0	0	0	0	0	0	0	0	0	0	0	0	0	0	0	0	0	0	0	0	0	0
0	0	0	0	0	0	0	0	0	0	0	0	0	0	0	0	0	0	0	0	0	0	0	0	0	0	0	8.31414152331701e-6	0	0	0	0	0	0	0	0	3.54161575594018e-6	0	0	9.21981892275636e-6	0	0	0	0	0	0	1.08370540552256e-5	0	0	0
0	0	0	0	3.38e-6	0	0	0	0	0	0	4.18914842990717e-6	0	0	0	0	0	0	0	0	0	0	0	0	0	0	0	0	0	0	0	0	0	0	0	0	0	0	0	0	0	0	0	0	0	0	0	0	0	0
0	0	0	4.41e-5	0	0	0	0	0	0	0	0	0	0	0	0	0	0	0	0	0	0	0	0	0	0	0	0	0	0	0	0	0	0	0	0	0	0	0	0	0	0	0	0	0	0	0	0	0	0
0	0	0	0	0	0	0	0	0	0	0	0	0	0	0	0	0	0	0	0	0	0	0	0	0	0	0	0	0	0	0	0	0	0	0	0	0	0	0	0	0	0	0	0	0	0	0	0	0	0
1.10928695034832e-5	0	0	0	6.76e-6	0	0	0	0	0	0	0	0	4.94667484516908e-6	0	0	0	0	0	0	0	0	0	0	0	0	0	0	0	1.14646030381198e-5	0	0	0	0	0	0	0	0	0	9.21981892275636e-6	0	0	0	0	6.42735482212296e-6	0	0	0	0	0
0	0	0	0	0	0	0	0	0	0	0	0	0	9.89334969033816e-6	0	0	0	0	0	0	0	0	0	0	0	0	0	0	0	0	0	0	0	0	0	0	0	0	0	0	0	0	0	0	0	0	0	0	0	0
0	0	0	0	0	0	0	0	0	0	0	0	0	0	3.75402149552708e-6	0	0	0	0	0	0	0	0	0	0	0	0	0	0	0	0	0	0	0	0	0	0	0	0	0	0	0	0	0	0	0	1.08370540552256e-5	0	0	0
5.54643475174158e-6	0	0	0	0	0	0	0	0	0	0	0	0	0	0	0	0	0	0	0	0	0	0	0	0	0	0	0	0	0	0	0	0	0	0	0	0	0	0	0	0	0	8.83368815314082e-6	0	0	0	0	0	0	0
0	0	0	0	3.38e-6	0	0	0	0	0	0	0	0	0	3.75402149552708e-6	0	0	0	0	0	0	0	0	0	0	0	0	0	0	0	0	0	0	0	0	0	0	0	0	0	0	0	0	6.85119210742669e-6	0	0	0	0	0	4.45475968798863e-6
0	0	0	0	0	0	0	0	0	0	0	0	0	0	0	0	0	0	0	0	0	0	0	0	0	0	0	0	0	0	0	0	0	0	0	0	0	0	0	0	0	0	0	0	0	0	0	0	0	0
0	0	0	0	0	0	0	0	0	0	0	0	0	0	0	0	0	0	0	0	0	1.0698505418793e-5	0	0	0	0	0	0	0	0	0	0	0	0	0	0	3.54161575594018e-6	0	0	9.21981892275636e-6	0	0	0	0	0	0	0	0	0	0
0	0	0	0	3.38e-6	0	0	0	0	0	0	0	0	0	0	0	0	0	0	0	0	0	0	0	0	0	0	0	0	0	0	0	0	0	0	0	0	0	0	0	0	0	0	0	0	0	0	0	0	4.45475968798863e-6
0	0	0	0	3.38e-6	0	0	0	0	0	0	0	0	0	0	0	0	0	0	0	0	0	0	0	0	0	0	0	0	0	0	0	0	0	0	0	0	0	0	0	0	0	0	0	0	0	0	0	5.14199622577477e-6	0
0	0	0	0	0	0	0	0	0	0	0	0	0	0	0	0	0	0	6.02177473745062e-6	0	4.81178695332086e-6	0	0	0	0	0	0	0	0	0	0	0	0	0	0	0	0	0	0	0	0	0	0	0	0	0	0	0	0	0
0	0	0	8.81e-6	3.38e-6	0	0	0	0	0	0	0	0	0	0	0	0	0	0	0	0	0	0	0	0	0	0	0	0	0	0	0	0	0	0	0	0	0	0	0	0	0	0	0	0	0	0	0	0	0
5.54643475174158e-6	0	0	0	0	0	1.68e-5	1.7e-5	0	0	0	4.18914842990717e-6	0	0	0	0	0	0	0	8.82e-6	0	0	0	1.847074541771594e-5	0	0	3.73901663862404e-6	0	6.26613529839336e-6	0	0	0	0	0	0	0	0	8.31870627480014e-6	0	0	0	0	0	0	0	0	0	0	0	0
0	3.98e-6	0	0	0	0	0	0	0	0	0	0	0	0	0	0	0	0	6.02177473745062e-6	0	0	0	0	0	0	0	3.73901663862404e-6	0	0	0	0	0	0	0	0	0	0	0	0	0	0	0	0	0	0	0	0	0	0	0
0	0	0	0	0	0	0	0	0	0	0	0	0	0	0	0	0	4.30081629493278e-6	0	0	0	0	0	0	0	0	0	0	0	0	0	0	0	0	0	0	0	0	0	0	0	0	0	0	0	0	1.08370540552256e-5	0	0	0
0	0	0	0	0	0	0	0	0	6.43e-6	0	0	0	0	0	0	0	0	0	0	0	0	0	0	6.59839527027027e-6	0	0	0	0	0	0	0	0	0	0	0	0	0	0	0	0	0	0	0	0	0	0	0	0	0
5.54643475174158e-6	3.98e-6	0	0	0	0	0	0	0	0	0	0	0	0	0	0	0	0	0	0	0	0	0	0	0	0	0	0	0	0	0	0	0	0	0	0	0	0	0	0	0	0	0	0	0	0	0	0	5.14199622577477e-6	0
0	0	0	0	0	0	0	0	0	6.43e-6	0	0	0	0	0	0	0	0	0	0	0	0	0	0	0	0	0	0	0	0	0	0	0	0	0	0	0	0	0	0	0	0	0	0	0	0	0	0	0	0
0	0	0	0	3.38e-6	0	0	0	0	6.43e-6	0	0	0	0	0	0	0	0	0	0	0	0	0	0	0	0	0	0	0	0	0	0	0	7.26121494648485e-6	0	0	0	0	0	0	0	0	0	0	0	0	1.08370540552256e-5	0	0	0
0	0	0	0	3.38e-6	0	0	0	0	0	0	0	0	0	0	0	0	0	0	0	0	0	0	0	0	0	0	0	0	0	0	0	0	0	0	0	0	0	0	0	0	0	0	0	0	0	0	0	0	0
1.10928695034832e-5	0	0	0	0	0	0	0	0	0	0	0	0	0	0	0	0	0	0	0	0	0	0	0	0	0	3.73901663862404e-6	4.15707076165851e-6	0	0	0	0	0	0	0	0	0	0	0	0	0	0	0	0	0	5.03023169247176e-6	5.41852702761281e-5	0	0	0
0	0	0	0	6.76e-6	0	0	0	0	0	0	0	0	0	0	0	0	0	0	0	0	0	0	0	0	0	0	0	0	0	0	0	0	0	0	0	0	0	0	0	0	0	0	0	0	0	0	0	0	0
0	7.96e-6	0	0	0	0	0	0	0	0	0	0	4.33933608157952e-6	0	0	0	5.77510582881431e-6	0	0	0	0	0	0	0	0	0	0	8.31414152331701e-6	0	0	0	0	0	0	0	0	0	0	0	0	0	0	0	0	0	0	0	0	0	0
0	0	0	0	3.38e-6	0	0	0	0	0	0	0	0	0	0	0	0	0	0	0	0	0	0	0	0	0	0	0	0	0	0	0	0	0	0	0	0	0	0	0	0	0	8.83368815314082e-6	0	0	0	0	0	0	0
0	0	0	0	0	0	1.68e-5	0	0	0	0	0	0	0	0	0	0	0	0	0	0	0	0	0	0	0	1.12170499158721e-5	0	0	0	0	0	0	0	0	0	0	0	1.12503656368832e-5	0	0	0	0	0	0	0	0	0	0	0
0	7.96e-6	0	0	6.77e-6	0	0	0	0	0	0	0	0	0	0	0	0	0	0	0	0	0	0	0	0	0	0	0	0	0	0	1.29371126951887e-5	0	3.63060747324242e-6	0	0	0	0	0	0	0	0	0	0	0	0	0	0	0	0
0	0	0	0	0	0	0	0	0	0	0	0	0	0	0	0	0	0	0	0	0	0	0	6.15691513923864e-6	0	0	0	0	0	0	0	0	0	0	0	0	0	0	0	0	0	0	0	0	6.42735482212296e-6	0	0	0	0	0
0	0	0	0	0	0	0	0	0	0	0	0	0	0	0	0	0	0	0	0	0	0	0	0	0	0	0	8.31414152331701e-6	0	0	0	0	0	0	0	0	0	0	0	0	0	0	0	0	0	0	0	0	5.14199622577477e-6	0
5.54643475174158e-6	0	1.06e-5	0	0	0	0	0	0	3.86e-5	0	0	0	0	0	0	0	0	0	0	0	0	0	3.07845756961932e-5	0	6.45406961359485e-6	0	0	0	0	0	0	0	0	0	0	0	0	0	0	0	0	0	6.85119210742669e-6	0	0	0	0	0	0
0	0	0	0	3.38e-6	0	0	0	0	0	0	4.18914842990717e-6	0	0	0	0	0	8.60163258986556e-6	0	0	0	0	0	0	0	0	0	0	0	0	0	0	0	0	0	0	3.54161575594018e-6	0	0	9.21981892275636e-6	3.94e-6	0	0	0	0	0	0	0	0	0
0	3.98e-6	0	0	0	0	0	0	0	0	0	0	0	0	0	0	0	0	0	0	0	0	0	0	0	0	0	0	0	0	0	0	0	0	0	0	3.54161575594018e-6	0	0	0	0	0	0	0	0	0	0	0	0	0
0	7.96e-6	1.06e-5	0	0	0	0	0	0	0	0	0	0	0	0	0	0	0	0	0	0	0	0	0	0	0	0	0	0	0	0	0	0	0	0	0	0	0	0	0	0	0	0	0	0	0	0	0	5.14199622577477e-6	0
0	3.98e-6	1.06e-5	0	0	0	0	0	0	0	0	0	0	0	0	0	0	0	0	0	0	0	0	0	0	0	0	0	0	0	0	0	0	0	0	0	0	0	0	0	0	0	0	0	0	0	0	0	0	0
0	0	0	0	0	0	0	0	0	0	0	0	0	0	0	0	0	0	0	0	0	0	0	0	0	0	0	0	0	0	0	0	0	3.63060747324242e-6	0	0	0	0	0	0	0	0	0	0	0	0	0	0	0	0
0	3.98e-6	0	0	0	0	0	0	0	0	0	4.18914842990717e-6	0	0	3.75402149552708e-6	0	0	4.30081629493278e-6	0	0	0	0	0	0	0	0	0	0	0	0	0	0	0	0	0	0	0	0	0	0	0	0	0	6.85119210742669e-6	0	0	0	0	0	0
0	0	0	0	0	0	0	0	0	0	0	0	0	0	0	0	0	0	0	0	0	0	0	0	0	0	0	0	0	0	0	0	0	0	0	0	0	0	0	1.84396378455127e-5	0	0	0	0	0	0	0	0	0	0
0	0	0	0	0	0	0	0	0	0	0	0	0	0	0	0	0	0	0	0	0	0	0	0	0	0	0	0	0	0	0	0	0	0	0	0	0	0	0	0	0	0	0	0	0	0	0	0	0	4.45475968798863e-6
0	0	0	0	0	0	0	0	0	0	0	0	0	0	0	0	0	0	0	0	0	0	0	0	0	0	0	0	0	0	0	0	0	3.63060747324242e-6	0	0	0	0	0	0	0	0	0	0	0	0	0	0	0	0
0	0	0	0	0	0	0	0	0	0	0	0	0	0	0	0	0	4.30081629493278e-6	0	0	0	0	0	0	2.63935810810811e-5	0	0	0	0	0	0	0	0	0	0	0	0	0	0	0	0	0	0	0	0	0	0	0	0	0
0	0	0	0	0	0	0	0	0	0	0	0	0	0	0	0	0	0	0	0	0	0	0	0	0	0	0	0	0	0	0	1.29371126951887e-5	0	0	0	0	0	0	0	0	0	0	0	0	0	0	0	0	0	0
0	0	0	0	0	0	0	8.49e-6	0	6.43e-6	0	0	0	0	0	0	0	4.30081629493278e-6	0	0	0	0	0	0	0	0	0	0	0	0	0	0	0	0	0	0	0	0	0	0	0	0	0	0	0	5.03023169247176e-6	0	0	0	0
0	0	0	0	0	0	0	0	0	0	0	0	0	0	0	0	0	0	0	0	0	0	0	0	0	0	0	0	0	0	0	0	0	3.63060747324242e-6	0	0	0	0	0	0	0	0	0	0	0	0	0	0	0	0
0	0	0	0	0	0	0	0	0	6.43e-6	0	0	0	4.94667484516908e-6	0	0	0	0	0	0	0	0	0	0	0	0	0	0	0	0	0	0	0	0	0	0	0	0	0	0	0	0	0	0	0	0	0	0	0	0
0	0	0	0	0	0	0	0	0	0	0	0	0	0	0	0	0	1.72032651797311e-5	0	1.15e-4	0	0	0	0	0	0	0	0	0	0	0	0	0	0	0	0	0	0	0	1.843963784551272e-5	0	0	0	0	0	0	0	0	0	0
5.54643475174158e-6	0	0	0	0	0	0	0	0	0	0	0	0	0	0	0	0	0	0	0	4.81178695332086e-6	0	0	0	0	0	0	0	0	0	0	0	0	3.63060747324242e-6	0	0	0	0	0	0	0	1.08390509327003e-5	0	0	0	0	0	0	0	0
0	0	0	0	0	0	0	0	0	0	0	0	0	0	0	0	0	0	0	0	0	0	0	0	0	0	0	0	0	0	0	0	0	3.63060747324242e-6	0	0	0	0	1.12503656368832e-5	0	3.94e-6	0	0	0	0	0	0	0	5.14199622577477e-6	0
0	0	0	0	0	0	0	0	0	0	0	0	8.67867216315904e-6	0	0	0	0	0	0	0	0	0	0	0	0	0	0	0	0	0	0	0	0	0	0	0	0	0	0	0	0	0	0	0	0	0	0	0	5.14199622577477e-6	0
0	0	0	0	0	0	1.68e-5	0	1.64e-5	0	0	0	4.33933608157952e-6	0	0	0	0	0	0	0	0	0	0	0	0	0	0	0	0	0	0	0	0	0	0	0	3.54161575594018e-6	0	0	0	0	0	0	0	0	0	0	0	0	0
0	0	0	0	0	0	0	0	0	0	0	0	0	0	0	0	0	0	0	0	0	0	0	0	0	0	0	0	0	0	0	0	0	0	0	0	0	0	0	0	0	0	0	0	0	0	0	0	0	0
0	0	0	0	0	0	0	0	0	0	0	4.18914842990717e-6	0	0	0	0	0	0	0	0	0	0	0	0	0	0	0	0	6.26613529839336e-6	0	0	1.29371126951887e-5	0	0	0	0	0	0	0	0	0	0	0	0	0	0	0	9.26e-6	0	0
0	0	0	0	0	0	0	0	0	0	0	0	0	0	0	0	0	0	0	0	0	0	0	0	0	0	0	0	0	0	0	0	0	0	3.1103038144766e-6	0	0	0	0	0	0	0	0	0	0	0	0	0	0	0
0	0	0	0	0	0	1.68e-5	0	0	0	0	0	0	0	0	0	0	0	0	0	0	0	0	0	0	0	0	4.15707076165851e-6	6.26613529839336e-6	0	0	0	0	0	0	0	0	8.31870627480014e-6	0	9.21981892275636e-6	0	0	0	0	0	0	1.08370540552256e-5	0	0	0
0	0	0	0	0	0	0	0	0	0	0	4.18914842990717e-6	0	0	3.75402149552708e-6	0	0	4.30081629493278e-6	0	0	0	0	0	0	0	0	0	0	0	0	0	0	0	0	0	0	0	0	0	0	0	0	0	0	0	0	0	0	0	0
0	0	0	0	0	0	0	0	0	0	0	0	0	0	0	0	0	0	0	8.82e-6	4.81178695332086e-6	0	0	0	0	0	0	4.57277783782436e-5	0	0	0	0	0	0	0	0	0	0	0	0	0	0	0	0	0	0	0	0	0	0
0	0	0	0	0	0	0	0	0	0	0	4.18914842990717e-6	0	0	0	0	0	0	0	0	0	0	0	0	0	0	0	4.15707076165851e-6	0	0	0	0	0	0	0	0	0	0	0	0	0	0	0	0	6.42735482212296e-6	0	0	0	0	0
0	0	0	0	0	0	0	0	0	0	0	0	0	0	0	0	0	0	0	0	0	0	0	0	0	0	0	0	0	1.14646030381198e-5	0	0	0	0	0	0	0	0	0	0	0	0	0	0	0	0	0	0	0	0
0	0	0	0	0	0	0	0	0	0	0	0	0	0	0	0	0	0	0	0	0	0	0	0	0	0	0	0	0	0	0	1.29371126951887e-5	0	0	0	0	0	0	0	0	0	0	0	0	0	0	0	0	0	0
0	0	0	0	0	0	0	0	0	0	0	0	0	0	0	0	0	0	0	0	0	0	0	6.15691513923864e-6	0	0	0	0	0	0	0	0	0	0	0	0	0	0	0	0	0	0	0	0	0	5.03023169247176e-6	0	0	0	0
0	0	0	0	3.38e-6	0	0	0	0	0	0	0	0	0	0	0	0	0	0	0	0	0	0	0	0	0	0	0	0	0	0	0	0	0	0	0	0	0	0	0	0	0	0	0	0	0	0	0	0	0
0	0	0	0	0	4.45394619632995e-5	0	0	0	0	0	0	0	0	0	0	0	0	0	0	0	0	0	0	0	0	0	0	0	0	0	0	0	0	0	0	0	0	0	0	0	0	0	0	0	0	0	0	0	0
0	0	0	0	6.77e-6	0	0	0	0	0	0	0	0	0	0	0	0	0	0	0	4.81178695332086e-6	0	0	0	0	0	3.73901663862404e-6	0	0	0	0	0	0	0	0	0	0	0	0	0	0	0	0	0	0	0	0	0	1.02839924515495e-5	0
5.54643475174158e-6	0	1.06e-5	0	0	0	0	0	0	0	0	0	0	0	0	0	0	0	0	0	0	0	0	0	0	0	0	0	0	0	0	0	0	0	0	0	0	0	0	0	3.94e-6	0	0	0	0	0	0	0	0	0
0	3.98e-6	0	0	0	0	0	0	0	0	0	0	0	0	0	0	0	0	0	0	0	0	0	0	0	0	0	0	0	0	0	0	0	0	0	0	0	0	0	0	0	0	0	0	0	0	0	0	0	0
5.54643475174158e-6	0	0	0	0	1.11348654908249e-5	0	0	0	0	0	0	0	0	0	0	0	0	0	0	0	0	0	0	0	6.45406961359485e-6	0	0	0	0	0	0	0	0	0	0	3.54161575594018e-6	0	0	0	0	0	0	0	6.42735482212296e-6	0	0	0	0	0
0	0	0	0	0	0	0	0	0	6.43e-6	0	0	8.67867216315904e-6	0	0	0	0	0	0	0	0	0	0	0	0	0	0	0	0	0	0	0	0	0	0	0	0	0	0	9.21981892275636e-6	0	0	0	0	0	0	1.08370540552256e-5	0	0	0
0	0	0	0	0	0	0	0	0	0	0	0	0	0	0	0	0	0	0	0	0	0	0	0	6.59839527027027e-6	0	0	0	0	0	0	0	0	0	0	0	0	0	0	0	0	0	0	0	0	0	0	0	0	0
0	3.98e-6	0	0	3.38e-6	0	0	0	0	0	0	0	0	0	0	0	0	0	0	0	0	0	0	0	0	0	0	0	0	0	0	0	0	0	0	0	0	0	0	0	0	0	0	0	0	0	0	0	0	0
0	0	1.06e-5	0	0	0	0	0	0	0	0	0	0	0	0	0	5.77510582881431e-6	0	0	8.82e-6	0	0	0	0	0	0	0	0	0	0	0	0	0	0	0	0	0	0	0	0	0	0	0	0	0	0	0	0	0	0
0	0	0	0	3.38e-6	0	0	0	0	0	0	0	0	0	0	0	5.77510582881431e-6	0	0	0	0	0	0	0	0	0	0	0	0	0	0	0	0	0	0	0	3.54161575594018e-6	0	0	0	3.94e-6	0	0	0	6.42735482212296e-6	0	0	0	0	0
0	0	0	0	3.38e-6	0	0	0	0	6.43e-6	0	0	0	0	0	0	0	0	0	0	0	0	0	0	0	0	0	0	0	0	0	0	0	0	0	0	0	0	0	0	0	0	0	0	0	0	0	0	0	0
0	0	0	0	0	0	0	0	0	0	0	0	0	0	0	0	0	0	0	0	0	0	0	0	0	0	0	0	0	0	0	0	0	0	0	0	0	0	0	0	0	0	0	0	0	0	0	0	0	0
0	0	0	0	0	0	0	0	0	0	0	0	0	0	0	0	0	0	0	0	0	0	0	0	0	0	0	0	0	0	0	0	0	0	0	0	0	0	0	0	0	0	0	0	0	0	0	0	0	0
0	0	0	0	0	0	0	0	0	6.43e-6	0	0	0	0	0	0	0	0	0	0	0	0	8.63051058100597e-6	0	0	0	0	0	0	0	0	0	0	0	0	0	0	0	0	9.21981892275636e-6	0	0	0	0	0	5.03023169247176e-6	0	9.26e-6	0	0
0	0	0	2.641e-5	0	0	0	0	0	6.43e-6	0	0	0	0	0	0	0	0	0	0	0	0	8.63051058100597e-6	0	0	0	0	0	0	0	0	0	0	0	3.1103038144766e-6	0	0	0	0	0	0	0	0	0	0	0	0	0	0	0
5.54643475174158e-6	0	0	0	3.38e-6	0	0	0	0	0	0	4.18914842990717e-6	0	0	0	8.45365705204071e-6	0	0	0	0	0	0	0	0	0	0	0	0	0	0	0	0	0	0	0	0	0	0	0	0	0	0	0	0	0	0	0	0	0	0
0	0	0	0	0	3.34045964724746e-5	0	0	0	0	0	0	0	0	0	0	0	0	0	0	0	0	0	0	0	0	0	0	0	0	0	0	0	0	0	0	0	0	0	0	0	0	0	0	0	0	0	0	0	0
0	0	0	0	0	0	0	0	0	0	0	0	0	0	3.75402149552708e-6	0	0	0	0	0	0	0	0	0	0	0	3.73901663862404e-6	0	0	0	0	0	0	0	0	0	0	0	0	0	0	0	0	0	0	0	2.16741081104513e-5	0	0	0
0	0	1.06e-5	8.81e-6	3.38e-6	0	0	8.49e-6	0	6.43e-6	0	8.37829685981434e-6	0	0	0	0	0	0	0	0	0	0	0	0	0	0	3.73901663862404e-6	0	0	0	0	0	0	0	0	0	0	0	0	0	0	0	0	0	0	0	0	0	0	0
0	0	0	0	0	0	0	0	0	0	0	0	0	0	0	0	0	0	0	0	0	0	0	0	0	0	3.73901663862404e-6	0	0	0	0	0	0	0	0	0	0	0	0	0	0	0	0	0	0	0	0	0	0	0
0	0	0	0	0	0	0	0	1.64e-5	0	0	0	0	0	0	0	0	0	0	0	0	0	0	0	0	0	3.73901663862404e-6	4.15707076165851e-6	0	0	0	0	0	0	0	0	0	0	0	0	0	0	0	0	0	0	0	9.26e-6	0	0
0	0	0	8.81e-6	0	0	0	0	1.64e-5	0	0	0	0	0	0	0	0	0	0	0	0	0	0	0	0	0	3.73901663862404e-6	0	0	0	0	0	0	0	0	0	0	0	0	0	0	0	0	0	0	0	0	0	0	0
5.54643475174158e-6	0	0	0	0	0	0	0	0	1.29e-5	0	0	0	0	0	0	0	0	0	0	0	0	0	0	0	6.45406961359485e-6	0	0	0	0	0	0	0	0	0	0	0	0	0	0	0	0	0	0	0	0	0	0	0	4.45475968798863e-6
0	3.98e-6	0	0	3.38e-6	0	0	0	0	0	0	0	4.33933608157952e-6	0	3.75402149552708e-6	0	0	0	0	0	0	0	0	0	6.59839527027027e-6	0	3.73901663862404e-6	0	0	0	0	0	0	0	3.1103038144766e-6	0	0	0	0	0	0	0	0	0	6.42735482212296e-6	0	0	0	0	4.45475968798863e-6
5.54643475174158e-6	0	0	0	0	0	0	0	0	0	0	0	4.33933608157952e-6	0	0	0	0	0	0	0	0	0	0	0	0	0	0	0	0	0	0	0	0	3.63060747324242e-6	3.1103038144766e-6	0	3.54161575594018e-6	0	0	0	0	0	0	0	0	0	0	0	0	0
0	0	0	0	3.38e-6	0	0	0	0	0	0	0	0	0	0	0	0	0	0	0	0	0	0	0	0	0	0	0	0	0	0	0	0	3.63060747324242e-6	0	0	0	0	0	0	0	0	0	0	0	0	0	0	0	0
0	0	0	0	0	0	0	0	0	0	0	0	0	0	0	0	0	0	0	0	0	0	0	0	0	0	0	0	0	0	0	0	0	0	0	0	3.54161575594018e-6	0	0	0	0	0	0	0	0	0	0	0	5.14199622577477e-6	0
0	0	0	0	0	0	0	0	0	0	0	0	0	0	0	0	0	4.30081629493278e-6	0	0	0	0	0	0	0	0	0	0	0	0	0	0	0	0	0	0	0	0	0	0	0	0	0	0	0	0	0	0	0	0
0	0	0	0	0	1.11348654908249e-5	0	0	0	0	0	0	0	0	0	0	0	0	0	0	0	0	0	0	0	0	0	0	0	0	0	0	0	0	0	0	3.54161575594018e-6	0	0	0	0	0	0	0	0	0	0	0	0	0
0	3.98e-6	0	0	3.38e-6	0	0	0	0	6.43e-6	0	0	0	0	0	0	0	0	0	0	0	0	0	0	0	0	1.12170499158721e-5	0	0	0	0	0	0	0	0	0	0	0	0	0	0	0	0	0	0	0	0	0	0	0
0	0	0	0	0	0	1.68e-5	0	0	0	0	0	0	0	0	0	0	0	0	0	0	0	0	0	0	0	0	0	0	0	0	0	0	3.63060747324242e-6	0	0	3.54161575594018e-6	0	0	0	0	0	0	0	0	0	0	0	5.14199622577477e-6	0
1.10928695034832e-5	0	0	0	3.38e-6	0	0	0	0	0	0	0	0	0	0	0	0	0	0	0	0	0	0	0	0	0	0	4.15707076165851e-6	0	0	0	0	0	0	0	0	0	0	0	0	0	0	0	0	0	0	0	0	0	0
0	0	0	0	3.38e-6	1.11348654908249e-5	0	0	0	0	0	0	0	0	0	0	0	0	0	0	0	0	0	0	0	0	0	0	0	0	0	0	0	0	0	0	0	0	0	0	0	0	0	0	0	0	0	0	0	0
0	3.98e-6	0	0	3.38e-6	0	0	0	0	0	0	0	0	0	0	0	0	0	0	0	0	0	0	0	0	0	0	0	0	0	0	0	0	0	0	0	0	0	0	0	0	0	0	0	0	0	0	0	0	0
0	0	0	0	0	0	0	0	0	0	0	0	0	0	3.75402149552708e-6	0	0	0	0	0	0	0	0	0	0	0	3.73901663862404e-6	0	0	0	0	0	0	0	0	0	0	0	0	0	0	0	0	0	0	0	0	0	0	0
0	0	0	0	0	0	0	0	0	0	0	0	0	0	0	0	0	0	0	0	0	0	0	0	0	0	0	0	0	0	0	0	0	0	0	0	0	0	0	0	0	0	0	0	0	0	0	0	0	0
0	0	0	0	0	0	0	0	0	0	0	0	0	0	0	0	5.77510582881431e-6	0	0	0	0	0	0	0	1.31967905405405e-5	0	0	0	0	0	0	0	0	0	0	0	3.54161575594018e-6	0	0	0	3.94e-6	0	0	0	0	0	0	0	0	0
0	0	0	0	0	0	0	0	0	0	0	0	0	0	0	0	0	0	0	0	0	0	0	0	0	0	0	4.15707076165851e-6	0	0	0	0	0	0	0	0	0	0	0	0	0	0	0	0	0	0	0	0	0	0
0	0	0	0	0	0	0	0	0	0	0	0	4.33933608157952e-6	0	7.50804299105417e-6	0	1.15502116576286e-5	0	0	0	0	0	0	0	0	6.45406961359485e-6	0	0	0	1.14646030381198e-5	1.76351291773212e-5	0	6.51e-5	0	0	0	0	0	0	0	0	0	0	0	0	0	0	0	0	0
0	0	0	0	3.38e-6	0	0	0	0	0	0	0	0	0	0	0	0	0	0	0	0	0	0	0	0	0	0	0	0	0	0	0	0	0	0	0	0	0	0	0	0	0	0	0	0	0	0	0	0	0
0	0	0	0	0	0	0	0	0	0	0	0	0	0	0	0	0	4.30081629493278e-6	0	0	0	0	0	0	0	0	0	0	0	0	0	1.29371126951887e-5	0	0	0	0	0	0	0	0	0	0	0	0	0	0	0	0	0	0
0	0	0	0	0	0	1.68e-5	0	0	0	0	0	4.33933608157952e-6	0	0	0	0	0	0	0	0	0	0	0	0	0	3.73901663862404e-6	0	0	0	0	0	0	0	0	0	0	0	0	0	0	0	0	0	0	0	0	0	0	0
0	0	0	0	0	0	0	0	0	0	0	0	0	0	0	0	0	0	0	0	0	0	0	0	0	0	0	0	0	0	0	0	0	0	0	0	7.08323151188035e-6	0	0	0	0	1.192295602597037e-4	0	0	0	2.515115846235882e-5	0	0	0	0
0	0	0	0	3.38e-6	0	0	0	0	0	0	0	0	0	0	0	0	0	0	0	0	0	0	0	0	0	0	0	0	0	0	0	0	0	0	0	0	0	0	0	0	0	0	0	0	0	0	0	0	0
0	0	0	0	0	0	0	0	0	0	0	0	0	0	0	0	0	0	0	0	0	0	4.3152552905029904e-06	0	0	0	0	0	0	0	0	0	0	0	0	0	0	0	0	0	0	0	0	0	0	0	0	0	0	0
0	0	0	0	3.38e-6	0	0	0	0	0	0	0	0	0	0	0	0	0	0	0	0	0	0	0	0	0	0	0	0	0	0	0	0	0	0	0	0	0	0	0	0	0	0	0	0	0	0	0	0	0
5.54643475174158e-6	0	0	0	0	0	0	0	0	0	0	0	0	0	0	0	0	0	0	0	4.81178695332086e-6	0	0	0	0	0	0	4.15707076165851e-6	0	0	0	0	0	0	0	0	0	0	0	0	0	0	0	0	0	0	0	0	0	0
0	3.98e-6	0	0	3.38e-6	0	0	0	0	0	0	0	0	0	7.50804299105417e-6	0	0	0	0	0	0	0	0	0	0	6.45406961359485e-6	0	0	0	0	0	0	0	0	0	0	0	0	0	0	0	0	0	0	0	0	0	0	0	0
0	0	0	0	3.38e-6	0	0	0	0	6.43e-6	0	0	0	9.89334969033816e-6	0	0	0	0	0	0	4.81178695332086e-6	0	0	0	0	0	0	4.15707076165851e-6	0	0	0	0	0	0	0	0	0	0	0	0	3.94e-6	0	0	0	0	0	0	0	5.14199622577477e-6	0
0	0	0	0	0	0	0	0	0	0	0	0	0	0	0	0	0	0	0	0	0	0	0	0	0	0	0	0	6.26613529839336e-6	0	0	0	0	0	0	0	0	0	0	0	3.94e-6	0	0	0	0	0	0	0	0	0
0	0	0	0	0	0	0	0	0	0	0	0	0	0	0	0	0	0	0	0	0	0	0	0	0	0	0	0	0	1.14646030381198e-5	0	0	0	0	0	0	0	0	0	0	3.94e-6	0	0	0	0	0	2.16741081104513e-5	0	0	0
0	3.98e-6	0	0	0	0	0	0	0	0	0	0	0	4.94667484516908e-6	0	0	2.310042331525721e-5	0	0	0	0	0	0	0	0	0	0	0	0	0	0	0	0	0	0	0	0	0	0	0	0	0	0	0	0	0	0	0	0	0
0	0	0	0	0	0	0	0	0	0	0	0	0	0	0	0	0	0	0	0	0	0	0	0	0	0	0	4.15707076165851e-6	0	0	0	0	0	0	0	0	0	0	0	0	0	0	0	0	0	0	0	0	0	0
0	0	0	0	3.38e-6	0	0	0	1.64e-5	0	0	0	0	1.48400245355072e-5	3.75402149552708e-6	8.45365705204071e-6	0	4.30081629493278e-6	0	0	0	0	0	0	0	0	0	0	0	0	0	0	0	0	0	0	0	0	0	0	0	0	0	0	0	0	0	0	0	0
0	0	1.06e-5	0	0	0	0	0	0	0	0	0	0	0	0	0	0	0	0	0	0	0	0	0	0	0	0	0	0	0	0	0	0	0	0	0	0	0	0	0	0	0	0	0	0	0	0	0	5.14199622577477e-6	0
0	0	0	0	0	0	0	0	0	6.43e-6	0	0	0	0	3.75402149552708e-6	0	0	0	0	0	0	0	0	0	0	0	0	0	0	0	0	0	0	0	0	0	0	0	0	0	0	0	8.83368815314082e-6	0	0	0	0	0	0	0
0	3.98e-6	0	0	3.38e-6	0	0	0	0	0	0	4.18914842990717e-6	0	0	0	0	0	0	0	0	0	0	0	0	0	0	0	0	0	0	0	0	0	0	0	0	0	0	0	0	0	0	0	0	6.42735482212296e-6	0	0	0	0	0
0	0	0	0	3.38e-6	0	0	0	0	0	0	0	0	0	0	0	0	0	0	0	0	0	0	0	0	0	0	0	0	0	0	0	0	0	3.1103038144766e-6	0	0	0	0	0	0	0	0	0	0	0	0	0	0	0
0	0	0	0	0	0	0	0	0	0	0	0	0	0	0	0	0	0	0	0	0	0	0	0	0	0	0	0	0	0	0	0	0	0	0	0	0	0	0	0	0	0	0	0	0	0	0	0	0	0
0	3.98e-6	0	0	0	0	0	0	0	0	0	4.18914842990717e-6	0	0	0	0	0	0	0	0	0	0	0	0	0	0	0	0	0	0	0	0	0	0	0	0	0	0	0	0	0	0	0	0	0	0	0	0	0	0
0	0	0	0	3.38e-6	0	0	0	0	0	0	0	0	0	0	0	0	0	0	0	0	0	0	0	0	0	0	0	0	0	0	0	0	0	0	0	0	0	0	0	0	0	0	0	0	0	0	0	0	0
0	0	0	0	0	0	0	0	0	0	0	0	0	0	0	0	0	0	0	0	0	0	0	0	0	0	0	0	0	0	0	0	0	0	0	0	0	0	0	0	0	0	0	0	0	0	0	0	0	0
0	0	0	0	0	0	0	0	0	0	0	0	0	0	0	0	0	0	0	0	0	0	0	0	6.59839527027027e-6	0	0	0	0	0	0	0	0	0	0	0	3.54161575594018e-6	0	0	0	0	0	0	0	0	0	0	0	0	0
0	0	0	0	0	0	0	0	0	0	0	0	0	0	0	0	0	0	0	0	0	0	0	0	0	0	0	0	0	0	0	1.29371126951887e-5	0	0	0	0	0	0	0	0	0	0	0	0	0	0	0	0	0	0
0	0	0	0	0	0	0	0	0	0	0	0	0	0	0	0	0	0	0	0	0	0	0	0	0	0	0	0	0	0	0	0	0	3.63060747324242e-6	0	0	0	0	0	0	0	0	0	0	0	3.52116218473023e-5	0	0	0	0
0	0	0	0	0	0	0	0	0	0	0	0	0	4.94667484516908e-6	0	0	0	0	0	0	0	0	0	0	0	0	0	0	0	0	0	0	0	0	0	0	0	0	0	0	3.94e-6	0	0	0	0	0	0	0	0	0
0	0	0	0	0	1.11348654908249e-5	0	0	0	0	0	0	0	0	0	0	0	0	0	0	0	0	0	6.15691513923864e-6	0	0	0	0	0	0	0	0	0	0	0	0	0	0	0	9.21981892275636e-6	0	0	0	0	0	0	0	0	0	0
5.54643475174158e-6	0	0	0	0	0	0	0	0	6.43e-6	0	0	0	0	0	0	0	0	0	0	0	0	0	0	6.59839527027027e-6	0	3.73901663862404e-6	0	0	0	0	0	0	0	0	0	0	0	0	0	0	0	0	0	0	0	0	0	5.14199622577477e-6	0
0	0	0	8.81e-6	0	0	0	0	0	0	0	0	0	0	0	0	0	0	0	0	0	0	0	0	0	0	0	0	0	0	0	0	0	0	0	0	0	0	0	0	0	0	0	0	0	0	0	0	0	0
0	0	0	0	3.38e-6	0	0	0	0	0	0	0	0	4.94667484516908e-6	0	0	0	0	0	0	0	0	0	0	0	0	3.73901663862404e-6	0	3.13306764919668e-5	0	0	0	0	0	0	0	0	0	0	0	0	0	0	0	0	0	0	0	0	0
5.54643475174158e-6	3.98e-6	0	0	0	1.11348654908249e-5	0	0	0	0	0	0	0	0	0	0	0	0	0	0	0	0	0	0	0	0	0	0	0	0	0	0	0	1.089182241972727e-5	0	0	0	0	0	0	0	0	0	0	0	0	0	0	0	0
0	3.98e-6	0	0	0	0	0	0	0	0	0	0	0	0	0	0	0	0	0	0	0	0	0	0	0	0	3.73901663862404e-6	0	0	0	0	0	0	0	0	0	0	0	2.25007312737664e-5	0	0	0	0	0	0	0	0	0	0	0
0	0	0	0	0	0	0	0	0	0	0	0	0	0	0	0	0	4.30081629493278e-6	0	0	0	0	0	0	0	0	0	0	0	0	0	0	0	0	0	0	3.54161575594018e-6	0	0	0	0	0	0	0	0	0	0	0	0	0
0	0	0	0	0	0	0	0	1.64e-5	0	0	0	0	0	0	0	0	0	0	0	0	0	0	0	0	0	0	0	0	0	0	0	0	0	0	0	0	0	0	0	3.94e-6	0	0	0	0	0	0	0	0	0
5.54643475174158e-6	3.98e-6	0	0	3.38e-6	0	0	0	0	0	0	0	0	0	0	0	0	0	0	0	0	0	0	0	0	0	3.73901663862404e-6	8.31414152331701e-6	0	0	0	0	0	0	0	0	0	0	0	0	0	0	0	0	0	0	0	0	0	0
0	3.98e-6	0	0	0	0	0	0	0	0	0	0	0	0	0	0	0	0	0	0	0	0	0	0	0	0	0	0	0	0	0	0	0	0	0	0	0	0	1.12503656368832e-5	0	0	0	0	0	0	0	0	0	0	0
0	3.98e-6	0	0	0	0	0	0	0	0	0	0	0	0	0	0	0	0	0	1.76e-5	0	0	0	0	0	0	0	0	0	0	0	0	0	0	0	0	3.54161575594018e-6	0	0	0	0	0	0	0	0	0	0	0	0	0
0	0	0	0	0	0	0	0	4.91e-5	0	0	0	0	0	0	0	0	0	0	0	0	0	0	0	0	0	0	0	0	0	0	0	0	0	0	0	0	0	0	0	0	0	0	0	0	0	0	0	0	0
0	3.98e-6	0	0	0	0	0	0	0	0	0	0	0	0	0	0	0	0	0	0	0	0	0	0	0	0	0	0	0	0	0	0	0	0	0	0	0	0	0	0	0	0	0	0	0	0	0	0	0	0
0	0	0	0	0	0	0	0	0	0	0	0	0	0	0	0	0	0	0	0	0	0	0	0	0	1.29081392271897e-5	0	0	0	0	0	0	0	0	0	0	0	0	0	0	0	0	0	0	0	0	0	0	0	0
5.54643475174158e-6	3.98e-6	0	0	0	1.11348654908249e-5	0	0	0	6.43e-6	0	4.18914842990717e-6	0	0	0	0	0	0	0	0	0	0	0	0	0	0	7.47803327724808e-6	0	0	0	0	0	0	0	3.1103038144766e-6	0	3.54161575594018e-6	0	0	0	0	0	0	0	0	0	0	0	0	0
0	0	0	8.81e-6	0	0	0	0	0	0	0	4.18914842990717e-6	0	1.48400245355072e-5	0	0	0	0	0	0	0	0	0	0	0	0	0	0	0	0	0	0	0	0	3.1103038144766e-6	0	3.54161575594018e-6	0	0	9.21981892275636e-6	0	0	0	0	0	0	0	0	0	0
0	0	0	0	0	0	0	0	0	0	0	0	0	0	0	0	0	0	0	0	0	0	0	0	0	0	0	0	0	0	0	0	0	0	0	0	0	0	0	0	0	0	0	0	0	0	0	0	0	0
0	0	0	0	3.38e-6	0	0	0	0	0	0	0	0	0	0	0	0	8.60163258986556e-6	0	0	0	0	0	0	0	0	0	0	0	0	0	0	0	0	0	0	0	0	0	0	0	0	0	0	0	0	0	0	0	0
0	3.98e-6	0	0	0	0	0	0	0	0	0	0	0	0	0	0	0	0	0	0	0	0	0	0	0	0	0	0	0	0	0	0	0	3.63060747324242e-6	0	0	0	0	0	0	0	0	0	0	0	0	0	0	0	0
0	0	0	0	0	0	0	0	0	0	0	0	0	0	0	0	0	4.30081629493278e-6	0	0	0	0	0	0	0	0	0	0	0	0	0	0	0	0	0	0	0	0	0	0	0	0	0	0	0	0	0	0	0	0
0	0	0	0	0	0	0	0	0	0	0	0	0	0	0	0	0	0	0	0	0	0	0	6.15691513923864e-6	0	0	0	0	0	0	0	0	0	0	0	0	0	0	0	0	0	0	0	0	0	0	0	0	0	0
0	0	0	0	0	0	0	0	0	0	0	0	0	0	0	0	0	0	0	0	0	0	0	0	0	6.45406961359485e-6	0	0	0	0	0	0	0	0	0	0	0	0	0	0	0	0	0	0	6.42735482212296e-6	0	0	0	0	0
0	0	1.06e-5	0	0	0	0	0	0	0	0	4.18914842990717e-6	0	0	0	0	5.77510582881431e-6	0	0	0	0	0	0	0	0	6.45406961359485e-6	0	4.15707076165851e-6	0	0	0	0	0	0	0	0	0	0	0	0	0	0	0	0	0	0	0	0	0	0
0	0	0	8.81e-6	0	0	0	0	0	0	0	8.37829685981434e-6	0	0	0	0	0	0	0	0	0	0	0	0	0	0	0	0	0	0	0	0	0	0	0	0	0	0	0	0	0	0	0	0	0	5.03023169247176e-6	1.08370540552256e-5	0	0	4.45475968798863e-6
0	0	0	0	0	0	0	0	0	0	0	0	0	0	0	0	0	0	0	0	0	0	0	0	0	0	0	0	0	0	0	0	0	0	0	0	0	0	0	0	0	0	0	0	0	0	0	0	0	0
0	0	0	8.81e-6	0	1.11348654908249e-5	0	0	1.64e-5	0	0	0	0	0	0	0	0	4.30081629493278e-6	0	8.82e-6	0	0	0	0	6.59839527027027e-6	6.45406961359485e-6	0	4.15707076165851e-6	0	0	0	0	0	0	0	0	0	0	0	0	0	0	0	0	0	5.03023169247176e-6	0	0	0	0
0	0	0	0	3.38e-6	0	0	0	0	0	0	0	0	0	0	0	0	0	0	0	0	0	0	0	0	0	0	0	0	0	0	0	0	0	0	0	0	0	0	0	0	0	0	0	0	0	0	0	0	0
0	0	0	0	0	0	0	0	0	0	0	0	0	4.94667484516908e-6	0	0	0	0	0	0	0	0	0	0	0	0	0	0	0	0	0	0	0	0	0	0	3.54161575594018e-6	0	0	0	0	0	0	0	0	0	0	0	0	0
0	0	0	0	0	0	1.68e-5	0	0	0	0	0	0	0	0	0	5.77510582881431e-6	1.290244888479834e-5	0	0	0	0	0	0	0	0	0	0	0	0	0	0	0	0	0	0	0	0	0	0	0	0	0	0	0	0	0	0	0	0
0	0	0	0	3.38e-6	0	0	0	0	0	0	0	4.33933608157952e-6	0	0	0	0	0	0	0	0	0	4.3152552905029904e-06	6.15691513923864e-6	0	0	0	0	0	0	0	0	0	0	0	0	7.08323151188035e-6	0	0	0	0	0	0	0	0	0	0	0	5.14199622577477e-6	0
0	0	2.12e-5	0	3.38e-6	0	3.36e-5	0	0	0	0	0	4.33933608157952e-6	0	0	0	0	0	6.02177473745062e-6	0	0	0	0	0	0	0	0	0	0	0	0	0	0	0	3.1103038144766e-6	0	3.54161575594018e-6	0	0	9.21981892275636e-6	0	2.16781018654007e-5	0	0	0	0	0	0	0	0
0	0	0	0	0	0	0	0	0	0	0	0	0	0	0	0	0	0	0	0	0	0	0	0	0	0	0	0	0	0	0	0	0	0	0	0	0	0	0	0	0	0	0	0	0	0	0	0	0	0
0	0	0	0	0	0	0	0	0	0	0	0	0	0	0	0	0	0	0	0	0	0	0	0	0	0	3.73901663862404e-6	0	0	0	0	0	0	3.63060747324242e-6	0	0	1.0624847267820541e-5	0	0	0	3.94e-6	0	0	0	0	0	0	0	0	0
0	0	0	0	0	0	0	0	0	0	0	0	0	0	0	0	0	0	0	0	0	0	0	0	1.31967905405405e-5	0	0	0	0	0	0	0	0	0	0	0	0	0	0	0	0	0	0	0	0	0	0	0	0	0
0	0	0	0	6.77e-6	0	0	0	0	0	0	0	4.33933608157952e-6	0	0	0	0	0	0	0	0	0	0	0	0	0	0	0	0	0	0	0	0	0	0	0	0	0	0	0	0	0	0	0	6.42735482212296e-6	0	0	0	5.14199622577477e-6	4.45475968798863e-6
0	0	0	0	0	0	0	0	0	0	0	0	0	0	0	0	0	0	0	0	0	0	0	0	0	0	0	0	0	0	0	0	0	0	0	0	0	0	0	0	0	0	0	0	0	0	0	0	0	4.45475968798863e-6
5.54643475174158e-6	0	0	0	3.38e-6	0	0	0	0	0	0	0	0	0	0	0	0	0	0	8.82e-6	4.81178695332086e-6	0	8.63051058100597e-6	0	0	0	0	0	0	0	0	0	0	0	0	0	3.54161575594018e-6	0	0	0	0	0	0	0	0	1.00604633849435e-5	0	0	0	0
5.54643475174158e-6	3.98e-6	0	8.81e-6	0	0	0	0	0	0	0	0	0	0	0	0	0	0	0	0	0	0	0	0	0	0	0	0	0	0	0	0	0	0	0	0	0	0	0	0	0	0	0	0	0	0	0	0	0	0
0	0	0	0	0	0	0	0	0	0	0	0	0	0	0	0	0	0	0	0	0	0	0	0	0	0	0	0	6.26613529839336e-6	0	0	0	0	0	3.1103038144766e-6	0	0	0	0	0	0	0	0	0	0	0	0	0	0	0
0	0	0	0	0	0	0	0	0	0	0	0	0	0	0	0	0	0	0	0	0	0	0	0	0	0	0	0	0	0	0	0	0	0	0	0	0	0	0	0	0	0	0	0	0	0	0	0	0	0
0	0	0	0	0	0	0	0	0	0	0	0	0	0	0	0	0	0	0	0	0	0	0	0	0	1.29081392271897e-5	0	0	0	0	0	0	0	0	0	0	0	0	0	0	0	0	0	0	0	0	0	0	0	0
0	0	0	0	0	0	0	0	0	0	0	0	0	0	0	0	5.77510582881431e-6	0	0	0	0	0	0	0	0	0	0	0	0	0	0	0	3.26e-5	0	0	0	0	0	0	0	0	0	0	0	0	0	0	0	0	0
5.54643475174158e-6	0	0	0	3.38e-6	0	0	0	0	0	0	0	0	0	0	0	0	0	0	0	0	0	0	6.15691513923864e-6	0	0	0	0	0	0	0	0	0	3.63060747324242e-6	0	0	1.0624847267820531e-5	0	0	0	0	0	8.83368815314082e-6	0	0	0	0	0	0	0
0	0	0	0	0	0	0	0	6.88e-4	2.888e-4	0	0	0	0	3.75402149552708e-6	0	0	4.30081629493278e-6	0	0	0	0	0	0	0	0	0	0	1.25322705967867e-5	0	0	1.29371126951887e-5	0	0	0	0	3.54161575594018e-6	0	0	0	0	0	0	1.37023842148534e-5	0	0	1.08370540552256e-5	0	0	0
0	0	0	0	0	0	0	0	0	0	0	0	0	0	0	0	0	4.30081629493278e-6	0	0	0	0	0	0	0	6.45406961359485e-6	0	4.15707076165851e-6	0	0	0	0	0	0	0	0	0	0	0	0	0	0	0	0	0	0	0	0	0	0
0	0	0	0	3.38e-6	0	0	0	0	0	0	0	0	0	0	0	0	0	0	0	0	0	0	0	0	0	0	0	0	0	0	0	0	0	0	0	0	0	0	0	0	0	0	0	0	0	0	0	0	0
0	0	0	8.81e-6	0	0	0	0	0	0	0	0	0	0	0	0	0	0	0	0	0	0	0	0	0	0	0	0	0	0	0	0	0	0	3.1103038144766e-6	0	3.54161575594018e-6	0	0	0	0	0	0	0	0	0	0	0	0	0
0	0	0	8.81e-6	0	0	0	0	0	0	0	0	0	0	0	0	0	0	0	0	0	0	0	0	0	0	7.47803327724808e-6	0	6.26613529839336e-6	0	0	0	0	0	0	0	0	0	0	0	0	0	0	0	0	0	0	0	0	0
0	0	0	0	6.77e-6	0	0	0	0	0	0	0	0	0	0	0	0	0	0	0	0	0	0	0	0	0	0	0	0	0	0	1.29371126951887e-5	0	0	0	0	0	0	0	0	0	0	0	0	0	0	0	0	0	0
0	3.98e-6	0	0	3.38e-6	0	0	8.49e-6	0	6.43e-6	0	0	0	4.94667484516908e-6	0	0	0	0	0	0	0	1.0698505418793e-5	0	0	0	0	0	0	0	0	0	0	0	0	0	0	0	0	0	0	0	0	0	0	0	0	0	0	0	0
0	0	0	0	3.38e-6	0	0	0	0	0	0	0	0	0	0	0	0	0	0	0	0	0	0	0	0	0	3.73901663862404e-6	0	0	0	0	0	0	0	0	0	0	0	0	0	0	0	0	0	0	0	0	0	0	0
0	0	0	0	0	0	0	8.49e-6	0	6.43e-6	0	8.37829685981434e-6	0	9.89334969033816e-6	0	0	0	0	6.02177473745062e-6	0	0	0	0	0	0	0	0	0	0	0	0	0	0	0	0	0	3.54161575594018e-6	0	0	0	0	0	0	0	0	0	0	0	0	0
0	3.98e-6	0	0	3.38e-6	0	0	0	0	0	0	0	0	2.96800490710145e-5	7.50804299105417e-6	0	0	0	0	0	0	0	4.3152552905029904e-06	6.15691513923864e-6	0	0	0	0	0	0	0	1.29371126951887e-5	0	0	0	0	3.54161575594018e-6	0	0	0	0	0	0	0	0	0	0	0	5.14199622577477e-6	0
0	0	0	0	0	0	0	0	0	0	0	0	0	0	0	0	0	0	0	0	0	0	0	0	0	0	0	0	0	0	0	0	0	3.63060747324242e-6	0	0	0	0	0	0	0	0	0	0	0	0	0	0	0	0
0	3.98e-6	0	0	0	0	0	0	0	0	0	0	0	0	0	0	0	0	0	0	0	0	0	0	0	0	3.73901663862404e-6	0	0	0	0	0	0	0	0	0	0	0	0	0	0	0	0	0	0	0	0	0	0	0
0	0	0	0	3.38e-6	0	0	0	0	0	0	0	0	0	0	0	0	0	0	0	0	0	0	0	0	0	0	4.15707076165851e-6	0	0	0	0	0	0	0	0	0	0	0	0	0	0	0	0	0	0	0	0	0	0
0	0	0	0	3.38e-6	0	0	0	1.64e-5	0	0	0	0	0	0	0	0	0	0	0	0	0	0	0	0	0	0	0	0	0	0	0	0	0	0	0	0	0	0	0	0	0	0	0	0	0	0	0	0	0
0	0	0	0	0	0	2.683e-4	0	1.64e-5	0	0	0	0	0	0	0	0	0	0	0	0	0	0	0	0	0	0	0	0	0	0	0	0	0	0	0	0	0	0	3.68792756910254e-5	0	0	0	0	0	0	0	0	0	0
0	1.1940000000000001e-5	0	0	6.77e-6	0	0	0	1.64e-5	0	0	0	0	4.94667484516908e-6	0	0	0	8.60163258986556e-6	0	8.82e-6	4.81178695332086e-6	0	0	0	0	0	7.47803327724808e-6	0	0	0	0	0	0	0	0	0	0	0	0	0	0	0	0	0	0	0	0	0	0	4.45475968798863e-6
0	0	0	0	3.38e-6	0	0	0	0	0	0	0	0	0	0	0	5.77510582881431e-6	0	0	0	0	0	0	0	0	0	0	4.15707076165851e-6	0	0	0	0	0	0	0	0	3.54161575594018e-6	0	0	0	0	0	0	0	0	0	0	0	0	0
0	0	0	8.81e-6	0	0	0	0	0	0	0	4.18914842990717e-6	0	0	0	0	0	0	0	0	0	0	0	0	0	0	3.73901663862404e-6	0	0	0	0	0	0	0	3.1103038144766e-6	1.03815208928108e-5	3.54161575594018e-6	0	0	0	0	0	0	0	6.42735482212296e-6	0	0	0	0	0
0	0	0	0	0	0	0	0	0	0	0	0	0	0	0	0	0	0	0	0	0	0	0	0	0	0	0	0	0	0	0	0	0	0	0	0	0	0	0	0	0	0	0	0	0	0	0	0	0	0
0	0	0	0	0	0	0	0	0	0	0	0	0	0	0	0	0	0	0	0	0	0	0	0	0	0	3.73901663862404e-6	0	0	0	0	0	0	0	0	0	0	0	0	0	0	0	0	0	0	1.00604633849435e-5	0	0	0	0
0	0	0	0	0	0	0	0	0	0	0	0	0	0	0	0	0	0	0	0	0	0	0	0	0	0	3.73901663862404e-6	0	0	0	0	0	0	0	0	0	0	0	0	0	0	0	0	0	0	0	0	0	0	0
0	0	1.06e-5	0	0	0	0	0	0	0	0	0	0	0	0	0	0	0	0	0	0	0	0	0	0	0	0	0	0	0	0	1.29371126951887e-5	0	0	0	0	0	0	0	0	0	0	0	0	0	0	0	0	0	0
0	3.98e-6	0	0	0	0	0	0	0	0	0	0	0	0	0	0	0	0	0	0	0	0	0	0	0	0	0	0	0	0	0	0	0	0	0	0	0	0	0	0	0	0	0	0	0	0	0	0	0	0
0	0	0	8.81e-6	0	0	0	8.49e-6	0	0	0	0	0	0	0	0	0	0	0	0	0	0	0	0	0	0	0	0	0	0	0	0	0	0	0	0	0	0	0	0	0	0	0	0	0	0	0	0	0	0
0	0	0	0	0	0	0	0	0	0	0	0	0	0	0	0	0	0	0	0	0	0	0	0	0	0	0	0	0	0	0	1.29371126951887e-5	0	0	0	0	0	0	0	2.765945676826906e-5	3.94e-6	0	0	0	0	0	0	0	0	0
1.66393042552247e-5	0	0	0	3.38e-6	0	0	0	0	0	0	4.18914842990717e-6	0	0	7.50804299105417e-6	0	0	0	0	0	0	0	0	2.462766055695454e-5	0	0	3.73901663862404e-6	0	6.26613529839336e-6	0	0	0	0	0	3.1103038144766e-6	0	0	0	0	0	0	0	0	0	0	0	0	0	0	0
0	0	0	0	3.38e-6	0	0	0	1.64e-5	0	0	0	0	0	0	0	0	0	6.02177473745062e-6	0	0	0	0	0	0	0	0	0	0	0	0	0	0	0	0	0	0	0	0	0	0	0	0	0	0	0	0	0	0	0
0	0	0	0	0	0	0	0	0	0	0	0	0	0	0	0	0	0	0	0	0	0	0	0	0	0	0	0	0	0	0	0	0	0	0	0	0	0	0	0	0	0	0	0	0	0	0	0	0	0
0	0	0	0	0	0	0	0	0	0	0	0	0	0	0	0	0	4.30081629493278e-6	0	0	0	0	0	0	0	0	0	0	0	0	0	0	0	0	0	0	0	0	0	0	0	0	0	0	0	0	0	0	0	0
0	0	0	0	0	0	0	0	0	6.43e-6	0	0	4.33933608157952e-6	0	0	0	0	0	0	0	0	0	2.15762764525149e-5	0	0	0	0	0	0	0	0	0	0	0	0	0	0	0	0	0	0	0	0	0	0	0	1.08370540552256e-5	0	0	0
0	0	0	0	0	0	0	0	0	0	0	0	0	0	0	0	0	0	0	0	0	0	0	6.15691513923864e-6	0	0	0	4.15707076165851e-6	0	0	0	0	0	3.63060747324242e-6	0	0	0	0	0	0	0	0	0	0	0	0	0	0	0	0
0	3.98e-6	0	0	0	0	0	0	0	0	0	0	0	0	0	0	0	0	0	0	0	0	0	0	0	0	0	0	0	0	0	0	0	0	0	0	0	0	0	0	0	0	0	0	0	0	0	0	0	0
5.54643475174158e-6	0	0	0	0	0	0	0	0	0	0	0	0	0	0	0	0	0	0	0	0	0	0	0	0	0	0	0	0	0	0	0	0	0	0	0	0	0	0	0	0	0	0	0	6.42735482212296e-6	0	0	0	0	0
5.54643475174158e-6	0	0	1.762e-5	0	0	0	0	0	0	0	0	0	0	0	0	0	0	0	0	0	0	0	0	0	0	7.47803327724808e-6	4.15707076165851e-6	0	0	0	1.29371126951887e-5	0	0	0	0	0	0	0	9.21981892275636e-6	0	0	0	0	0	0	0	0	0	0
0	0	0	0	0	0	1.68e-5	0	0	0	0	0	0	0	0	0	0	0	0	0	0	0	0	0	0	6.45406961359485e-6	0	0	0	0	0	0	0	0	0	0	3.54161575594018e-6	0	0	0	0	0	0	0	0	0	0	0	0	0
0	3.98e-6	0	0	3.38e-6	0	0	0	0	6.43e-5	0	0	8.67867216315904e-6	0	0	0	0	0	0	0	0	0	0	0	0	0	0	0	0	0	0	0	0	0	0	0	0	0	0	0	0	1.08390509327003e-5	0	0	0	0	0	0	0	0
0	0	0	0	0	0	0	0	0	0	0	0	0	0	0	0	0	0	0	0	0	0	0	0	0	0	0	0	0	0	0	0	0	0	0	0	0	0	0	0	0	0	0	0	0	0	0	0	0	0
0	0	0	0	0	0	0	0	0	0	0	0	0	0	0	0	0	0	0	0	0	0	0	0	0	0	3.73901663862404e-6	0	0	0	0	0	0	0	0	0	3.54161575594018e-6	0	0	0	0	0	0	0	0	0	0	0	0	0
0	0	0	0	0	0	0	0	0	0	0	0	0	4.94667484516908e-6	0	0	0	0	0	0	0	0	0	0	0	0	0	0	0	0	0	0	0	0	0	0	0	0	0	0	0	0	0	0	0	0	0	0	0	0
0	7.96e-6	0	0	3.38e-6	0	0	0	0	0	0	0	0	0	0	0	0	0	0	0	0	0	0	0	1.31967905405405e-5	0	0	0	0	1.14646030381198e-5	0	0	0	0	0	0	0	0	0	0	0	0	0	0	0	0	0	0	0	0
0	0	0	0	3.38e-6	0	0	0	0	0	0	0	0	0	0	0	0	0	0	0	4.81178695332086e-6	0	0	0	0	0	0	0	0	0	0	0	0	0	0	0	0	0	0	0	0	0	0	0	0	0	0	0	0	0
0	0	0	0	0	0	0	0	0	0	0	0	0	0	0	0	0	0	0	0	0	0	0	0	0	0	0	0	0	0	0	0	0	0	0	0	0	0	0	0	0	0	0	0	0	0	0	0	0	0
0	0	0	0	0	1.11348654908249e-5	0	8.49e-6	0	0	0	0	0	0	0	0	0	0	0	0	4.81178695332086e-6	0	0	0	0	0	0	0	0	0	0	0	0	0	0	0	0	0	0	0	0	0	0	0	0	0	0	0	0	0
0	0	0	0	0	0	1.68e-5	0	0	0	0	0	0	0	0	0	0	0	0	0	0	0	0	0	0	0	2.24340998317443e-5	0	0	0	0	0	0	0	0	0	0	0	0	0	0	0	0	0	0	0	0	0	5.14199622577477e-6	0
0	3.98e-6	0	0	0	0	0	0	0	6.43e-6	0	0	0	0	0	0	0	0	0	0	0	0	0	0	0	6.45406961359485e-6	0	0	0	0	0	0	0	0	0	0	0	0	0	0	7.89e-6	0	0	0	0	0	0	0	0	0
0	0	0	0	0	0	0	0	0	0	0	0	0	0	0	0	0	0	0	0	0	0	0	0	0	0	0	0	0	0	0	0	0	0	0	0	0	0	0	0	0	0	0	0	0	0	0	9.26e-6	0	0
0	3.98e-6	0	0	3.38e-6	2.22697309816498e-5	0	0	0	0	0	0	0	0	0	0	0	0	0	0	0	0	0	0	0	0	3.73901663862404e-6	0	0	0	0	0	0	0	0	0	0	0	0	0	0	0	0	0	0	0	0	0	0	0
0	0	0	0	0	0	0	8.49e-6	0	0	0	0	0	0	3.75402149552708e-6	0	0	0	0	0	0	0	0	0	0	0	0	0	0	0	0	0	0	0	3.1103038144766e-6	0	0	0	0	0	0	0	0	0	0	0	0	0	0	0
0	0	0	0	0	0	0	0	0	0	0	0	0	0	0	0	0	0	0	0	0	0	0	0	0	0	0	0	0	0	0	0	0	0	0	0	0	0	0	0	0	0	0	0	0	0	0	0	0	0
0	3.98e-6	0	0	0	0	0	0	0	0	0	0	0	0	0	0	0	0	0	0	0	0	0	0	0	0	0	0	6.26613529839336e-6	0	0	0	0	0	0	0	0	0	0	0	0	0	0	0	0	0	0	0	0	0
0	0	0	0	0	2.22697309816497e-5	0	0	0	0	0	0	0	0	0	0	5.77510582881431e-6	0	0	0	0	0	0	0	0	0	0	0	0	0	0	0	0	0	0	0	0	0	0	0	0	0	0	0	0	5.03023169247176e-6	0	0	0	0
0	3.98e-6	0	0	0	0	0	0	0	0	0	0	0	0	0	0	0	0	0	1.76e-5	0	1.0698505418793e-5	0	0	0	0	0	0	0	0	0	0	0	0	6.2206076289532e-6	0	0	8.31870627480014e-6	0	0	0	0	0	0	0	0	0	0	0	0
5.54643475174158e-6	0	0	0	0	0	0	0	0	0	7.84e-5	0	0	0	0	0	0	0	0	0	0	0	0	0	0	0	0	0	0	0	0	0	0	0	3.1103038144766e-6	0	0	0	0	0	0	0	0	0	0	0	0	0	5.14199622577477e-6	0
0	0	0	0	3.38e-6	0	0	0	0	0	0	0	0	0	0	0	0	0	0	0	0	0	0	0	0	6.45406961359485e-6	0	0	0	0	0	0	0	0	0	0	0	0	0	0	0	0	0	0	0	0	0	0	0	0
0	3.98e-6	0	0	0	0	0	0	0	0	0	0	0	0	0	0	5.77510582881431e-6	0	0	0	0	0	0	0	0	0	0	0	0	0	0	0	0	0	0	0	0	0	0	0	0	0	0	0	0	0	0	0	0	0
0	0	0	0	0	0	0	0	0	6.43e-6	0	0	0	0	0	0	0	0	0	0	0	0	0	0	0	0	0	0	0	0	0	0	0	3.63060747324242e-6	0	0	0	8.31870627480014e-6	0	0	0	0	0	0	0	5.03023169247176e-6	0	0	1.54259886773243e-5	0
0	0	0	0	0	0	0	0	0	0	0	0	0	0	0	0	0	0	0	0	0	0	0	0	0	0	1.49560665544962e-5	0	0	0	0	0	0	0	0	0	3.54161575594018e-6	0	0	0	0	0	0	0	0	0	0	0	0	0
0	0	0	0	3.38e-6	0	0	0	0	1.29e-5	0	0	0	0	0	0	0	0	0	0	4.81178695332086e-6	0	0	0	0	0	0	0	0	0	0	0	0	0	0	0	3.54161575594018e-6	0	0	0	0	0	0	0	0	0	0	0	0	0
0	0	0	0	0	0	0	0	0	0	0	0	0	0	0	0	0	0	0	0	0	0	0	0	0	0	7.47803327724808e-6	0	0	0	0	0	0	0	0	0	0	0	0	0	0	0	0	0	0	0	0	0	0	0
0	0	0	0	0	0	0	0	0	0	0	0	0	4.94667484516908e-6	0	0	0	0	0	0	0	0	0	0	0	0	0	0	0	0	0	0	0	0	0	0	0	0	0	0	0	0	0	0	0	0	0	0	0	0
0	0	0	0	0	0	0	0	0	0	0	0	0	0	3.75402149552708e-6	0	0	0	0	0	0	0	0	0	0	0	0	0	0	0	0	0	0	0	0	0	3.54161575594018e-6	0	0	0	0	0	0	0	0	0	0	0	0	0
0	0	0	0	3.38e-6	0	0	0	0	0	0	0	0	0	0	0	0	0	0	0	0	0	0	0	0	0	0	0	0	0	0	0	0	0	0	0	0	0	0	0	0	0	0	0	0	0	0	0	0	0
0	0	0	0	0	0	0	0	0	0	0	0	0	0	0	0	0	0	0	0	0	0	0	1.23138302784773e-5	0	0	0	0	0	0	0	0	0	0	0	0	0	0	0	0	0	0	0	0	0	0	0	0	0	0
0	3.98e-6	0	0	0	0	0	0	0	0	0	0	0	0	0	0	0	0	0	0	0	0	4.3152552905029904e-06	0	0	0	0	0	0	0	0	0	0	0	0	0	0	0	0	0	0	1.08390509327003e-5	0	0	0	0	0	0	0	0
0	0	0	0	3.38e-6	1.11348654908249e-5	0	0	0	0	0	0	4.33933608157952e-6	0	0	0	0	0	0	0	0	0	4.3152552905029904e-06	0	0	0	0	0	0	0	0	0	0	3.63060747324242e-6	0	0	0	0	0	0	0	0	0	0	0	0	0	0	0	0
0	3.98e-6	0	0	0	1.11348654908249e-5	0	0	0	0	0	0	0	0	0	0	0	0	0	0	0	0	0	0	0	0	0	0	0	0	0	0	0	0	0	0	0	0	0	0	0	0	0	0	0	0	0	0	0	0
5.54643475174158e-6	0	1.06e-5	0	0	0	0	8.49e-6	0	0	0	0	0	0	0	2.53609711561221e-5	0	0	0	0	0	0	4.3152552905029904e-06	0	0	0	0	0	0	0	0	0	0	0	0	0	0	0	1.12503656368832e-5	0	0	0	8.83368815314082e-6	0	0	0	0	0	0	0
0	0	0	0	0	0	0	0	0	0	0	0	0	4.94667484516908e-6	0	0	0	4.30081629493278e-6	0	0	0	0	0	0	0	0	0	0	0	0	0	0	0	0	0	0	0	0	0	0	0	0	0	0	0	0	0	0	0	0
5.54643475174158e-6	0	0	0	3.38e-6	0	0	0	0	0	0	0	0	0	0	0	0	0	0	0	0	0	0	0	0	0	0	0	0	0	0	0	0	0	0	0	0	0	0	0	0	0	0	0	0	0	0	0	0	0
0	3.98e-6	0	0	3.38e-6	0	0	0	0	0	0	0	0	0	0	0	0	0	0	0	0	0	0	0	0	0	3.73901663862404e-6	0	0	0	0	1.29371126951887e-5	0	0	0	0	3.54161575594018e-6	0	0	0	0	0	0	0	0	0	0	0	0	0
0	0	0	0	0	0	0	0	0	0	0	8.37829685981434e-6	0	0	0	0	0	0	0	0	0	0	0	0	0	0	0	0	0	0	0	0	0	0	0	0	0	0	0	0	0	0	0	0	0	0	0	0	0	0
0	0	0	0	0	0	0	0	0	0	0	0	0	0	0	0	0	0	0	0	0	0	0	0	6.59839527027027e-6	0	0	0	0	0	0	0	0	0	0	0	0	0	0	0	0	0	0	0	0	0	0	0	0	0
5.54643475174158e-6	0	0	0	0	0	0	0	0	0	7.84e-5	0	0	0	0	0	0	0	0	0	0	0	0	0	0	0	0	0	0	0	0	0	0	0	0	0	0	0	0	0	7.89e-6	0	0	0	6.42735482212296e-6	0	0	0	0	0
0	0	0	0	3.38e-6	0	0	0	0	0	0	0	0	0	0	0	0	0	0	0	0	0	0	0	0	0	0	0	0	0	0	0	0	0	0	0	0	0	0	0	0	0	0	0	0	0	0	0	0	0
0	0	0	0	0	0	0	0	2.29e-4	0	0	0	0	0	0	0	0	0	0	0	0	0	0	0	0	0	0	0	0	0	0	0	0	0	3.1103038144766e-6	0	1.06248472678205e-5	0	0	0	0	0	0	1.37023842148534e-5	6.42735482212296e-6	0	0	0	0	0
0	0	0	0	0	0	0	0	1.64e-5	0	0	0	0	0	0	0	0	0	0	0	0	0	0	0	0	0	0	0	0	0	0	0	0	0	0	0	0	0	0	0	0	0	0	0	0	0	0	0	0	0
0	0	0	0	0	0	0	0	1.64e-5	0	0	0	0	0	0	0	0	0	0	0	0	0	0	0	0	0	0	0	0	0	0	0	0	0	0	0	0	0	0	0	0	0	0	0	0	0	0	0	0	0
0	0	0	0	0	0	0	0	0	0	0	0	0	0	0	0	0	0	0	0	0	0	0	0	0	0	0	0	0	0	0	0	0	0	0	0	0	0	0	0	0	0	0	0	0	0	0	0	0	0
0	0	0	0	0	0	0	0	0	0	0	4.18914842990717e-6	0	0	0	0	0	0	0	0	0	0	0	0	0	0	0	0	0	0	0	0	0	0	0	0	0	0	0	0	0	0	0	0	0	0	0	0	0	0
5.54643475174158e-6	0	0	0	0	0	0	0	0	0	0	0	0	0	0	0	0	0	0	0	0	0	0	0	0	0	0	0	0	0	0	0	0	0	0	0	0	0	0	0	0	0	0	0	0	0	0	0	0	0
0	0	0	0	0	0	0	0	0	0	0	0	0	0	0	0	0	0	0	0	0	0	0	0	0	0	0	0	0	0	0	0	0	0	0	1.03815208928108e-5	0	0	0	0	0	0	0	0	0	0	0	0	0	0
1.10928695034832e-5	0	0	8.81e-6	0	0	0	0	0	0	0	0	0	0	0	0	0	0	0	0	0	0	0	0	0	0	0	0	0	0	0	0	0	0	0	0	0	0	0	0	0	0	0	0	0	0	0	0	0	0
0	0	0	0	0	0	0	0	0	0	0	0	0	0	0	0	0	0	0	0	4.81178695332086e-6	0	0	0	0	0	0	0	0	0	0	0	0	0	0	0	0	0	0	0	0	0	0	0	6.42735482212296e-6	0	0	0	0	0
0	0	0	0	0	0	0	0	0	0	0	0	0	0	0	0	0	0	0	0	0	0	0	6.15691513923864e-6	0	0	0	4.15707076165851e-6	0	0	0	0	0	0	0	0	0	0	0	0	0	0	0	0	0	0	0	0	0	0
0	0	0	0	0	2.22697309816497e-5	1.68e-5	0	0	0	0	0	0	0	0	0	0	0	0	0	0	0	0	0	0	0	0	0	0	0	0	0	0	0	0	0	0	0	0	0	0	0	0	0	0	0	0	0	0	0
0	0	0	0	0	0	0	0	0	0	0	0	0	0	0	0	0	0	0	0	0	0	0	0	0	0	0	0	0	0	0	1.29371126951887e-5	0	0	0	0	0	0	0	0	0	0	0	0	0	0	0	0	0	0
0	0	0	0	0	0	0	0	0	0	0	0	0	0	0	0	0	4.30081629493278e-6	0	0	0	0	0	0	0	0	0	0	0	0	0	0	0	0	0	0	0	0	0	0	0	0	8.83368815314082e-6	0	0	0	0	0	0	0
0	0	0	0	0	0	0	0	1.64e-5	0	0	0	0	0	0	0	0	0	0	0	0	0	0	0	0	0	0	0	0	0	0	0	0	0	0	0	0	0	0	0	0	0	0	0	0	0	0	0	0	0
[truncated: 182 more columns]
